# Supplementary material for: Female mice lacking Ftx lncRNA exhibit impaired X-chromosome inactivation and a microphthalmia-like phenotype
Source: Nat Commun. 2018 Sep 20;9:3829. doi: 10.1038/s41467-018-06327-6 (PMC6148026; doi:10.1038/s41467-018-06327-6)
Supplement: Supplementary file 4 — Supplementary Data 1 [file 41467_2018_6327_MOESM4_ESM.xlsx]

## Sheet: Supplementary Data 1
Supplementary Data 1. Microarray data of X-linked genes.
FeatureNum	ProbeName	accessions	SystematicName	Description	chr_coord	start	end	GeneName	Fold Change_KO ave/WT ave	T.test P-value	WT Female average	WT Female-1	WT Female-2	WT Female-4	KO Female average	KO Female-1-1	KO Female-1-2	KO Female-2-1	KO Female-2-2	KO Female-3-1	KO Female-3-2	KO Female-4-1	KO Female-4-2	KO Female-5-1	KO Female-5-2	KO Female-6-1	KO Female-6-2	KO Female-7-1	KO Female-7-2	KO Female-8-1	KO Female-8-2	KO Female-9-1	KO Female-9-2	KO Female-10-1	KO Female-10-2	KO Female-11-1	KO Female-11-2
33666	A_30_P01031213		chrX:138967807-138968413_R	lincRNA:chrX:138967807-138968413 reverse strand	X	138967948	138967889	chrX:138967807-138968413_R	2.75595	6.42509e-05	6217.57	6101.52	6285.03	6266.16	17135.3	12797.6	11662.2	12658	13279.7	11936.6	9582.43	26607.3	24526.8	22369.5	22498.3	24534.6	23919.8	24352.8	22320.1	14110.5	13548.7	13913.1	12788.5	14521.3	14581.6	14732.8	15734.8
17486	A_55_P2029902	ref|NM_181584|ens|ENSMUST00000129495|ens|ENSMUST00000037374|gb|AJ748654	NM_181584	ref|Mus musculus growth factor receptor bound protein 2-associated protein 3 (Gab3), mRNA [NM_181584]	X	72245395	72245336	Gab3	2.39882	0.00873368	4152.43	3979.22	4464.67	4013.39	9960.93	4910.65	6876.09	2281.66	1906.35	10384.3	10732.9	18897.9	26897.7	14751.8	15583.8	10523.3	9716.28	14406.8	12887.9	3872.03	4364.44	11218.4	11140.4	5694.13	3590.4	7433.98	11069.3
5516	A_52_P234910	ref|XM_001472223|ref|XM_003086859|nap|NAP061240-1	XM_001472223	ref|PREDICTED: Mus musculus predicted gene 15032 (Gm15032), mRNA [XM_001472223]	X	139057374	139057315	Gm15032	2.21687	0.00354506	4146.13	4081.24	4101.71	4255.44	9191.43	4714.53	4494.2	5740.49	4749.61	4213.28	4298.99	16606.6	15752.7	14673.6	15510.2	12994.5	13580.4	13215.5	13287.3	6727.93	6335.03	7010.64	6329.31	7481	7221.91	8060.13	9213.54
9930	A_55_P1981829	ref|NM_001004193|ens|ENSMUST00000071885|gb|BC139098|gb|DQ058645	NM_001004193	ref|Mus musculus reproductive homeobox 8 (Rhox8), mRNA [NM_001004193]	X	35231521	35231462	Rhox8	1.71712	0.00283201	21706.5	23262.5	20775.9	21081	37272.6	26628.8	35546.2	10499.2	11156.8	52240.5	52822.4	31630.1	58851.3	41161.6	36362.3	33464.6	36526.2	39561.5	40406.6	21461	26938.7	58386.5	58844.7	33329.7	29900.6	40394.5	43883
52746	A_52_P629037	ref|XM_894492|ref|XM_904627|ref|XM_003085276|ref|XM_003086842	XM_894492	ref|PREDICTED: Mus musculus predicted pseudogene 6987, transcript variant 2 (Gm6987), mRNA [XM_894492]	X	91269306	91269365	Gm6987	1.70932	0.00360616	2512.96	2463.21	2461.97	2613.7	4295.46	2710.94	3185.99	2636.89	2633.77	2416.45	2539.52	6964.82	6172.97	5709.49	6264.45	6076.78	6093.22	5772.56	6049.66	2938.12	2684.06	3883.56	3425.18	3982.61	3793.96	4153.67	4411.36
29770	A_30_P01021241		chrX:146827709-146913398_R	lincRNA:chrX:146827709-146913398 reverse strand	X	146843282	146843223	chrX:146827709-146913398_R	1.69155	0.0259576	958.148	720.698	1167.72	986.019	1620.75	1730.31	1605.98	1908.99	1963.85	1716.78	1631.75	1495.72	1495.33	1544.53	1521.05	1544.44	1600.68	1231.72	1652.36	1505.67	1537.58	1489.86	1569.39	1728.55	1831.73	1743.26	1607.02
25795	A_55_P2102698	nap|NAP017864-001	NAP017864-001	Unknown	X	7615759	7615700	NAP017864-001	1.66163	0.0152061	10505	10949.1	9834.47	10731.6	17455.5	10455.5	9492.72	10499.2	9612.24	9997.89	9320.07	28605.2	30291.9	28001.7	27859.7	24614.4	25389.3	25417.3	25779.3	10606.5	11546.8	15134	13782.1	13597.4	13325.9	14844.4	15846.5
26657	A_30_P01021761		chrX:98658045-98677545_F	lincRNA:chrX:98658045-98677545 forward strand	X	98674937	98674996	chrX:98658045-98677545_F	1.62866	0.0436231	1093.96	1113.68	1059.78	1108.43	1781.69	868.537	885.107	932.032	878.498	873.659	862.64	3325.85	3247.51	2969.51	3265.47	2750.88	2882.78	2789.5	2750.86	1100.64	1067.35	1335.46	1248.01	1286.96	1091.42	1276.3	1508.2
2402	A_55_P1993404	nap|NAP111477-1	NAP111477-1	Unknown	X	109277336	109277395	NAP111477-1	1.61968	0.00784211	3657.52	3478.08	3576.95	3917.54	5924.01	3103.58	3208.03	3839.12	3481.97	2846.42	2972.28	9034.52	8576.8	8450.41	9563.5	7507.28	8257.5	8762.39	8006.9	5052.52	5207.06	5118.31	5765.26	5432.7	4787.85	5442.78	5911.02
54292	A_55_P2097048		A_55_P2097048	Unknown	X	13067499	13067440	A_55_P2097048	1.60376	0.00140785	652.136	608.158	667.89	680.36	1045.87	1064.15	1085.12	1180.88	1314.07	846.945	932.795	1815.12	1591.02	1241.61	1440.69	994.015	1007.45	1128.4	1145.93	757.081	700.615	757.949	880.11	779.726	943.062	703.686	698.7
10709	A_51_P261107	ref|NM_139144|ens|ENSMUST00000044475|gb|AK045910|gb|AK075653	NM_139144	ref|Mus musculus O-linked N-acetylglucosamine (GlcNAc) transferase (UDP-N-acetylglucosamine:polypeptide-N-acetylglucosaminyl transferase) (Ogt), mRNA [NM_139144]	X	98879145	98879204	Ogt	1.56674	0.0108254	777.298	609.558	911.211	811.125	1217.82	847.315	948.229	1163.41	1020.45	1141.29	1125.79	1442.37	1411.5	1249.76	1167.54	1185.73	1122.85	985.957	1030.68	2082.33	2059.16	1183.71	1124.71	1138.79	1112.89	1111.73	1135.83
62205	A_52_P475870	ref|NM_001164686|ens|ENSMUST00000163233|ens|ENSMUST00000148968|ens|ENSMUST00000141948	NM_001164686	ref|Mus musculus transmembrane protein 29 (Tmem29), transcript variant 3, mRNA [NM_001164686]	X	146843281	146843222	Tmem29	1.56478	2.18396e-08	709.292	691.883	719.919	716.074	1109.89	885.944	1085.12	1289.19	1225.55	1012.24	1005.23	1290.71	1114.63	1167.98	1234.74	1109.83	1169.32	1136.87	1105.16	1002.51	995.635	1010.55	1035.43	1202.5	1134.34	1102.72	1101.31
26062	A_51_P424232	ref|NM_010788|ref|NM_001081979|ens|ENSMUST00000170481|ens|ENSMUST00000100750	NM_010788	ref|Mus musculus methyl CpG binding protein 2 (Mecp2), transcript variant 2, mRNA [NM_010788]	X	71272461	71272402	Mecp2	1.55306	1.02983e-05	1612.52	1512.26	1729.3	1595.99	2504.34	2510.96	2501.75	2472.03	2661.73	2743.27	2850.56	2154.93	2173.55	2311.75	2523.11	2181.11	2236.24	2395.1	2491.72	3283.19	3046.18	2458.26	2480.16	2362.47	2278.27	2414.49	2564.67
45286	A_55_P2106593	nap|NAP112482-1	NAP112482-1	Unknown	X	71739674	71739615	NAP112482-1	1.53714	0.000369128	727.539	729.059	663.764	789.793	1118.33	1018.03	1054.58	1043.8	1092.68	986.277	994.517	1210.63	1169.4	989.476	1130.7	1135.05	1122.85	1258.25	1186.9	1158.67	1052.94	998.914	986.571	1244.79	1263.38	1264.73	1240.1
55731	A_30_P01025147		chrX:98658045-98677545_F	lincRNA:chrX:98658045-98677545 forward strand	X	98674940	98674999	chrX:98658045-98677545_F	1.52961	0.0157424	2034.92	1862.13	1987.79	2254.85	3112.64	1677.21	1783.97	2204.85	1840.74	2078.07	2043.85	5107.7	4656.86	4415.15	4827.77	4489.07	4502.64	4333.31	4299.37	2180.61	2240.96	2774.82	2502.3	2727.74	2344.2	2578.34	2868.56
55726	A_55_P2277825	gb|AK088305|gb|AK136993|riken|E430010N07|riken|9430029H07	AK088305	gb|Mus musculus 2 days neonate thymus thymic cells cDNA, RIKEN full-length enriched library, clone:E430010N07 product:unclassifiable, full insert sequence. [AK088305]	X	132300099	132300158	E430010N07Rik	1.50986	0.0190753	880.124	1083.93	804.529	751.911	1328.86	1036.61	935.245	1620.31	1642.01	843.57	803.478	1280.83	1251.28	1361.81	1182.39	1435.81	1625.08	1403.75	1613.7	1885.3	1694.27	1241.31	1103.62	1434.05	1405.33	1264.73	1170.46
59279	A_52_P561736	nap|NAP000079-001	NAP000079-001	Unknown	X	7329469	7329528	NAP000079-001	1.50631	1.34805e-05	5756.55	5796.27	5762.83	5710.54	8671.17	8340.1	8223.67	10865.7	11156.8	8486.33	8382.63	8590.43	8520.93	8808.94	9297.69	8213.46	8334.67	8094.11	8094.73	11398.4	10475.8	7698.56	7132.76	7214.82	7672.31	8295.89	7466.85
16439	A_55_P2132781	ref|NM_009197|ens|ENSMUST00000042664|gb|AK143100|gb|AF045692	NM_009197	ref|Mus musculus solute carrier family 16 (monocarboxylic acid transporters), member 2 (Slc16a2), mRNA [NM_009197]	X	100892996	100892937	Slc16a2	1.46489	0.00108098	529.272	493.124	515.677	579.014	775.326	830.026	741.421	759.127	785.406	696.265	670.193	879.745	827.273	839.963	882.97	855.097	849.197	718.993	726.534	779.95	795.743	708.798	713.764	754.019	743.498	733.915	765.279
62749	A_55_P2029021		A_55_P2029021	Unknown	X	131216380	131216439	A_55_P2029021	1.44597	0.131951	35298.4	40367	22221	43307	51040.5	47946.4	48269.3	34301.1	20913.9	22134	25280.6	51972.2	34345.9	31659.6	37937.8	101635	80187.2	75996	78087.5	57262.7	30942.8	42950.7	48694	58338.8	63204.3	62955.4	67876.5
56790	A_55_P2063266	ref|NM_011081|ens|ENSMUST00000112255|ens|ENSMUST00000073093|ens|ENSMUST00000151911	NM_011081	ref|Mus musculus phosphatidylinositol glycan anchor biosynthesis, class A (Piga), mRNA [NM_011081]	X	160871786	160871845	Piga	1.44297	0.01315	1512.78	1262.71	1624.84	1650.8	2182.9	2244.97	2174.02	2866.97	2605.65	2280.95	2324.88	2058.34	2237.73	2123.93	2055.91	2013.91	2027.19	1927.01	1964.23	2414.51	2575.95	2025.66	2051	2094.77	2093.33	1989.85	1873.12
25521	A_52_P213181	ref|NM_001110142|ref|NM_028288|ens|ENSMUST00000016681|gb|AK164640	NM_001110142	ref|Mus musculus cullin 4B (Cul4b), transcript variant 2, mRNA [NM_001110142]	X	35885109	35885050	Cul4b	1.43971	1.46641e-07	1335.95	1284.98	1372.37	1350.51	1923.39	2039.96	2084.69	2195.28	2022.4	1933.36	1828.84	1964.98	1994.52	1986.36	1810.07	1920.21	1811.51	1847.3	1805.49	2180.61	2193.08	1770.35	1667.13	1798.14	1750.54	1847.51	1862.26
54816	A_51_P513062	ref|NR_045448|gb|AK046767|gb|BC055780|ens|ENSMUST00000064196	NR_045448	ref|Mus musculus RIKEN cDNA B630019K06 gene (B630019K06Rik), non-coding RNA [NR_045448]	X	8471703	8471762	B630019K06Rik	1.43214	0.00117181	618.397	656.475	626.883	571.833	885.634	951.618	963.319	966.898	967.295	873.659	917.943	816.051	843.803	847.74	1016.45	879.853	893.745	918.751	865.264	830.733	838.676	802.51	846.764	872.099	873.037	871.285	826.463
8172	A_52_P200925	nap|NAP061138-1|nap|NAP111052-1	NAP061138-1	Unknown	X	85817485	85817426	NAP061138-1	1.40542	0.000433893	20065.9	18474.3	20049.3	21674.1	28200.9	27162.4	24869.6	24998.5	26545	25393.6	25974.6	34669.4	33669.2	32401.5	35707.2	29138	29419.3	28916.7	30532.5	30365.6	27604.5	23711.7	24975.2	26648.6	26551.1	24495.1	26671.4
57367	A_30_P01031524		chrX:54627918-54638568_R	lincRNA:chrX:54627918-54638568 reverse strand	X	54636876	54636817	chrX:54627918-54638568_R	1.40244	0.0184969	1415.48	1174.18	1457.93	1614.32	1985.13	2113.72	2106.85	1962.07	1794.81	2573.83	2706.64	1992.6	1875.56	1660.84	1670.22	1490.84	1729.9	1616.04	1690.68	2387.79	2407.87	1670.4	1699.87	2481.39	1986.89	2058.47	1995.5
7925	A_30_P01024871		chrX:54627918-54638568_R	lincRNA:chrX:54627918-54638568 reverse strand	X	54637070	54637011	chrX:54627918-54638568_R	1.39639	0.0149678	669.464	555.18	732.088	721.124	934.836	999.255	1138.32	966.898	1011.56	1333.47	1414.68	899.951	913.487	816.685	853.78	734.504	723.887	669.384	693.327	1108.88	1103.63	707.695	709.259	959.654	952.879	937.574	917.624
11119	A_55_P2036999	ref|NM_009575|ens|ENSMUST00000088627|ens|ENSMUST00000088631|tc|TC1633550	NM_009575	ref|Mus musculus zinc finger protein of the cerebellum 3 (Zic3), mRNA [NM_009575]	X	55289616	55289675	Zic3	1.39377	1.31145e-05	3343.67	3272.95	3257.44	3500.63	4660.3	4948.35	4546.6	5104.94	4991.28	4723.73	4409.51	4292.78	4480.21	4704.82	4459.21	4480.82	4736.32	4216.67	4189.9	4684.37	4626.22	4713.44	4464.87	4852.97	5176.21	4925.71	4797.76
62610	A_55_P1959973	ref|NM_175539|gb|AK076436|ens|ENSMUST00000115057|tc|TC1588022	NM_175539	ref|Mus musculus DDB1 and CUL4 associated factor 12-like 2 (Dcaf12l2), mRNA [NM_175539]	X	41719518	41719459	Dcaf12l2	1.39143	0.329381	4599.31	6193.57	3432.58	4171.77	6399.61	2974.05	5340.58	753.663	859.098	20369.6	16445.9	7942.97	12558	7134.21	4820.14	3891.52	4942.93	5958.56	6673.74	879.904	974.23	9792.5	12899	2886.02	2421.2	4362.66	5911.02
56465	A_55_P2176953	ref|NM_001137547|ens|ENSMUST00000095755|tc|TC1688399|tc|TC1689518	NM_001137547	ref|Mus musculus ubiquitin specific protease 51 (Usp51), mRNA [NM_001137547]	X	149443896	149443955	Usp51	1.386	9.16303e-08	1147.86	1115.08	1157.11	1171.37	1590.93	1622.88	1676.47	1725.62	1686.7	1663.13	1631.75	1521.77	1591.02	1481.28	1447.61	1731.13	1673.52	1647.38	1767.06	1304.26	1352.84	1714.73	1471.51	1608.78	1618.16	1543.52	1519.41
19408	A_55_P2110601	ref|NM_001083937|ens|ENSMUST00000033496|ens|ENSMUST00000115660|gb|AK155755	NM_001083937	ref|Mus musculus solute carrier family 35 (UDP-galactose transporter), member A2 (Slc35a2), transcript variant 2, mRNA [NM_001083937]	X	7471006	7471065	Slc35a2	1.38434	0.000581048	1154.95	1062.16	1210.31	1192.37	1598.83	1765.28	1715.77	1661	1695.65	1619.98	1694.07	1387.09	1332.38	1481.28	1234.74	1649.38	1681.57	1551.6	1594.18	1555.76	1579.17	1614.82	1580.23	1668.87	1791.07	1681.35	1639.14
37941	A_52_P406371	ref|NM_001048208|ens|ENSMUST00000096495|gb|AK136576|gb|CF743720	NM_001048208	ref|Mus musculus mediator complex subunit 14 (Med14), transcript variant 1, mRNA [NM_001048208]	X	12252668	12252609	Med14	1.38014	0.0113703	1936.26	1700.95	2065.41	2042.42	2672.32	2463.45	2468.34	2991.06	2708.01	2438.97	2528.31	2594.12	2638.78	2764.8	2438.52	3055.78	2797.01	2845.97	2926.47	2735.07	3019.59	2753.57	2631.34	2524.55	2607.34	2438.2	2421.7
48480	A_55_P2091230	nap|NAP113008-1	NAP113008-1	Unknown	X	65573005	65572946	NAP113008-1	1.37908	0.0886639	4438.42	3243.96	4852.88	5218.4	6120.92	4929.49	5085.26	6076.25	4492.4	4256.89	4321.05	7846.69	6588.15	6617.67	6972.09	6649.53	6136.6	5755.65	5967.31	6295.41	6050.28	6563.78	6508.19	7091.4	6083.1	6818.78	7554.38
59497	A_55_P2000638	ref|NM_001077712|ref|NM_021465|ens|ENSMUST00000115072|ens|ENSMUST00000069619	NM_001077712	ref|Mus musculus stromal antigen 2 (Stag2), transcript variant 2, mRNA [NM_001077712]	X	39630266	39630325	Stag2	1.37499	0.000179424	6376.69	5995.88	6385.09	6749.1	8767.85	8799.88	8234.17	10408.3	9239.62	8271.69	7859	8160.31	8369.19	8880.61	9099.07	9294.44	9716.28	9646.85	9944.71	8615.09	8894.32	8417.76	8794.92	8251.04	7776.09	8338.7	7880.71
29638	A_66_P116360	nap|NAP000479-001	NAP000479-001	Unknown	X	107106182	107106241	NAP000479-001	1.37417	0.081842	872.44	1093.94	692.97	830.413	1198.88	951.618	924.392	1411.76	1412.15	969.045	1015.97	912.466	913.487	1045.67	1234.74	1177.27	1188.29	1222.95	1166.38	1935.29	1687.55	961.511	1009.32	1170.69	1372.41	1334.91	1357.54
8951	A_55_P2046509	ref|NM_153319|ens|ENSMUST00000112835|ens|ENSMUST00000112836|ens|ENSMUST00000125271	NM_153319	ref|Mus musculus angiomotin (Amot), mRNA [NM_153319]	X	141881095	141881036	Amot	1.37369	0.000304004	1734.73	1802.96	1593.65	1807.57	2382.98	2415.89	2545.93	2582.71	2596.23	2179.31	2099.32	2087.02	2109.99	2590.83	2629.98	2317.98	2099.25	2421.41	2334.45	3008.25	3072.88	2481.18	2502.3	2011.11	2029.19	2152.11	2158.29
20006	A_52_P581435	ref|NM_008810|ens|ENSMUST00000033662|gb|AK148459|gb|AK145718	NM_008810	ref|Mus musculus pyruvate dehydrogenase E1 alpha 1 (Pdha1), nuclear gene encoding mitochondrial protein, mRNA [NM_008810]	X	156560724	156560665	Pdha1	1.37234	0.00584668	1194.81	1309.02	1083.03	1192.37	1639.68	1604.4	1564.17	1644.77	1624.12	1476.05	1414.68	1672.95	1583.17	1791.04	1999.83	1701.39	1746.07	1731.9	1709.77	1684.75	1633.65	1454.74	1394.19	1618.84	1648.94	1681.35	1692.17
21746	A_55_P2114482	ref|NM_001177950|ref|NM_011285|ref|NM_001177952|ens|ENSMUST00000044598	NM_001177950	ref|Mus musculus retinitis pigmentosa GTPase regulator (Rpgr), transcript variant 1, mRNA [NM_001177950]	X	9735408	9735349	Rpgr	1.35047	0.000221093	2000.37	1937.21	1921.89	2142.01	2701.43	2216.66	2468.34	2654.81	2510.4	2348.74	2234.21	2953.72	2866.33	2840.29	2667.78	3216.4	2968.75	2967.34	2985.54	2604.62	2773.73	2958.44	2734.86	2780.65	2618.22	2508.73	2552.84
60402	A_55_P2159994	ref|NM_007497|ens|ENSMUST00000023769|gb|BC006871|gb|M63725	NM_007497	ref|Mus musculus activating transcription factor 1 (Atf1), mRNA [NM_007497]	X	51185569	51185510	Atf1	1.34319	6.35784e-05	1738.34	1643.09	1792.66	1779.29	2334.93	2012.61	2400.91	2377.49	2292.82	2258.34	2110.48	2494.61	2320.72	2537.34	2446.22	2591.07	2659.04	2438.87	2471.08	2064.67	2074.7	2122.55	2309.19	2394.91	2322.2	2354.93	2313.59
28624	A_55_P2082653	ref|NM_177747|ens|ENSMUST00000113409|gb|AK013051|ens|ENSMUST00000071814	NM_177747	ref|Mus musculus zinc finger protein 711 (Zfp711), mRNA [NM_177747]	X	109748561	109748620	Zfp711	1.3416	0.0783139	952.808	750.359	1031.14	1076.93	1278.28	1218.22	1214.99	1457.8	1412.15	1248.2	1159.73	1180.17	1224.04	1422.87	1302.48	1362.62	1359.69	1061.2	1323.45	1313.06	1306.5	1252.92	1214.24	1244.79	1361.44	1253.21	1228.45
62457	A_30_P01020922		chrX:91000651-91005855_R	lincRNA:chrX:91000651-91005855 reverse strand	X	91000908	91000849	chrX:91000651-91005855_R	1.34146	0.00112113	1144.59	1242.09	1114.75	1076.93	1535.42	1488.41	1356.06	1603.89	1373.24	1321.27	1228.65	1339.51	1350.2	1474.11	1810.07	1612.11	1689.61	1762.43	1776.64	1764.13	1660.63	1513	1667.13	1465.38	1350.48	1586.87	1585.41
11692	A_51_P163261	ens|ENSMUST00000074060|nap|NAP025970-1	ENSMUST00000074060	ens|predicted pseudogene 6985 [Source:MGI Symbol;Acc:MGI:3644316] [ENSMUST00000074060]	X	90884119	90884178	ENSMUST00000074060	1.33417	0.168666	1001.91	1175.54	896.592	933.601	1336.72	519.358	536.712	733.81	536.164	610.058	638.442	2384.14	2603.23	1993.87	2269.94	2093.14	1921.5	1935.15	2131.5	929.005	959.968	1157.41	1044.17	1000.45	987.718	1088.06	1333.94
16167	A_30_P01029402		chrX:54627918-54638568_R	lincRNA:chrX:54627918-54638568 reverse strand	X	54637191	54637132	chrX:54627918-54638568_R	1.33333	0.0347855	584.791	484.205	608.337	661.83	779.721	814.743	920.043	805.052	850.694	1045.06	1060.39	750.326	746.875	703.932	656.97	630.861	654.325	644.61	670.789	961.697	874.399	628.755	618.177	789.313	797.23	746.204	783.415
20352	A_55_P2099080	ref|NM_008363|ref|NM_001177973|ref|NM_001177975|ens|ENSMUST00000114352	NM_008363	ref|Mus musculus interleukin-1 receptor-associated kinase 1 (Irak1), transcript variant 4, mRNA [NM_008363]	X	71259592	71259533	Irak1	1.33296	0.0153134	1666.71	1468	1666.51	1865.61	2221.65	2444.43	2344.24	2564.49	2698.78	2393.9	2381.59	1946.77	2083	2123.93	1905.59	2085.18	1947.58	1870.9	1893.62	2579.42	2691.08	2086.09	1980.99	2137.07	2300.23	2175.8	2241.64
22280	A_52_P483280	ref|NM_010685|ens|ENSMUST00000061755|gb|AK163933|gb|AK088804	NM_010685	ref|Mus musculus lysosomal-associated membrane protein 2 (Lamp2), transcript variant 2, mRNA [NM_010685]	X	35772833	35772774	Lamp2	1.32717	0.00025107	3643.78	3404.45	3834.26	3692.61	4835.9	5650.84	5520.01	5822.28	5964.31	4963.71	5093.1	4991.64	5127.77	4618.53	4873.49	4727.74	4646.44	4032.07	4468.57	4226.04	4225.25	4321.51	4320	4363.24	5017.6	4709.52	4706.04
20238	A_52_P381929	ref|NM_018798|ens|ENSMUST00000060714|gb|AK076159|gb|BC053022	NM_018798	ref|Mus musculus ubiquilin 2 (Ubqln2), mRNA [NM_018798]	X	149935499	149935558	Ubqln2	1.32496	6.34675e-05	2099.22	2212.05	2043.18	2042.42	2781.38	2875.5	2912.65	3215.66	3308.2	2811.89	2839.49	2594.12	2394.49	2521.98	3113.87	2662.99	2702.36	2749.06	2780.07	2899.34	2807.46	2603.65	2785.91	2653.29	2585.55	2749.17	2623.64
20699	A_55_P2061909	ref|NM_011712|ens|ENSMUST00000048687|ens|ENSMUST00000113115|ref|XR_140559	NM_011712	ref|Mus musculus WW domain binding protein 5 (Wbp5), mRNA [NM_011712]	X	132781608	132781667	Wbp5	1.31783	0.00039556	6387.88	6114.69	6455.14	6593.81	8418.17	9611.97	8736.88	8868.5	8352.34	7691.19	7420.09	9659.87	10332.9	9167.41	11202.1	8368.28	9206.79	8682.05	8763.32	5575.43	6196.68	8160.98	8320.94	8502.46	9022.7	4937.14	8419.75
60147	A_30_P01027891		chrX:90997595-91009570_R	lincRNA:chrX:90997595-91009570 reverse strand	X	91000698	91000639	chrX:90997595-91009570_R	1.31664	0.000482179	663.67	700.067	670.993	619.949	873.816	854.058	832.337	876.1	850.694	761.794	753.822	848.925	779.576	886.763	967.746	855.097	954.799	994.33	1013.24	937.181	1024.23	878.195	918.76	790.377	814.821	858.556	772.546
24794	A_51_P249930	ref|NM_146236|gb|BC011290|gb|BC083157|tc|TC1582745	NM_146236	ref|Mus musculus transcription elongation factor A (SII)-like 1 (Tceal1), mRNA [NM_146236]	X	133243937	133243996	Tceal1	1.31664	0.00406925	505.345	522.776	533.136	460.124	665.356	651.196	655.804	653.721	675.506	618.699	626.674	689.18	670.109	601.542	625.708	759.842	682.377	811.202	689.216	567.004	582.685	653.009	654.798	734.614	704.514	645.958	684.468
19478	A_55_P2035827	ref|NM_001081356|gb|AK164163|ens|ENSMUST00000114576|gb|BB771246	NM_001081356	ref|Mus musculus VMA21 vacuolar H+-ATPase homolog (S. cerevisiae) (Vma21), mRNA [NM_001081356]	X	69069939	69069998	Vma21	1.31562	0.00924402	4952.83	4707.62	5375.69	4775.19	6516.03	6547.38	6231.23	6766.54	6902.13	6893.42	6837.41	5626.02	6312.3	6167.31	7232.9	6618.24	6936.71	6790.7	6521.12	6116.94	6769.1	6393.75	6149.33	6249.62	6332.81	6426.98	6530.82
30451	A_55_P2092399	ref|NM_001034059|ens|ENSMUST00000101588|gb|AK134708|tc|TC1587114	NM_001034059	ref|Mus musculus coiled-coil domain containing 160 (Ccdc160), mRNA [NM_001034059]	X	50152573	50152632	Ccdc160	1.31397	0.00299347	598.221	594.073	640.188	560.402	786.046	784.545	780.794	824.351	763.924	726.202	714.41	699.046	778.662	855.527	777.987	786.195	742.17	859.608	793.204	653.48	760.071	833.795	857.532	817.968	828.014	783.187	872.348
59043	A_55_P1965629	ref|NM_008224|ens|ENSMUST00000033761|gb|BC030898|gb|BC053742	NM_008224	ref|Mus musculus host cell factor C1 (Hcfc1), mRNA [NM_008224]	X	71188216	71188157	Hcfc1	1.31338	0.0129319	4047.86	3699.94	4377.25	4066.39	5316.4	5100.17	4812.69	5358.72	5390.63	5822.62	5632.87	4752.42	4383.11	4720.52	4366.96	5078.73	4655.43	4499.33	4739.01	8959.22	9117.5	5152.49	5127.68	4883.75	4923.21	4766.2	4717.48
31183	A_51_P279571	ref|NM_025932|ens|ENSMUST00000033723|gb|AK014893|gb|AK008390	NM_025932	ref|Mus musculus synapse associated protein 1 (Syap1), mRNA [NM_025932]	X	159295055	159294996	Syap1	1.31285	3.01898e-07	1885.59	1892.02	1889.24	1875.5	2475.49	2682.23	2578.81	2831.7	2864.34	2292.25	2472.07	2364.03	2394.49	2452.47	2492.39	2301.85	2300.48	2262.43	2512.25	2315.97	2336.71	2446.72	2262.54	2546.09	2574.64	2647.11	2529.12
17301	A_55_P1963489	nap|NAP017482-001	NAP017482-001	Unknown	X	91861441	91861500	NAP017482-001	1.31142	0.0834738	802.318	773.842	719.919	913.194	1052.18	493.601	540.056	898.45	781.5	529.367	626.674	1823.66	1684.52	1585.86	1461.31	1228.09	1293.96	1222.95	1302.02	1375.06	1177.36	801.358	712.638	891.262	715.271	914.283	1088.67
62508	A_55_P2315457	ref|NM_207670|ens|ENSMUST00000171917|ens|ENSMUST00000115671|ens|ENSMUST00000144946	NM_207670	ref|Mus musculus GRIP1 associated protein 1 (Gripap1), mRNA [NM_207670]	X	7397601	7397660	Gripap1	1.30912	0.0149421	1569.06	1773.65	1510.42	1423.09	2054.08	2282.82	1976.28	2645.86	2735.65	1609.14	1714.76	1974.15	1700.08	1934.26	1979.2	1998.18	2045.11	1747.16	1834.56	2351.96	2655.76	2134.73	2004.25	2179.63	2114.87	1815.9	1755.49
5037	A_55_P2020090	ref|NM_001164630|ref|NM_175541|ref|NM_001164632|ref|NM_001164633	NM_001164630	ref|Mus musculus melanoma associated antigen (mutated) 1-like 1 (Mum1l1), transcript variant 1, mRNA [NM_001164630]	X	135772607	135772666	Mum1l1	1.3086	6.45854e-06	1609.72	1556.11	1604.04	1669	2106.47	2160.32	2219.23	2500.01	2471.6	2044.48	1967.23	1858.1	1850.9	2186.23	2013.7	2213.25	2309.64	2121.42	2089.1	1852.52	1901.5	2001.66	2227.38	2031.89	2245.39	2058.47	2018.32
61350	A_55_P2080708	ref|NM_133196|ens|ENSMUST00000149658|ens|ENSMUST00000033609|gb|AK049971	NM_133196	ref|Mus musculus cleavage stimulation factor, 3' pre-RNA subunit 2 (Cstf2), mRNA [NM_133196]	X	130620526	130620585	Cstf2	1.30818	0.0015971	682.568	738.921	639.165	669.617	892.918	1045.83	798.237	1086.15	1083.51	878.068	809.966	768.592	640.784	770.434	651.967	937.023	858.565	830.757	894.742	904.464	902.935	1004.74	1004.98	952.154	1007.26	862.024	951.029
6188	A_30_P01026904		chrX:54636915-54638388_R	lincRNA:chrX:54636915-54638388 reverse strand	X	54637102	54637043	chrX:54636915-54638388_R	1.30785	0.0613954	775.467	633.159	794.025	899.217	1014.2	961.211	1085.12	1009.83	993.836	1382.04	1426.07	969.556	1050.68	871.126	861.138	821.708	822.824	707.864	730.726	1383.93	1329.67	831.468	887.628	1085.37	1050.53	1012.92	1037.06
39378	A_55_P2106414	ref|NM_207104|ref|NM_028633|ref|XM_003086337|gb|AK050729	NM_207104	ref|Mus musculus HAUS augmin-like complex, subunit 7 (Haus7), transcript variant 2, mRNA [NM_207104]	X	70682659	70682654	Haus7	1.3042	0.0026969	669.741	683.716	611.444	714.061	873.478	932.361	967.618	1069.19	1038.29	891.232	902.025	748.413	754.093	847.74	861.138	830.1	801.1	769.448	711.933	871.713	902.935	809.436	801.285	922.202	945.244	964.333	874.683
38624	A_55_P2146214	ref|NM_001035510|ref|NM_001035509|ref|NM_025893|ens|ENSMUST00000113067	NM_001035510	ref|Mus musculus zinc finger, CCHC domain containing 18 (Zcchc18), transcript variant 1, mRNA [NM_001035510]	X	133530733	133530792	Zcchc18	1.30035	0.0432919	2118.75	1862.13	2429.83	2064.29	2755.11	2539.46	2622.33	2761.23	2680.28	2686.52	2438.2	3315.97	3292.67	2764.8	3217.35	2822.92	2355.43	2829.84	2887.28	2333.98	2531.16	2614.52	2745.09	2759.51	2898.75	2669.88	2845.34
32379	A_55_P2000553	ref|NM_133987|ref|NM_001142809|ref|NM_001142810|ens|ENSMUST00000114464	NM_133987	ref|Mus musculus solute carrier family 6 (neurotransmitter transporter, creatine), member 8 (Slc6a8), transcript variant 1, mRNA [NM_133987]	X	70927775	70927834	Slc6a8	1.29977	0.119723	4206.12	3215.08	4788.85	4614.42	5466.96	5611.85	4769.65	6292.97	5944.97	5380.47	5453.21	5282.91	5528.62	5372.78	5818.31	5167.82	5743.72	4823.08	5175.61	6176.49	6356.82	5129.7	5315.99	5079.45	5573.01	5201	5074.8
59154	A_55_P2126850	ref|NM_021431|ens|ENSMUST00000103007|gb|AY152853|gb|BC071274	NM_021431	ref|Mus musculus nudix (nucleoside diphosphate linked moiety X)-type motif 11 (Nudt11), mRNA [NM_021431]	X	5631752	5631811	Nudt11	1.29777	1.1838e-05	2439.87	2477.36	2353.86	2488.39	3166.39	3153.63	3241.1	3776.59	3375.7	3008.98	2939.08	2711.84	2814.05	3193.29	3437.19	3601.45	3458.21	3409.64	3552.38	2678.78	2780.5	3301.26	3054.54	3202.08	3309.07	2850.71	2810.48
18881	A_51_P475076	ref|NM_011692|ens|ENSMUST00000033540|gb|BC132169|gb|BC132171	NM_011692	ref|Mus musculus von Hippel-Lindau binding protein 1 (Vbp1), mRNA [NM_011692]	X	72779699	72779758	Vbp1	1.29546	0.000545953	2555.15	2491.43	2451.28	2722.72	3310.1	3163.64	2988.61	4068.8	3856.06	3311.18	3303.57	2953.72	3184.52	3146.68	3134.62	3465.01	3211.94	3443.74	3317.14	3533.51	3362.67	2936.43	3097.11	3456.36	3504.04	3282.52	3100.22
25737	A_55_P2174258	ref|NM_027181|ens|ENSMUST00000144367|ens|ENSMUST00000113627|ens|ENSMUST00000155574	NM_027181	ref|Mus musculus protein (peptidyl-prolyl cis/trans isomerase) NIMA-interacting, 4 (parvulin) (Pin4), nuclear gene encoding mitochondrial protein, mRNA [NM_027181]	X	99322929	99322987	Pin4	1.28433	6.65253e-06	5884.38	5756.07	6004.51	5892.56	7557.52	6883.34	7181.3	7118.88	7105.3	7037.28	7054.06	8821.18	8560.84	8234.79	8173.47	8522.96	8171.73	8029.43	8036.19	6295.41	6545.19	7230.8	7368.45	7644.02	7274.65	7117.02	7859.04
22753	A_55_P2044592	nap|NAP114553-1	NAP114553-1	Unknown	X	28718134	28718075	NAP114553-1	1.27818	9.92577e-06	8474.26	8151.09	8625.42	8646.27	10831.7	10550.3	10432.4	10317.7	10567.8	11033.6	11098.5	11347	10167.4	10325.5	11061.9	11675.9	11730.9	11948.2	11700	8615.09	8524.31	11173.6	11467.1	11348.6	11255.9	11140.5	10814
14232	A_55_P1980951	ref|NM_026787|ens|ENSMUST00000053981|gb|AK003642|gb|AK169935	NM_026787	ref|Mus musculus RIKEN cDNA 1110012L19 gene (1110012L19Rik), mRNA [NM_026787]	X	67642531	67642590	1110012L19Rik	1.27803	0.00586611	5057.09	4780.24	5085.2	5305.84	6463.13	6450.66	6410.75	6801.96	6395.71	6546.22	6301.13	6271.9	6528.14	6708.26	6659.5	6375.47	6067.16	5941.66	6337.16	6473.53	6927.91	6552.48	6149.33	6542.09	6699.81	6494.59	6553.51
23999	A_55_P2172430	ref|NM_001081473|ens|ENSMUST00000101388|gb|AK132358|gb|AK154454	NM_001081473	ref|Mus musculus zinc finger, X-linked, duplicated B (Zxdb), mRNA [NM_001081473]	X	91975443	91975502	Zxdb	1.27717	4.50541e-05	747.508	715.164	752.395	774.964	954.696	942	980.48	1060.72	955.782	798.982	815.369	847.96	895.165	1029.55	816.313	1101.46	1077.8	1011.06	1013.24	855.326	988.498	997.748	909.099	938.238	1177.25	893.339	897.949
62260	A_55_P1964348	ref|NM_023608|ens|ENSMUST00000113744|ens|ENSMUST00000019503|ens|ENSMUST00000151572	NM_023608	ref|Mus musculus glycerophosphodiester phosphodiesterase domain containing 2 (Gdpd2), mRNA [NM_023608]	X	97934160	97934219	Gdpd2	1.27456	0.0257436	558.533	522.776	519.189	633.635	711.885	876.27	825.724	683.204	691.827	984.121	815.369	658.593	657.011	724.853	660.106	715.392	780.37	657.425	611.097	591.826	711.638	595.875	610.145	676.471	742.406	702.563	689.191
11606	A_51_P415905	ref|NM_008892|ens|ENSMUST00000006856|gb|D17384|gb|D13543	NM_008892	ref|Mus musculus polymerase (DNA directed), alpha 1 (Pola1), mRNA [NM_008892]	X	90550248	90550189	Pola1	1.27379	6.6918e-05	2403.14	2477.36	2375.7	2356.37	3061.1	2482.46	2740.75	3179.52	3031.75	2950.72	2883.75	3296.22	3292.67	3601.39	3694.18	3328.69	3255.72	3392.62	3429.46	2570.96	2648.62	3127.33	3270.58	2780.65	2758.9	2816.86	2810.48
60804	A_55_P2072816	ref|NM_177751|ens|ENSMUST00000026750|gb|AK122399|gb|BC043093	NM_177751	ref|Mus musculus connector enhancer of kinase suppressor of Ras 2 (Cnksr2), mRNA [NM_177751]	X	154259589	154259530	Cnksr2	1.27301	0.00133803	1420.77	1349.45	1499.97	1412.88	1808.65	1595.08	1520.84	1766.16	1659.89	1630.8	1704.42	1572.86	1453.98	1620.02	1508.02	1723.69	1887.13	2130.15	2174.13	2315.97	2360.53	2025.66	2156.81	1658.89	1669.35	1847.51	1808.53
51574	A_66_P126080	ref|NM_026055|ens|ENSMUST00000115231|gb|AK005511|tc|TC1573202	NM_026055	ref|Mus musculus ribosomal protein L39 (Rpl39), mRNA [NM_026055]	X	34622574	34622515	Rpl39	1.27008	0.0145268	539.558	494.61	564.713	559.353	685.282	568.084	483.595	628.626	544.743	478.71	487.343	842.169	858.488	839.963	785.676	912.591	963.619	876.54	786.825	502.749	573.437	733.214	635.365	646.765	670.511	636.825	620.365
2058	A_55_P2083093	ref|NM_207104|ref|NM_028633|gb|AK050729|gb|AY029337	NM_207104	ref|Mus musculus HAUS augmin-like complex, subunit 7 (Haus7), transcript variant 2, mRNA [NM_207104]	X	70700266	70700207	Haus7	1.26837	0.0188485	728.646	756.15	645.302	784.485	924.191	1008.66	981.549	1026.84	1065.3	918.412	914.761	806.36	848.393	847.74	925.744	879.853	885.481	760.908	741.241	1035.15	995.635	865.313	855.38	1028.43	990.978	992.16	957.923
8061	A_55_P2055063	ref|NM_026902|ens|ENSMUST00000115115|gb|AK005292|tc|TC1651394	NM_026902	ref|Mus musculus malignant T cell amplified sequence 1 (Mcts1), mRNA [NM_026902]	X	35966562	35966621	Mcts1	1.26835	0.00765102	4000.73	3744.28	3867.82	4390.08	5074.31	5680.1	5430.15	5704.12	5380.87	5752.88	5352	5763.59	5430.74	5097.77	5554.81	5054.39	4781.26	5031.5	5175.61	4043.1	4544.65	5129.7	5017.99	4924.83	5133.76	5074.62	2576.49
40616	A_51_P208263	nap|NAP026077-1	NAP026077-1	Unknown	X	39276822	39276763	NAP026077-1	1.26792	0.000408198	45279.2	43557.3	45324.3	46956	57410.3	51745.6	54178.4	51429.3	48018	48497.9	46469.9	64007.1	65857.1	66357.5	66631.1	67872.8	66261.6	69469.5	65189.7	48491.3	50587.6	53836.6	54263.1	56324.5	54972.8	55771.7	56793.1
2648	A_55_P2106255	ref|NM_134163|tc|TC1623327	NM_134163	ref|Mus musculus muscleblind-like 3 (Drosophila) (Mbnl3), mRNA [NM_134163]	X	48466811	48466752	Mbnl3	1.26791	0.0240976	578.748	631.78	595.819	508.645	733.802	731.751	670.428	770.101	742.575	679.04	636.309	740.793	668.464	871.126	823.894	783.646	740.329	735.256	814.453	809.42	917.195	751.171	763.98	641.484	593.64	649.378	609.202
28956	A_55_P2011220	ref|NM_001166377|ref|NM_001166379|ref|NM_001166378|ref|NM_030066	NM_001166377	ref|Mus musculus armadillo repeat containing, X-linked 1 (Armcx1), transcript variant 1, mRNA [NM_001166377]	X	131256231	131256290	Armcx1	1.26668	0.00959513	1456.01	1323.34	1552.08	1492.62	1844.31	1843.63	1803.52	1758.02	1887.44	1781.11	1662.98	2001.88	1968.5	1934.26	1918.74	1974.66	1973.91	2147.65	2142.14	1668.85	1687.55	1703.64	1688.94	1728.55	1821.55	1763.91	1713.28
11293	A_55_P1960896	ref|NM_001007580|ens|ENSMUST00000039447|gb|DQ192038|gb|BC076625	NM_001007580	ref|Mus musculus fibronectin type III domain containing 3C1 (Fndc3c1), mRNA [NM_001007580]	X	103615573	103615514	Fndc3c1	1.26628	2.05913e-05	3855.8	3920.75	3879	3767.64	4882.53	4696.01	4379.78	4585.57	4855.62	4093.63	3828.93	4723.97	4621.5	5113.5	5198.22	5752.48	5927.76	5443.13	5155.16	5016.28	4940.08	4680.28	5050.8	4842.72	4912.75	4880.03	4717.48
23634	A_55_P1972634	ref|NM_010839|ens|ENSMUST00000033543|gb|Z35294|tc|TC1583689	NM_010839	ref|Mus musculus mature T cell proliferation 1 (Mtcp1), nuclear gene encoding mitochondrial protein, transcript variant 2, mRNA [NM_010839]	X	72650346	72650287	Mtcp1	1.26535	0.0512077	878.651	751.802	930.18	953.97	1111.8	1154.4	1149.08	1163.41	1167.7	1224.1	1194.03	1119.09	1132.9	1013.48	974.706	1002.19	1068.92	1027.78	993.677	994.352	1067.35	1182.57	1114.71	1213.09	1263.38	1151.11	1087.52
35397	A_51_P461724	ref|NM_027439|ens|ENSMUST00000033313|gb|AK168139|gb|AK017482	NM_027439	ref|Mus musculus ATPase, H+ transporting, lysosomal accessory protein 2 (Atp6ap2), mRNA [NM_027439]	X	12193624	12193683	Atp6ap2	1.26481	0.0163419	2166.21	2391.27	2032.07	2075.29	2739.84	2548.96	2633.16	2875.79	2772.41	2551.37	2606.61	2731.29	2822.76	2847.86	3148.44	2983.45	2857.04	3024.46	3145.01	2378.85	2360.53	2570.81	2589.03	2770.09	2823.49	2658.51	2576.49
54310	A_55_P2079746	ref|NM_145629|ref|NM_001166453|ref|NM_001166454|ens|ENSMUST00000033547	NM_145629	ref|Mus musculus plastin 3 (T-isoform) (Pls3), transcript variant 1, mRNA [NM_145629]	X	73031068	73031009	Pls3	1.26014	0.00131432	1755.44	1672.01	1718.8	1875.5	2212.09	2368.31	2140.32	2462.67	2461.83	1900.39	1934.82	2494.61	2237.73	2491.17	2538.45	2309.92	2126.5	2218.14	2163.46	2405.62	2400.01	2146.91	1969.4	1838.08	1945	2128.52	1984.14
61100	A_55_P1998023		A_55_P1998023	Unknown	X	112103521	112103580	A_55_P1998023	1.25681	0.00226558	1140.12	1112.28	1199.64	1108.43	1432.91	1677.21	1646.59	1562.31	1686.7	1706.07	1714.76	1538.93	1754.84	1282.22	1002.52	1143.47	1207.42	985.957	1074.61	1514.11	1516.44	1395.3	1360.65	1434.05	1427.22	1464.68	1428.01
38032	A_55_P2123822	ref|NM_009031|ens|ENSMUST00000033720|gb|AK146439|gb|AK153913	NM_009031	ref|Mus musculus retinoblastoma binding protein 7 (Rbbp7), mRNA [NM_009031]	X	159216593	159216652	Rbbp7	1.25679	0.00772199	21443.4	19984.4	21293.3	23052.6	26949.9	28014.6	27898.6	31237.1	29625.6	27701.9	27012	23855.5	25525.5	28302.2	29795.7	27635.4	27882	25580.8	28314	24076.8	25693.2	25170.4	25585.6	25853	27368	25014.3	25756.6
18227	A_55_P1967683	ref|NM_212457|ens|ENSMUST00000116527|gb|BC116226|gb|AY833558	NM_212457	ref|Mus musculus brain expressed gene 4 (Bex4), mRNA [NM_212457]	X	132674810	132674869	Bex4	1.24681	0.00755669	11863.3	11140.6	11577.3	12872	14791.2	15979.8	15576.8	17250.2	16492.2	15584.9	16565.3	14788.5	14383.3	16002.2	14920.3	14486	14343.3	12622.2	13687.8	11842.9	12469	14580.5	14222.1	14316	15945.9	14173.7	15174.1
50432	A_55_P2012221	ref|NM_026139|ref|NM_001166397|ref|NM_001166398|ens|ENSMUST00000113193	NM_026139	ref|Mus musculus armadillo repeat containing, X-linked 2 (Armcx2), transcript variant 1, mRNA [NM_026139]	X	131338745	131338686	Armcx2	1.24398	0.0169336	14934.4	14024.1	14684.7	16094.5	18578.1	19247.3	17220	18733.3	19116.8	19303.7	19301.9	18724.3	18665.8	19119.3	19440	18697.6	19064.8	19219.9	18819.5	19030.4	19391.3	16889.4	17045	18099.6	18042.9	17597.8	17947.1
33141	A_55_P1998309	ref|NM_009214|ens|ENSMUST00000145477|ens|ENSMUST00000112529|ref|XM_001473146	NM_009214	ref|Mus musculus spermine synthase (Sms), mRNA [NM_009214]	X	153883689	153883630	Sms	1.2408	5.07081e-06	6908.62	6847.7	7090.09	6788.05	8572.24	8386.12	8139.62	9602.95	9415.97	7799.02	7730.72	8384.58	7855.59	8450.41	7706.51	7949.96	8488.95	7940.38	8065.47	9217.86	9792.8	9532.37	8196.81	9053.87	9649.77	8638.08	8591.47
36110	A_55_P1972192	ref|NM_008832|ref|NM_173021|ens|ENSMUST00000113611|ens|ENSMUST00000052012	NM_008832	ref|Mus musculus phosphorylase kinase alpha 1 (Phka1), transcript variant 1, mRNA [NM_008832]	X	99710763	99710704	Phka1	1.23946	0.0183153	525.945	553.717	470.033	554.086	651.887	616.097	592.917	656.232	596.454	565.97	564.873	524.579	571.781	660.537	646.352	618.422	706.835	601.806	651.377	757.081	810.054	593.553	626.202	1138.79	685.311	621.949	534.355
36798	A_55_P2031021	ref|NM_009052|ens|ENSMUST00000113118|ens|ENSMUST00000113120|ens|ENSMUST00000058125	NM_009052	ref|Mus musculus brain expressed gene 1 (Bex1), mRNA [NM_009052]	X	132748611	132748552	Bex1	1.23842	0.0688744	20811.7	17648.6	22323.9	22462.8	25773.7	24274.8	23344.3	24799.5	24524.7	23302.8	24352.1	27328.2	27201.2	27851.3	22989.6	29532.5	31035	29403	29474	22489.5	24369.8	26103.4	24669.3	26251	24805.5	24599	24320.1
13547	A_55_P2060938	nap|NAP061055-1	NAP061055-1	Unknown	X	37354051	37353992	NAP061055-1	1.23787	0.231142	3600.82	3331.2	3532.39	3938.89	4457.35	2396.85	2287.39	2600.85	2481.34	2258.34	2358.91	8151.65	8153.12	7208.24	8239.81	5887.24	5840.27	6296.18	6367.88	3976.2	3313.08	3289.57	3259.61	3286.77	3200.7	3328.04	3879.55
37305	A_55_P2119441	ref|NM_001081356|ens|ENSMUST00000101496|ens|ENSMUST00000138979|ens|ENSMUST00000154054	NM_001081356	ref|Mus musculus VMA21 vacuolar H+-ATPase homolog (S. cerevisiae) (Vma21), mRNA [NM_001081356]	X	69065454	69065513	Vma21	1.23529	0.165089	1625.14	1264.09	1878.41	1732.93	2007.53	2226.09	1986.91	2214.43	2312.92	2303.55	2302.19	1772.85	1731.3	1749.56	1886.05	1889.4	2117.41	1959.75	2068.01	1612.8	1667.37	1954.06	2062.72	2063.24	2114.87	2035.42	2134.67
20121	A_30_P01028738		chrX:146827709-146913398_R	lincRNA:chrX:146827709-146913398 reverse strand	X	146843222	146843163	chrX:146827709-146913398_R	1.23445	0.00997083	1258.4	1210.79	1361.54	1202.87	1553.43	1488.41	1553.49	1661	1561.15	1453.02	1321.94	1664.66	1668.97	1674.44	1767.05	1656.81	1608.83	1678.32	1473.13	1348.44	1414.01	1614.82	1482.44	1608.78	1470.71	1565.33	1439.63
32054	A_55_P2078474	ref|NM_138607|ens|ENSMUST00000138242|ens|ENSMUST00000114160|gb|AK008402	NM_138607	ref|Mus musculus family with sequence similarity 50, member A (Fam50a), mRNA [NM_138607]	X	71565395	71565454	Fam50a	1.23416	0.230348	11452	8291.57	13192.4	12872	14133.5	15563.1	14641.3	15087.4	16596.7	14368.3	14649.5	13019.9	12993.8	13117.3	14403.4	12916.5	14173.5	13045.7	13988.9	13927	14090.8	13689.8	13782.1	14008	15106.2	13837.3	13931.1
53221	A_55_P1969882	ref|NM_019768|ref|NM_001168225|ref|NM_001168226|ref|NM_001168227	NM_019768	ref|Mus musculus mortality factor 4 like 2 (Morf4l2), transcript variant 1, mRNA [NM_019768]	X	133267718	133267659	Morf4l2	1.232	0.00929232	31177.7	28795.6	32011.2	32726.2	38410.9	45687.7	41059.1	41698.3	41001.3	40302.6	39427	38233.6	38126.7	38626.1	35248.9	38011.8	37284.2	35478.6	36718.6	38016.8	35372.6	36200.4	36095.4	39524.9	39476.6	37361.7	36088
35502	A_55_P2151442	ref|NM_029951|ens|ENSMUST00000115248|gb|BC021479|gb|BC085302	NM_029951	ref|Mus musculus RIKEN cDNA C330007P06 gene (C330007P06Rik), mRNA [NM_029951]	X	34389243	34389184	C330007P06Rik	1.2245	0.237214	3872.38	2826.56	4267.45	4523.14	4741.73	4276.72	4557.11	4897.56	4923.37	4723.73	4935.49	3933.77	3747.61	4454.19	5145.7	4431.37	4700.37	4615.45	4910.8	4351.39	4372.64	4813.51	5193.89	4996.88	5389.87	5511.91	5434.8
52845	A_55_P2141851	ref|NM_145629|ref|NM_001166453|ref|NM_001166454|ens|ENSMUST00000033547	NM_145629	ref|Mus musculus plastin 3 (T-isoform) (Pls3), transcript variant 1, mRNA [NM_145629]	X	73031063	73031004	Pls3	1.22278	0.0011561	1827.1	1877.05	1718.8	1885.46	2234.14	2415.89	2366.95	2518.54	2342.99	1933.36	1978.09	2283.75	2357.63	2467.98	2553.76	2326.05	2309.64	2156.43	2142.14	2396.71	2493.19	2073.96	1980.99	1918.73	1976.38	2058.47	2099.42
43602	A_51_P495171	ref|NM_026312|ens|ENSMUST00000033577|gb|AK011610|gb|AK007872	NM_026312	ref|Mus musculus RIKEN cDNA 2610029G23 gene (2610029G23Rik), mRNA [NM_026312]	X	102278690	102278749	2610029G23Rik	1.22062	0.00327245	9148.92	8603.39	9682.1	9161.28	11167.4	12298.6	12450.6	12850.3	12666.3	12661.8	12145.7	9919.49	10416	10619.2	10783.8	10139.8	10726.4	10703.5	10532	10083.6	10552	10916.7	10451.9	11044.4	11153.5	11363.6	11203.1
26124	A_30_P01021065		chrX:138967807-138968413_R	lincRNA:chrX:138967807-138968413 reverse strand	X	138967888	138967829	chrX:138967807-138968413_R	1.21815	0.100236	26638.9	30522.2	24874.2	24520.3	32450.1	26308.4	25921.8	29656.7	26013.5	26087.4	24932.8	43519.1	44363.9	43564.3	41712	42410.8	42675.1	43111.2	41730.9	24915.3	23957.5	27342.1	25382.3	27144.8	27164	28107.8	27881.5
35303	A_55_P1971328	ref|NM_025410|ens|ENSMUST00000015433|gb|AK002539|gb|AK134624	NM_025410	ref|Mus musculus L antigen family, member 3 (Lage3), mRNA [NM_025410]	X	71597561	71597502	Lage3	1.21575	0.0330649	4725.39	5222.45	4584.23	4369.47	5744.88	5446.6	5107.31	4718.63	4903.99	4986.73	4531.78	6493.56	6817.79	6685.64	6533.3	7429.49	7150.91	7023.45	7037.21	3938.17	4323.45	5427.52	5539.84	5547.6	5854.83	5408.22	5481.32
7859	A_51_P239673	ref|NM_013556|ens|ENSMUST00000026723|gb|J00423|gb|AK146626	NM_013556	ref|Mus musculus hypoxanthine guanine phosphoribosyl transferase (Hprt), mRNA [NM_013556]	X	50374757	50374816	Hprt	1.21517	0.0281769	6757.44	6114.69	6907.46	7250.16	8211.42	8367.71	8160.64	9868.97	9425.28	8583.04	8243.63	7767.59	8177.17	8234.79	8438.44	7903.41	7837.07	8303.93	8114.22	7374.23	7253.26	8032.31	8341.61	8160.35	8586.44	7715.72	7761.38
15484	A_52_P426513	ref|NM_019989|ens|ENSMUST00000033598|gb|AK151871|gb|AK151501	NM_019989	ref|Mus musculus SH3-binding domain glutamic acid-rich protein like (Sh3bgrl), mRNA [NM_019989]	X	106357210	106357269	Sh3bgrl	1.21472	3.14275e-06	1870.38	1847.26	1878.41	1885.46	2271.99	2216.66	2219.23	2406.04	2342.99	1999.85	1988.98	2554.46	2513.32	2405.77	2515.43	2309.92	2181.26	2209.3	2238.31	2297.93	2256.94	2195.65	2145.04	2158.32	2147.31	2235.34	2445.65
48288	A_55_P1959218	ref|NM_001137547|ens|ENSMUST00000095755|tc|TC1688399|tc|TC1689518	NM_001137547	ref|Mus musculus ubiquitin specific protease 51 (Usp51), mRNA [NM_001137547]	X	149443874	149443933	Usp51	1.21449	3.69618e-05	1519.42	1468	1531.27	1559	1845.33	1861.11	1725.53	1989.13	1906.35	1922.35	1978.09	1747.73	1875.56	1728.98	1676.27	2077.23	1938.86	1870.9	1974.46	1563.99	1613.32	1942.25	1900.44	1838.08	1862.38	1774.26	1829.91
39131	A_55_P2132902	ref|NM_026081|ref|NM_001004359|ref|NM_001005385|ens|ENSMUST00000070053	NM_026081	ref|Mus musculus G protein-coupled receptor associated sorting protein 1 (Gprasp1), transcript variant 1, mRNA [NM_026081]	X	132337941	132338000	Gprasp1	1.21428	0.0109521	8432.76	7914.18	8264.12	9119.98	10239.7	9704.91	9640.82	9958.17	9518.59	10076.9	8628.98	10093.8	10583	11512.5	9897.96	11521.8	11145.2	11780.6	11601.9	10957.3	11930.8	10240.9	10228.9	9514.55	9174.49	8916.07	8645.09
34542	A_51_P239673	ref|NM_013556|ens|ENSMUST00000026723|gb|J00423|gb|AK146626	NM_013556	ref|Mus musculus hypoxanthine guanine phosphoribosyl transferase (Hprt), mRNA [NM_013556]	X	50374757	50374816	Hprt	1.21404	0.0967409	7087.81	6088.34	7222.77	7952.31	8604.91	8919.42	8799.66	10227.4	9706.23	8583.04	8200.88	8255.39	8584.78	9095.67	8107.06	8600.25	8188.88	8842.7	8994.4	7672.83	8229.97	8535.31	8568.49	8442.18	8566.09	8306.59	7880.71
49697	A_55_P2327518	gb|AK005351|riken|1500032P08|nap|NAP090343-1	AK005351	gb|Mus musculus adult male cerebellum cDNA, RIKEN full-length enriched library, clone:1500032P08 product:unclassifiable, full insert sequence. [AK005351]	X	20509038	20508980	1500032P08Rik	1.21305	0.0957731	832.113	717.928	839.445	938.965	1009.39	951.618	947.149	914.415	930.891	1532.38	1403.24	877.821	940.952	941.823	932.785	752.208	963.619	814.605	892.641	1419.28	1443.95	953.305	933.795	879.548	998.581	896.827	885.17
336	A_55_P2102816	ref|NM_019865|ens|ENSMUST00000081987|ens|ENSMUST00000152266|ens|ENSMUST00000149857	NM_019865	ref|Mus musculus ribosomal protein L36A (Rpl36a), mRNA [NM_019865]	X	131122046	131122105	Rpl36a	1.21291	5.62403e-05	32222.8	33272.5	31231.2	32164.7	39083.3	42060.6	46574.8	39380.4	40252.7	40654.7	39884.8	43936.7	41033.6	28452.3	41645.3	38482.3	37115.8	37351.3	38137.3	32743.4	36375.2	40736.4	39270.3	39235.7	39865.4	39080.9	37563
4520	A_55_P2020497	ref|NM_178739|ref|NM_001190718|ens|ENSMUST00000060481|ens|ENSMUST00000115056	NM_178739	ref|Mus musculus DDB1 and CUL4 associated factor 12-like 1 (Dcaf12l1), transcript variant A, mRNA [NM_178739]	X	42139819	42139760	Dcaf12l1	1.21014	0.00014947	1132.9	1112.28	1146.51	1139.9	1370.96	1344.54	1392.55	1225.21	1245.08	1109	1137.06	1377.68	1332.38	1551.45	1468.1	1559.57	1641.26	1526.66	1493.86	1217.7	1314.22	1371.35	1293.12	1381.59	1427.22	1358.62	1392.88
38913	A_55_P2001188	ref|NM_027642|ens|ENSMUST00000078944|gb|AK141804|gb|AK122560	NM_027642	ref|Mus musculus PHD finger protein 6 (Phf6), mRNA [NM_027642]	X	50309896	50309955	Phf6	1.20975	0.00557466	7292.64	7762.22	7161.45	6954.25	8822.28	8643.61	9187.36	9251.55	9800.57	8464.86	7837.63	8804.11	8712.46	9743.56	9099.07	9602.19	8950.91	9808.33	9368.98	8615.09	8450.59	7633.67	8403.55	8230.9	9002.45	8349.4	8129.26
61595	A_51_P457331	ref|NM_016710|ens|ENSMUST00000033597|gb|AK146755|gb|AK162478	NM_016710	ref|Mus musculus high-mobility group nucleosome binding domain 5 (Hmgn5), mRNA [NM_016710]	X	106200129	106200070	Hmgn5	1.20907	0.000203089	2764.77	2720.87	2870.22	2703.24	3342.8	3473.48	3592.71	3954.44	4137.23	3517.41	3632.53	3335.73	3211.48	3185.51	3341	3424.91	3299.6	3065.52	2936.29	2914.84	2860.84	3070.34	3183.28	3466.96	3428.29	3293.9	3215.32
7480	A_55_P1993453	ref|NM_133991|ens|ENSMUST00000033513|gb|BC011144|gb|BC034880	NM_133991	ref|Mus musculus FtsJ homolog 1 (E. coli) (Ftsj1), mRNA [NM_133991]	X	7817607	7817548	Ftsj1	1.20781	0.00233678	3947.12	3935.38	3744.69	4161.27	4767.38	4530.64	4317.76	4888.58	4435.88	4267.81	4243.96	5107.7	5056.47	5176.39	5295.4	5272.74	5558.49	5023.14	5206.29	4504.7	4699.32	4735.6	4642.42	4291.77	4674.13	4429.13	4524.01
2005	A_51_P239673	ref|NM_013556|ens|ENSMUST00000026723|gb|J00423|gb|AK146626	NM_013556	ref|Mus musculus hypoxanthine guanine phosphoribosyl transferase (Hprt), mRNA [NM_013556]	X	50374757	50374816	Hprt	1.20664	4.131e-05	6895.07	6664.18	6978.34	7042.67	8319.84	7422.14	8485.73	10047.6	9612.24	8604.54	8286.38	7881.75	8040.78	8665.6	8570.64	8445.64	7699.76	8352.27	8415.43	7382.75	7718.09	8417.76	8310.61	8200.67	8718.57	7963.47	7793.96
3294	A_55_P2048036	ref|NM_001044386|ref|NM_011768|ens|ENSMUST00000113927|ens|ENSMUST00000113926	NM_001044386	ref|Mus musculus zinc finger protein X-linked (Zfx), transcript variant 1, mRNA [NM_001044386]	X	91320163	91320104	Zfx	1.20663	0.0411228	2767.2	2747.23	3044.59	2509.78	3338.98	3083.58	3087.02	3035.69	3240.91	2962.36	2817.36	3246.89	3202.49	3538.35	3217.35	3473.03	3644.34	3443.74	3583.13	3976.2	3966.7	3289.57	3314.56	3350.35	3406.62	3373.51	3203.84
37811	A_55_P1980611	ref|NM_001167994|ref|NM_172540|ens|ENSMUST00000113252|ens|ENSMUST00000145066	NM_001167994	ref|Mus musculus TRM2 tRNA methyltransferase 2 homolog B (S. cerevisiae) (Trmt2b), transcript variant 1, mRNA [NM_001167994]	X	130757701	130757642	Trmt2b	1.20641	0.156555	1406.77	1142.79	1499.97	1577.56	1697.14	1791.4	1783.97	1962.07	1925.39	1738.21	1547.26	1722.73	1661.19	1626.83	1521.05	1589.65	1673.52	1584.15	1671.55	1636.92	1754.99	1670.4	1776.88	1628.87	1780.93	1660.6	1628.46
4718	A_51_P516870	ref|NM_008409|ens|ENSMUST00000033591|gb|AK167351|gb|AK051956	NM_008409	ref|Mus musculus integral membrane protein 2A (Itm2a), mRNA [NM_008409]	X	104592975	104592916	Itm2a	1.20429	4.94464e-05	15427.7	15162.7	15427.8	15692.7	18579.5	20632.8	19928.5	21813.3	21443.8	17993	18352.6	16606.6	17264.4	17874.5	21297.4	19336.8	18891.8	19136.2	18819.5	16514.8	16360.2	16014.6	17152.3	17896	18461.8	18573.2	18383.9
45319	A_55_P2151463		A_55_P2151463	Unknown	X	132875290	132875349	A_55_P2151463	1.20398	0.0993313	1180.09	1063.63	1231.71	1244.95	1420.81	999.255	994.351	1026.84	958.441	902.139	866.911	2135.39	2012.01	1681.24	1779.27	1768.39	1754.18	1870.9	1863.93	1084.21	1118.25	1323.55	1293.12	1413.09	1317.68	1487.62	1607.02
41838	A_55_P2045225	nap|NAP096612-001|nap|NAP114879-1	NAP096612-001	Unknown	X	156022456	156022397	NAP096612-001	1.20321	0.0526756	2541.51	2533.16	2679.32	2412.05	3057.97	2425.4	2366.95	2955.48	2717.23	2111.75	1240.25	3493.93	3347	3695.93	3568.43	3988.83	3804.54	4764.89	4060.08	2637.84	2627.08	2860.34	2806.29	2864.98	3114.17	2839.43	2984.56
60813	A_30_P01030640		chrX:54636915-54638388_R	lincRNA:chrX:54636915-54638388 reverse strand	X	54637213	54637154	chrX:54636915-54638388_R	1.20309	0.134812	776.524	649.639	845.226	834.706	934.232	1109.4	987.957	1103.16	1047.26	1441.38	1482.08	782.128	849.311	801.217	649.471	690.234	763.507	711.288	708.819	1125.41	1110.93	726.524	779.403	945.73	941.97	892.176	903.744
19590	A_55_P1993807	ref|NM_001031664|ens|ENSMUST00000103006|gb|BC055771|tc|TC1586259	NM_001031664	ref|Mus musculus nudix (nucleoside diphosphate linked moiety X)-type motif 10 (Nudt10), mRNA [NM_001031664]	X	5745952	5745893	Nudt10	1.20264	0.00133317	2038.19	2089.81	2098.81	1925.95	2451.21	2141.64	2321.51	3044.64	2901.26	2427.71	2505.84	2184.39	2237.73	2413.57	2794.25	2446.84	2500.35	2683.89	2593.21	2342.97	2423.54	2340.78	2480.16	2276.14	2377.2	2283.16	2205.81
42027	A_51_P239673	ref|NM_013556|ens|ENSMUST00000026723|gb|J00423|gb|AK146626	NM_013556	ref|Mus musculus hypoxanthine guanine phosphoribosyl transferase (Hprt), mRNA [NM_013556]	X	50374757	50374816	Hprt	1.20221	0.0106943	6425.55	6416.06	5994.47	6866.13	7724.87	7822.9	8023.85	9426.81	9147.24	8142.94	7901.74	7330.77	7539.23	7633.95	8306.08	7320.53	7030.96	7769.96	7830.7	6974.18	6964.02	7329.28	7325.8	7532	8178	7368.66	7047.55
5043	A_52_P648601	ref|NM_029352|ens|ENSMUST00000019701|gb|AK141667|gb|AY316312	NM_029352	ref|Mus musculus dual specificity phosphatase 9 (Dusp9), mRNA [NM_029352]	X	70888467	70888526	Dusp9	1.19858	0.00705783	870.76	810.641	884.146	917.493	1043.68	961.211	1127.6	949.526	984.987	928.138	909.455	1038.51	1032.4	1200.75	1249.78	1043.27	1007.45	918.751	921.994	1035.15	1024.23	889.92	926.277	1128.13	1166.52	1241.73	1275.16
25628	A_55_P1969543	ref|NM_027181|ens|ENSMUST00000144367|ens|ENSMUST00000155574|ens|ENSMUST00000113627	NM_027181	ref|Mus musculus protein (peptidyl-prolyl cis/trans isomerase) NIMA-interacting, 4 (parvulin) (Pin4), nuclear gene encoding mitochondrial protein, mRNA [NM_027181]	X	99322416	99322475	Pin4	1.19644	0.00240092	7864.36	7666.07	8327.64	7599.38	9409.23	9798.03	10627.4	9780.04	9706.23	9717.71	9659.35	8795.57	9192.17	8665.6	7232.9	8831.93	8668.78	8311.99	8415.43	8873.11	9341.63	10649.7	9850.16	10640.1	10541.7	9983.44	9720.08
3698	A_52_P438036	ref|NM_175271|ens|ENSMUST00000060576|gb|AK051709|gb|AK045289	NM_175271	ref|Mus musculus lysophosphatidic acid receptor 4 (Lpar4), mRNA [NM_175271]	X	104127529	104127588	Lpar4	1.19629	0.00025134	881.256	875.01	893.205	875.553	1054.24	1218.22	1272.2	1103.16	1092.68	1104.44	1114.58	1028.56	986.69	1013.48	939.806	912.591	954.799	927.174	863.154	1092.42	1103.63	1019.84	1010.4	1027.35	1040.82	1173.63	1193.61
37905	A_51_P286792	ref|NM_031494|ref|NM_001160229|ens|ENSMUST00000159795|ens|ENSMUST00000033731	NM_031494	ref|Mus musculus zinc finger protein 275 (Zfp275), transcript variant 1, mRNA [NM_031494]	X	70603891	70603950	Zfp275	1.19461	0.0011007	872.945	868.473	853.295	897.067	1042.82	1036.61	1044.05	1216.27	1294.3	1041.75	1081.25	950.129	843.803	910.295	1072.82	1002.19	954.799	935.59	997.802	1278	1321.94	1001.24	1024.53	952.154	985.543	987.532	1009.54
31609	A_51_P503303	ref|NM_021550|ens|ENSMUST00000058265|gb|AK008040|gb|AK005118	NM_021550	ref|Mus musculus C1GALT1-specific chaperone 1 (C1galt1c1), mRNA [NM_021550]	X	35984392	35984333	C1galt1c1	1.19387	0.0120248	1639.96	1759.06	1583.26	1577.56	1957.9	1922.79	2062.67	2157.08	2202.15	2044.48	2088.18	1798.14	1786.47	1728.98	2120.76	1858.82	1938.86	2001.38	1933.74	1918.52	1844.51	1748.05	1754.78	2126.47	1913.84	2093.34	2029.8
4028	A_55_P2180884	ref|NM_016883|ref|NM_001164177|ens|ENSMUST00000033805|ens|ENSMUST00000112978	NM_016883	ref|Mus musculus proteasome (prosome, macropain) 26S subunit, non-ATPase, 10 (Psmd10), transcript variant 1, mRNA [NM_016883]	X	137483027	137482968	Psmd10	1.18826	0.136202	663.946	609.558	606.262	776.019	788.943	746.911	698.864	771.935	715.918	676.909	656.481	846.995	913.487	957.657	1016.45	928.886	910.133	876.54	883.177	572.643	626.184	757.949	759.556	777.591	773.064	704.809	784.62
13586	A_51_P239673	ref|NM_013556|ens|ENSMUST00000026723|gb|J00423|gb|AK146626	NM_013556	ref|Mus musculus hypoxanthine guanine phosphoribosyl transferase (Hprt), mRNA [NM_013556]	X	50374757	50374816	Hprt	1.18732	0.00785746	6832.01	6429.12	6826.66	7240.25	8111.75	8524.09	8475.26	9339.08	9706.23	8250.23	8243.63	7626.16	7936.22	7946.2	8239.81	8058.51	7879.98	8077.95	8250.47	7502.13	7398.22	7871.1	8207.17	8059.45	8820.05	7368.66	6677.94
16676	A_55_P2100008	tc|TC1685411	TC1685411	tc|IF4B_MOUSE (Q8BGD9) Eukaryotic translation initiation factor 4B (eIF-4B), partial (11%) [TC1685411]	X	106584025	106583966	TC1685411	1.18723	0.00168946	2341.79	2227.24	2408.26	2389.87	2780.25	3203.72	3097.99	3026.75	2818.33	2562.6	2628.89	2953.72	2875.05	2621.24	2945.8	2639.02	2719.62	2749.06	2721.59	2570.96	2662.87	2785.46	2704.07	2791.21	2737.34	2726.57	2623.64
10019	A_51_P239673	ref|NM_013556|ens|ENSMUST00000026723|gb|J00423|gb|AK146626	NM_013556	ref|Mus musculus hypoxanthine guanine phosphoribosyl transferase (Hprt), mRNA [NM_013556]	X	50374757	50374816	Hprt	1.18674	0.0596859	6962.44	6350.74	6826.66	7709.93	8262.58	8478.11	8223.67	9958.17	9990.3	8443.38	8414.72	7890.51	8080.93	8450.41	8570.64	7740.41	7940.06	7956.58	8425.12	7323.1	7645.27	8085.95	8289.94	7988.73	8555.91	7704.91	7619.88
21917	A_52_P162184	ref|NM_018875|ref|NM_001110311|ens|ENSMUST00000077876|gb|AF062484	NM_018875	ref|Mus musculus sorting nexin 12 (Snx12), transcript variant 3, mRNA [NM_018875]	X	98410892	98410833	Snx12	1.18615	0.0106089	734.785	785.905	724.322	694.128	871.565	899.493	902.605	1094.65	984.987	916.248	864.776	742.694	858.488	871.126	846.377	846.794	832.26	814.605	672.833	896.279	924.324	900.481	879.035	860.404	830.213	837.81	897.949
2717	A_55_P2177103	ref|NM_007451|ens|ENSMUST00000016463|gb|AK012750|gb|U27316	NM_007451	ref|Mus musculus solute carrier family 25 (mitochondrial carrier, adenine nucleotide translocator), member 5 (Slc25a5), nuclear gene encoding mitochondrial protein, mRNA [NM_007451]	X	34338580	34338639	Slc25a5	1.18583	0.033728	6634.72	5995.88	6806.49	7101.79	7867.62	7813.62	7653.39	6544.11	6715.97	6804.4	6772.19	9402.05	9031.97	8952.27	9696.95	8909.09	8771.44	8336.16	8396.05	6261.46	6617.46	7405.64	7379.1	8059.45	7536.87	7952.72	8075.32
26127	A_51_P239673	ref|NM_013556|ens|ENSMUST00000026723|gb|J00423|gb|AK146626	NM_013556	ref|Mus musculus hypoxanthine guanine phosphoribosyl transferase (Hprt), mRNA [NM_013556]	X	50374757	50374816	Hprt	1.1858	0.0412426	6774.68	6259.14	6655.6	7409.31	8033.43	8183.48	8862.45	9602.95	9064.32	7992.63	7987.21	7969.15	8064.88	8234.79	7907.28	8058.51	7734.09	8440.83	8492.9	7127.25	7289.47	8000.11	7474.73	7796.36	7848.55	7433.98	7169.57
17682	A_52_P406828	ref|NM_001030307|ens|ENSMUST00000033776|gb|AK166105|gb|BC068171	NM_001030307	ref|Mus musculus dyskeratosis congenita 1, dyskerin homolog (human) (Dkc1), mRNA [NM_001030307]	X	72354473	72354532	Dkc1	1.18478	0.0128072	787.212	844.111	760.406	757.119	932.676	719.475	709.806	817.927	849.757	734.143	720.76	1078.6	1032.4	1005.47	1167.54	1035.02	1068.92	969.191	978.179	953.527	910.066	1144.85	826.254	981.11	985.543	868.968	961.368
12374	A_55_P2111770	ref|NM_026167|ens|ENSMUST00000115313|ens|ENSMUST00000069728|gb|AK004677	NM_026167	ref|Mus musculus kelch-like 13 (Drosophila) (Klhl13), mRNA [NM_026167]	X	22796458	22796399	Klhl13	1.18424	0.0176592	5260.22	5539.82	5385.97	4854.87	6229.36	5797.26	5700.4	6819.66	6827.85	5683.07	5374.5	5822.52	5883.13	6297.93	6554.38	6539.99	6602.19	6548.26	6785.23	6235.98	6646.36	6653.91	6541.57	5998.15	6462.69	5661.65	5609.23
41042	A_51_P237514	ref|NM_025437|gb|AK012714|gb|AK166852|gb|AK012233	NM_025437	ref|Mus musculus eukaryotic translation initiation factor 1A, X-linked (Eif1ax), mRNA [NM_025437]	X	155823495	155823554	Eif1ax	1.18418	0.000164847	19693.8	20258.5	19528.8	19294.2	23321	25667	25337.7	26885.5	26332.4	25625	24700.7	21538.6	22975.2	23368.8	24174.5	23975.9	22359.5	22707.7	22717.9	19871.4	18828.4	22242.5	21374.1	23454.5	24599.4	22089.5	22236.7
37507	A_55_P2134356	ref|NM_010832|ens|ENSMUST00000033725|ens|ENSMUST00000145564|ens|ENSMUST00000112137	NM_010832	ref|Mus musculus male-specific lethal 3 homolog (Drosophila) (Msl3), mRNA [NM_010832]	X	165092162	165092103	Msl3	1.18318	0.0221178	2573.78	2463.21	2769.74	2488.39	3045.24	3183.68	2966.85	3098.45	3012.97	3067.31	2972.28	2584.23	2770.47	3310.41	3037.36	3264.53	3264.49	3350.14	3045.01	2845.02	2933.61	3289.57	2939.43	3075.37	3060.2	3020.62	2903.38
2276	A_55_P2076448	ref|NM_172930|ens|ENSMUST00000089054|ens|ENSMUST00000155848|ens|ENSMUST00000066498	NM_172930	ref|Mus musculus family with sequence similarity 70, member A (Fam70a), mRNA [NM_172930]	X	35550543	35550484	Fam70a	1.18038	0.0265973	1188.58	1120.66	1231.71	1213.38	1402.97	1843.63	1626.41	1111.7	1120.49	1236.13	1205.54	1614.78	1867.31	1749.56	1779.27	1435.81	1303.49	1394.64	1441.62	1100.64	1283.38	1311.67	1191.77	1039.19	1123.62	1510.23	1574.55
26617	A_51_P290018	ens|ENSMUST00000000804|gb|U42386|gb|CX212751|tc|TC1572603	ENSMUST00000000804	ens|DEAD/H (Asp-Glu-Ala-Asp/His) box polypeptide 3, X-linked [Source:MGI Symbol;Acc:MGI:103064] [ENSMUST00000000804]	X	12871112	12871171	Ddx3x	1.18001	0.0318127	17383.3	18611.8	17644.6	15893.6	20512.5	20632.8	21343	20321.2	19538.9	19184.9	18590.2	18288.5	19479.3	22446.5	20371.7	23416.6	23053.3	23860.3	23412.7	19123.8	20198.8	19588.7	20435.2	20028.2	19925.8	19433.9	18601.7
28613	A_55_P2028496	nap|NAP097565-001	NAP097565-001	Unknown	X	138304129	138304070	NAP097565-001	1.17896	0.0474893	42372	38247.9	44466.3	44401.9	49954.9	44296.8	45898.1	45681.3	49218.7	47537.8	45887.3	48992.3	47423.4	50815.8	51988.9	50330.1	51670.3	47539.3	50278.4	54479.7	52605	49093.2	50781	53351.6	56505.1	53068.9	51565.8
3514	A_55_P2018941	ref|NM_008031|ens|ENSMUST00000114649|ens|ENSMUST00000114651|ens|ENSMUST00000088546	NM_008031	ref|Mus musculus fragile X mental retardation syndrome 1 homolog (Fmr1), mRNA [NM_008031]	X	65970891	65970950	Fmr1	1.17879	1.58236e-06	1535.2	1512.26	1562.47	1530.87	1809.67	1782.7	1705.98	1935.35	1896.88	1652.37	1610.82	1858.1	1810.43	1694.86	1972.38	1858.82	1870.12	1935.15	1964.23	1844.39	1872.8	1770.35	1799.09	1728.55	1760.67	1722.64	1766.06
5362	A_55_P2163837	ref|NM_012005|ens|ENSMUST00000124053|gb|BC065072|gb|AK143808	NM_012005	ref|Mus musculus mediator complex subunit 14 (Med14), transcript variant 2, mRNA [NM_012005]	X	12256983	12256924	Med14	1.17872	0.0150423	945.605	883.197	966.532	987.085	1114.6	1091.37	1020.86	1270.66	1206.14	1141.29	1056.03	841.203	779.576	949.734	1065.7	1135.05	1122.85	1321.4	1207.51	1366.19	1466.06	1241.31	1169.35	1029.51	1054.84	1031.28	953.328
59018	A_55_P1972187	ref|NM_011398|ref|NM_001166450|ens|ENSMUST00000134757|ens|ENSMUST00000134257	NM_011398	ref|Mus musculus solute carrier family 25 (mitochondrial carrier, brain), member 14 (Slc25a14), nuclear gene encoding mitochondrial protein, transcript variant 2, mRNA [NM_011398]	X	46015410	46015469	Slc25a14	1.17581	0.0696275	3110.42	2760.41	3290	3280.86	3657.28	3043.65	3450.41	4103.84	3884.42	3574.12	3577.86	3730.16	3556.27	3829.6	3485.42	3899.62	3715.48	3964.49	3919.34	3806.49	4143.79	3536.4	3514.07	3360.95	3298.22	3486.95	3578.68
52839	A_55_P2025695	ref|NM_029951|ens|ENSMUST00000115248|gb|AK141615|gb|AK036910	NM_029951	ref|Mus musculus RIKEN cDNA C330007P06 gene (C330007P06Rik), mRNA [NM_029951]	X	34388627	34388568	C330007P06Rik	1.17515	9.9276e-05	2668.28	2641.45	2749.69	2613.7	3135.64	3193.7	3318.28	3749.7	3385.35	3137.26	3027.61	3002.19	3374.22	3380.99	3334.13	3063.82	3115.96	2975.48	2906.85	2670.65	2794.01	3196.45	2898.22	3159.79	3319.91	3145.83	2833.72
8523	A_55_P2001891	ref|NM_021463|ens|ENSMUST00000033809|gb|AK165524|gb|AB025048	NM_021463	ref|Mus musculus phosphoribosyl pyrophosphate synthetase 1 (Prps1), mRNA [NM_021463]	X	137010609	137010668	Prps1	1.17501	0.000789576	7031.79	7072.32	7273.97	6749.1	8262.46	7459.6	7589.49	7900.83	8080.21	7777.47	7623.72	7563.94	7807.13	8018.49	7907.28	8986.23	9036.27	8440.83	9138.57	8066.15	8229.97	8107.4	8764.05	8753.31	9336.3	8584.64	8602.19
25131	A_55_P2068977	ref|NM_027870|ens|ENSMUST00000086880|ens|ENSMUST00000081834|ens|ENSMUST00000086884	NM_027870	ref|Mus musculus armadillo repeat containing, X-linked 3 (Armcx3), mRNA [NM_027870]	X	131294455	131294514	Armcx3	1.17373	0.00352368	1270.29	1228.44	1242.43	1339.98	1490.97	1668.26	1705.98	1612.11	1650.95	1521.24	1568.59	1460.36	1511.58	1459.66	1426.74	1475.28	1378.02	1535.03	1409.64	1269.3	1260.38	1535.92	1427.49	1465.38	1555.88	1498.97	1404.62
62405	A_55_P2014319	ref|NM_001007578|ens|ENSMUST00000165734|gb|BC027264|tc|TC1582163	NM_001007578	ref|Mus musculus armadillo repeat containing, X-linked 6 (Armcx6), mRNA [NM_001007578]	X	131283053	131282994	Armcx6	1.17333	0.0033688	1640.05	1643.09	1562.47	1714.59	1924.32	2216.66	2129.14	2128.58	2182.01	2190.59	2121.65	2096.64	2109.99	1868.76	2055.91	1775.87	1819.8	1631.77	1603.96	1780.06	1782.21	1837.97	1821.4	1868.18	1750.54	1722.64	1840.66
41780	A_55_P2008870	ref|XM_141816|ref|XM_906854|nap|NAP021037-001	XM_141816	ref|PREDICTED: Mus musculus predicted pseudogene 4910 (Gm4910), mRNA [XM_141816]	X	65569208	65569149	Gm4910	1.169	0.02126	18165	16821.5	18379.2	19294.2	21234.9	19460	19810.6	19129.8	17959	18589.9	17995.8	22621.3	23598.3	22984.9	22989.6	23176.8	23746.6	23531.4	23709.8	16979.6	16518.1	22453.1	23748.8	22450.2	20969.2	22929.8	21815.4
23477	A_55_P2045788	ref|NM_153169|ens|ENSMUST00000060418|gb|BC036726|tc|TC1589923	NM_153169	ref|Mus musculus paraneoplastic antigen MA3 (Pnma3), mRNA [NM_153169]	X	70313470	70313529	Pnma3	1.16888	0.0850354	515.714	521.296	563.613	462.234	602.806	678.631	605.236	596.449	591.051	555.211	573.931	607.985	566.649	634.92	602.599	633.186	631.416	605.238	660.576	582.259	628.896	659.568	588.326	620.383	558.897	547.12	533.207
6584	A_55_P1985514	ref|NM_016747|ref|NM_001177778|ref|NM_001177779|ref|NM_001177780	NM_016747	ref|Mus musculus discs, large homolog 3 (Drosophila) (Dlg3), transcript variant 1, mRNA [NM_016747]	X	98013667	98013726	Dlg3	1.16763	0.0611217	8868.24	8832.43	9616.89	8155.42	10354.9	10645.3	9789.42	10958	10470.7	9874.2	9648.35	10623.7	10666.9	11063.4	10783.8	10600	10642.6	9889.2	9954.32	10257.5	10552	11084.1	10505.2	10247.2	10064.8	9657.78	9828.38
23258	A_55_P2164218	nap|NAP111474-1	NAP111474-1	Unknown	X	98964259	98964318	NAP111474-1	1.16675	0.160155	6925.57	7019.25	6998.62	6758.83	8080.41	5071.58	4834.27	5005.59	5195.63	5044.35	5183.18	12458.5	11690	11063.4	10783.8	10753.4	10558.7	9808.33	9925.5	8074.71	7383.71	6988.51	6784.69	7603.31	7421.8	7877.43	8258.5
24741	A_55_P2310898	ref|NR_040269|ref|NR_040270|gb|AK013346|riken|2810454L23	NR_040269	ref|Mus musculus RIKEN cDNA 2900056M20 gene (2900056M20Rik), transcript variant 1, non-coding RNA [NR_040269]	X	148729446	148729387	2900056M20Rik	1.16645	0.0288094	1197.83	1095.36	1253.18	1244.95	1397.2	1181.55	1095.69	1392.99	1343.72	1260.32	1275.18	1377.68	1411.5	1346.14	1383.92	1387.32	1440.59	1358.01	1409.64	1620.86	1707.73	1625.97	1580.23	1371.08	1534.84	1311.33	1322.16
21725	A_55_P2058871	ref|NM_138604|ens|ENSMUST00000150644|gb|AK010750|gb|AK155131	NM_138604	ref|Mus musculus OTU domain containing 5 (Otud5), mRNA [NM_138604]	X	7451900	7451959	Otud5	1.16562	0.0450034	6954.45	6324.59	7059.57	7479.2	8106.25	8891.83	9229.37	10317.7	9612.24	9177.87	9157.1	6974.08	7161.01	7728.61	7054.76	7336.1	7382.34	7122.76	7077.34	7459.48	7790.98	8235.94	7801.26	8412.03	8505	7791.25	8118.47
62618	A_52_P208613	ref|NM_175027|ref|NM_001146081|ens|ENSMUST00000167446|ens|ENSMUST00000172317	NM_175027	ref|Mus musculus Fanconi anemia, complementation group B (Fancb), transcript variant 2, mRNA [NM_175027]	X	161434946	161435005	Fancb	1.16376	0.00302536	901.431	932.409	915.689	856.195	1049.05	1118.4	940.661	1279.9	1011.56	1025.31	996.657	860.492	904.328	871.126	946.811	1076.41	1086.71	1027.78	1125.53	1051.47	1132.93	1108.33	1180.55	1149.43	1059.15	1057.5	1068.01
46800	A_52_P282700	ref|NM_020256|ref|NM_001079513|ens|ENSMUST00000049740|gb|AK080301	NM_020256	ref|Mus musculus zinc finger and BTB domain containing 33 (Zbtb33), transcript variant 1, mRNA [NM_020256]	X	35549874	35549933	Zbtb33	1.16358	0.011301	806.338	832.852	808.03	778.133	938.242	682.815	719.868	885.065	848.818	750.21	718.642	1028.56	1014.12	1053.76	974.706	1084.74	1060.07	1094.69	1166.38	1018.83	1038.57	975.56	930.572	874.227	833.51	950.379	937.226
18901	A_55_P2152976		A_55_P2152976	Unknown	X	86204974	86205033	A_55_P2152976	1.16253	0.129801	29272.5	32230.7	27684	27903	34030.3	23631.6	23814.2	24302.1	26332.4	23069.5	23653.2	46876.6	46242.3	43715.1	45076.2	41309.2	41663.2	41372.9	40879.4	29815.1	29940.2	33265.6	32614.5	31769.8	31005.1	33410	34908.6
59814	A_55_P2049856	ref|NM_001159645|gb|AK010060|gb|AB158252|gb|AK039044	NM_001159645	ref|Mus musculus v-raf murine sarcoma 3611 viral oncogene homolog (Araf), transcript variant 2, mRNA [NM_001159645]	X	20429801	20429860	Araf	1.16216	0.0262202	1823.08	1686.48	1856.82	1925.95	2118.71	1949.51	1955.18	2262.44	2111.74	2190.59	2279.51	2333.88	2128.07	1971.38	2020.67	2245.44	2355.43	2421.41	2313.14	2012.21	2013.02	1883.87	1992.61	2084.24	2158.16	1945.08	1984.14
46307	A_52_P432969	ref|NM_001105245|ref|NM_001105246|ens|ENSMUST00000149154|ens|ENSMUST00000167944	NM_001105245	ref|Mus musculus protocadherin 19 (Pcdh19), transcript variant 1, mRNA [NM_001105245]	X	130122415	130122356	Pcdh19	1.16116	0.0190221	2503.88	2361.96	2608.2	2541.49	2907.41	2113.72	2241.92	2858.15	2717.23	2540.14	2651.14	2594.12	2735.53	3015.48	3265.47	3063.82	3142.09	3460.8	3195.39	3881.45	3678.84	2914.54	2949.78	2599.81	2672.49	2907.21	2763.95
33341	A_51_P239673	ref|NM_013556|ens|ENSMUST00000026723|gb|J00423|gb|AK146626	NM_013556	ref|Mus musculus hypoxanthine guanine phosphoribosyl transferase (Hprt), mRNA [NM_013556]	X	50374757	50374816	Hprt	1.16094	0.0336707	6854.45	6598.84	6535.26	7429.26	7957.58	7637	8705.49	9251.55	8944.91	7842.09	7965.85	8047.53	8632.66	8306.73	7639.33	8677.51	7433.79	8601.69	8114.22	6541.35	7390.96	8043.05	7905.79	7552.39	8085.62	7193.83	6553.51
30128	A_55_P2173066		A_55_P2173066	Unknown	X	103836835	103836776	A_55_P2173066	1.15965	0.050156	558.469	553.717	528.508	593.182	647.628	497.397	524.417	584.344	503.414	479.911	525.83	800.543	849.311	785.796	875.731	726.985	716.665	760.908	738.082	544.159	557.476	634.305	590.623	609.829	590.433	627.675	723.975
24885	A_51_P239673	ref|NM_013556|ens|ENSMUST00000026723|gb|J00423|gb|AK146626	NM_013556	ref|Mus musculus hypoxanthine guanine phosphoribosyl transferase (Hprt), mRNA [NM_013556]	X	50374757	50374816	Hprt	1.1575	0.0202539	6446.63	6429.12	6044.65	6866.13	7461.97	7534.4	7589.49	8885.85	9332.29	7799.02	7752.1	6749.96	7111.18	7311.56	8306.08	7320.53	7108.07	7451.81	7137.45	6693.99	6537.95	7263.67	7506.51	6977.93	8106.17	6874.26	6812.97
12120	A_55_P1979575	ref|NM_172441|ens|ENSMUST00000101141|gb|BC092373|gb|AK049833	NM_172441	ref|Mus musculus shroom family member 2 (Shroom2), mRNA [NM_172441]	X	149044597	149044538	Shroom2	1.15738	0.0401053	1881.17	1773.65	2043.18	1826.68	2177.23	2169.68	2185.3	2034.92	1934.96	2100.52	1967.23	1964.98	1859.09	2280.33	2315.64	2285.73	2172.11	2342.19	2481.42	2441.09	2485.53	2256.45	2355.49	1949.32	2018.58	2163.95	2134.67
26316	A_55_P2128303	ref|NM_010498|ens|ENSMUST00000038111|ens|ENSMUST00000114633|ens|ENSMUST00000101509	NM_010498	ref|Mus musculus iduronate 2-sulfatase (Ids), mRNA [NM_010498]	X	67596323	67596264	Ids	1.15727	0.236849	591.365	493.124	689.798	591.172	684.367	612.707	617.351	729.345	694.574	639.966	646.95	594.876	635.122	635.654	655.718	696.656	717.564	765.179	790.014	761.975	838.676	698.895	697.973	755.094	647.408	618.511	605.862
1337	A_52_P418644	ref|NM_019755|ens|ENSMUST00000143854|ens|ENSMUST00000071118|ens|ENSMUST00000033486	NM_019755	ref|Mus musculus proteolipid protein 2 (Plp2), mRNA [NM_019755]	X	7246811	7246752	Plp2	1.15659	0.178854	1900.05	1922.1	1624.84	2153.22	2197.59	2425.4	2457.16	2481.38	2491.05	2213.16	2404.25	1806.62	2047.32	2264.62	2217.09	1927.95	1870.12	1886.78	1923.66	2484.98	2320.8	1989.7	2156.81	2222.41	2278.27	2175.8	2301.58
29263	A_55_P2022116	nap|NAP094721-001|nap|NAP112575-1|nap|NAP114437-1|nap|NAP114307-1	NAP094721-001	Unknown	X	154687171	154687230	NAP094721-001	1.1554	0.192884	77308.4	64466.7	83892.4	83566.2	89322.1	98951.4	94470.1	103183	103235	97852	100521	86470.7	85972.7	85524.4	84677	81563.1	83887.6	82195.1	77990.5	87313.5	85826.2	82073.7	80473.9	89297.2	90263.8	92080.6	91263
51420	A_51_P239673	ref|NM_013556|ens|ENSMUST00000026723|gb|J00423|gb|AK146626	NM_013556	ref|Mus musculus hypoxanthine guanine phosphoribosyl transferase (Hprt), mRNA [NM_013556]	X	50374757	50374816	Hprt	1.15449	0.0168206	6981.06	6585.78	6958.07	7399.33	8059.55	8349.3	8579.94	9691.37	9341.58	8132.2	8307.77	7652.76	7758.6	7873.79	8570.64	8058.51	7399.49	7826.83	8143.45	7331.62	7419.98	7557.83	7926.65	7796.36	8484.62	7640.06	7466.85
56715	A_55_P2122491	ref|NM_001170979|gb|BC158129	NM_001170979	ref|Mus musculus predicted pseudogene 6222 (Gm6222), mRNA [NM_001170979]	X	100958331	100958272	Gm6222	1.15442	0.00664196	48542	45854.8	49619.8	50151.3	56037.7	57471.1	56582.8	66868.7	61795.7	59935.1	57953.7	49501.7	50999.1	53926.8	52553.1	56338.6	61657.2	59594.2	57562	51524.4	52436.7	51009.6	53367.3	54694	56505.1	55671.6	54880.7
45622	A_55_P2400322	ref|NM_001081173|gb|BC056180|ens|ENSMUST00000137665|tc|TC1588840	NM_001081173	ref|Mus musculus leucine-rich repeats and calponin homology (CH) domain containing 2 (Lrch2), mRNA [NM_001081173]	X	143907531	143907472	Lrch2	1.15431	0.00266829	635.064	615.143	653.492	636.558	733.061	837.7	769.999	820.682	762.949	837.928	787.25	610.584	717.574	681.777	641.364	708.831	725.701	765.179	685.112	568.618	557.476	787.565	811.078	757.244	804.926	784.313	703.482
28859	A_55_P1957227	ref|NM_152822|ens|ENSMUST00000079987|gb|BC141155|gb|AK131142	NM_152822	ref|Mus musculus LAS1-like (S. cerevisiae) (Las1l), mRNA [NM_152822]	X	93132771	93132712	Las1l	1.15406	0.183723	1654.99	1423.42	1656.08	1885.46	1909.94	2113.72	1965.7	2224.03	2312.92	1955.45	2054.9	1697.83	1778.53	1688.05	1670.22	1671.68	1697.66	1639.59	1584.37	2297.93	2400.01	1648.21	1699.87	1858.13	1945	2175.8	1939.19
52174	A_51_P337662	ref|NM_172779|ens|ENSMUST00000142624|ens|ENSMUST00000039374|ens|ENSMUST00000134138	NM_172779	ref|Mus musculus DEAD/H (Asp-Glu-Ala-Asp/His) box polypeptide 26B (Ddx26b), mRNA [NM_172779]	X	53760732	53760791	Ddx26b	1.15344	0.525118	2374.17	1729.96	2132.25	3260.3	2738.45	2672.68	2633.16	2367.95	2362.98	3449	3687.15	2524.59	2513.32	2241.07	2224.6	2133.04	2199.57	2069.43	2036.57	4023.95	4160.05	1804	1855.08	3223.24	3590.4	3350.78	3123.3
41426	A_51_P418420	ref|NM_010028|ens|ENSMUST00000000804|gb|AK208349|gb|AK163250	NM_010028	ref|Mus musculus DEAD/H (Asp-Glu-Ala-Asp/His) box polypeptide 3, X-linked (Ddx3x), mRNA [NM_010028]	X	12868968	12869027	Ddx3x	1.14697	0.00018152	5274.86	5264.34	5293.22	5267.02	6050.09	6090.5	6365.97	5240.76	5624.56	5880.69	5934.9	5969.65	5661.87	6351.51	5325.21	5871.41	6369.93	6923.87	6764.98	5382.74	5330.63	6313.97	6872.33	6260.09	6246.04	6040.56	6279.88
17817	A_55_P2027812	ref|NM_029823|ens|ENSMUST00000058119|gb|AK077432|gb|AK013740	NM_029823	ref|Mus musculus adipocyte-related X-chromosome expressed sequence 2 (Arxes2), mRNA [NM_029823]	X	132529798	132529857	Arxes2	1.14602	0.0334448	3296.76	3522.38	3107.59	3260.3	3778.15	3343.89	3373.39	3704.77	3597.83	3288.09	3005.48	4010.28	3811.22	4321.53	4443.82	4464.34	4134.99	4690.14	4638.51	3283.19	3320.14	3665.28	3591.88	3678.59	3708.58	3554.78	3488.54
57453	A_55_P2093196		A_55_P2093196	Unknown	X	55883606	55883547	A_55_P2093196	1.14546	0.0210748	92348.6	90713.3	91804.8	94527.7	105782	90125.1	96623.8	83883.8	81683.6	85453.4	82192.5	115114	111382	115833	114232	141514	127007	130946	123198	101768	103520	109121	102333	98503.6	104929	103745	104094
24110	A_30_P01024963		chrX:12758189-12760546_F	lincRNA:chrX:12758189-12760546 forward strand	X	12760473	12760532	chrX:12758189-12760546_F	1.14496	0.113308	2350.33	2287.61	2587.67	2175.72	2691.04	2301.79	2298.76	2387.02	2322.96	2416.45	2426.89	2494.61	2558.46	2908.53	2477	2342.17	2597.9	2700.26	2512.25	3995.28	4168.18	3150.29	2724.61	2801.77	2476.13	2624.27	2517.24
44721	A_52_P89683	nap|NAP005064-002	NAP005064-002	Unknown	X	10258406	10258464	NAP005064-002	1.14414	0.138633	4955.06	5024.76	4399.14	5441.27	5669.27	5071.58	5184.73	6094.36	6300.55	4388.41	4609.94	7697.01	7620.68	6481.16	7150.85	5417.41	5381.05	6957.09	5977.61	5338.59	4852.36	4858.26	4758.93	5234.87	5186.84	5017.27	5144.35
25615	A_66_P111433		A_66_P111433	Unknown	X	87309101	87309160	A_66_P111433	1.14359	0.282554	2046.28	1998	1998.84	2142.01	2340.12	1457.98	1343.9	1411.76	1284.42	1200.17	1148.37	3089.83	3175.55	3193.29	3589.28	3481.05	3081.2	3082	3449.93	1644.92	1741.44	2183.47	2343.95	2265.37	2278.27	2319.06	2717.32
4440	A_51_P339444	ref|NM_019773|ens|ENSMUST00000112091|gb|AK032133|gb|AB027290	NM_019773	ref|Mus musculus RAB9, member RAS oncogene family (Rab9), mRNA [NM_019773]	X	162895364	162895305	Rab9	1.14345	0.0141428	5344.33	5067.43	5620.97	5344.6	6110.97	6806.9	6511.22	6775.4	7003.9	6261.62	6146.23	5763.59	5874.31	6121.05	5883.66	5808.03	6084.53	5857.11	5987.9	5453.09	5414.89	6199.58	5900.86	6207.75	6462.69	6029.12	5887.85
37033	A_55_P2061737	ref|NM_021278|ens|ENSMUST00000112176|ens|ENSMUST00000112172|gb|AK169108	NM_021278	ref|Mus musculus thymosin, beta 4, X chromosome (Tmsb4x), mRNA [NM_021278]	X	163645154	163645095	Tmsb4x	1.13983	0.0117485	78859.1	74671.5	79547.1	82358.8	89885.7	104187	92080.3	103900	97117.8	90788.3	88953.3	93260.6	96967.1	104831	98129.6	93238.6	91485.1	84591.4	86233.7	79684.9	84948.2	86012.4	83958.7	78249.1	79240.4	82111.7	77514.6
50333	A_55_P2004213	ref|NM_001163015|ref|NM_001163016|ref|NM_001163017|ens|ENSMUST00000113136	NM_001163015	ref|Mus musculus G protein-coupled receptor associated sorting protein 2 (Gprasp2), transcript variant 1, mRNA [NM_001163015]	X	132379206	132379265	Gprasp2	1.13685	0.00239968	5297.49	5333.81	5127.03	5431.62	6022.46	5301.56	6633.46	7805.75	6948.44	5903.89	5990.63	4885.91	5821.3	6128.77	6056.96	6021.58	5988.84	5772.56	6285.93	6380.26	6545.19	5935.05	5946.07	5987.66	5336.25	5592.56	5225.59
26865	A_52_P23225	ref|NM_016697|ens|ENSMUST00000069360|gb|AK159764|gb|AK146702	NM_016697	ref|Mus musculus glypican 3 (Gpc3), mRNA [NM_016697]	X	49625799	49625740	Gpc3	1.13548	0.0725063	1206.43	1216.21	1231.71	1171.37	1369.88	1949.51	1774.22	1198.5	1186.85	1164.66	1171.12	1739.38	1606.67	1749.56	1652.04	1304.16	1449.34	1111.51	1238.66	953.527	1031.39	1371.35	1248.01	1255.34	1394.36	1253.21	1333.94
53519	A_52_P493091	ref|NM_008031|ens|ENSMUST00000101518|ens|ENSMUST00000142584|ens|ENSMUST00000148348	NM_008031	ref|Mus musculus fragile X mental retardation syndrome 1 homolog (Fmr1), mRNA [NM_008031]	X	65948720	65948779	Fmr1	1.13513	0.290921	837.574	719.312	854.445	938.965	950.752	1136.38	1356.06	1069.19	1101.9	1188.28	1437.4	680.326	625.417	657.613	523.942	633.186	808.655	790.77	836.722	715.689	738.854	1106.04	1202.99	1138.79	862.066	1162.37	1143.9
23465	A_55_P2052892	ref|NM_009688|ens|ENSMUST00000026978|ens|ENSMUST00000115095|ens|ENSMUST00000115094	NM_009688	ref|Mus musculus X-linked inhibitor of apoptosis (Xiap), mRNA [NM_009688]	X	39462720	39462779	Xiap	1.134	0.00254045	3917.29	3759.05	3979.44	4013.39	4442.2	4466.9	4390.14	4852.68	4577.61	4061.01	4232.97	4358.11	4887.33	4932.66	5384.7	4414.89	4394.87	4557.39	4219.78	3806.49	4413.63	4386.17	4101.69	4117.26	4376.54	4495.92	4299.62
34422	A_51_P252199	ref|NM_146234|ens|ENSMUST00000059899|gb|AK036253|gb|AK049689	NM_146234	ref|Mus musculus membrane magnesium transporter 1 (Mmgt1), mRNA [NM_146234]	X	53839295	53839236	Mmgt1	1.13296	0.0408361	1686.92	1759.06	1687.39	1614.32	1911.22	1861.11	1676.47	2424.99	2422.55	1922.35	1999.9	1681.24	1591.02	1654.04	1860.36	1686.54	1754.18	1724.27	1690.68	2562.48	2493.19	1837.97	1787.97	1808.11	1831.73	1847.51	1928.06
17378	A_55_P2335903	ens|ENSMUST00000065858|gb|AK013791|ens|ENSMUST00000151528|tc|TC1602969	ENSMUST00000065858	ens|neuroligin 3 [Source:MGI Symbol;Acc:MGI:2444609] [ENSMUST00000065858]	X	98518888	98518947	Nlgn3	1.13284	0.276997	1565.59	1628.62	1624.84	1443.31	1773.56	1218.22	1319.71	1189.67	1196.48	1176.44	1217.08	3070.3	2558.46	2194.05	1440.69	2382.47	2382.82	2516.61	2623.14	1488.68	1214.84	1849.38	1482.44	1718.62	1576.77	1670.98	1530.56
1124	A_55_P2122688	ref|NM_019831|ref|NM_001177985|ens|ENSMUST00000063577|gb|AF156605	NM_019831	ref|Mus musculus zinc finger, MYM-type 3 (Zmym3), transcript variant 1, mRNA [NM_019831]	X	98599792	98599733	Zmym3	1.13233	0.04428	6240.53	5995.88	6044.65	6681.06	7066.32	7205.91	6410.75	7057.5	7022.36	6512.29	6466.23	6702.81	7252.05	7126.8	8900.82	6946.37	7236.6	6623.64	6561.88	8787.06	10019.7	6710.04	6273.17	6531.66	6689.06	6245.8	6176.55
35573	A_51_P212801	ref|NM_019668|ens|ENSMUST00000016452|gb|AF089812|gb|AF383148	NM_019668	ref|Mus musculus ubiquitin-conjugating enzyme E2A, RAD6 homolog (S. cerevisiae) (Ube2a), mRNA [NM_019668]	X	34423932	34423991	Ube2a	1.13194	0.0294365	1370.12	1301.91	1457.93	1350.51	1550.9	1721.52	1595.65	1709.47	1722.53	1748.92	1725.09	1442.37	1511.58	1523.66	1639.88	1475.28	1509.44	1492.61	1473.13	1330.72	1458.72	1524.49	1526.01	1486.16	1587.16	1429.71	1485.59
44820	A_55_P2146136	ref|NM_013463|gb|U34071|gb|AK145148|gb|AK040081	NM_013463	ref|Mus musculus galactosidase, alpha (Gla), mRNA [NM_013463]	X	131122954	131122895	Gla	1.12932	0.178395	87840	96038.3	82057.8	85423.9	99199.2	69289.5	75694.1	57665.1	49546.8	96861.2	96582.3	118450	128347	109903	123177	115146	128786	119354	127035	99850.8	99075.1	87929.4	107283	86158.6	89789.5	93347.3	103111
24241	A_52_P658974	ref|XM_358238|ref|XM_910188|nap|NAP102606-1|nap|NAP113047-1	XM_358238	ref|PREDICTED: Mus musculus predicted pseudogene 5396 (Gm5396), mRNA [XM_358238]	X	149547734	149547675	Gm5396	1.12841	0.430382	33795.7	27187.8	39796.6	34402.6	38135.5	54926.8	48948.3	56794.6	58638.3	46939	50574.9	38070.3	33143.5	23138.5	15657.4	24215.4	23833.2	23778.1	26366.9	45837.8	45561.3	37714.1	35896.8	37691.4	37820.1	36855.7	36579.5
42908	A_66_P105422	ref|NM_028894|gb|AK080649|gb|BC058671|tc|TC1598260	NM_028894	ref|Mus musculus LON peptidase N-terminal domain and ring finger 3 (Lonrf3), mRNA [NM_028894]	X	33906756	33906815	Lonrf3	1.12819	0.0833358	1069.41	995.214	1157.11	1055.89	1206.49	1064.15	1085.12	1243.24	1254.88	1212.11	1114.58	1058.5	1068.95	1143.4	1016.45	1320.96	1274.82	1394.64	1270.15	1392.79	1537.58	1466.5	1438.53	1035.96	1027.85	1092.58	1029.03
46414	A_55_P2074864		A_55_P2074864	Unknown	X	14532343	14532284	A_55_P2074864	1.12593	0.366759	11555.1	12202.5	10707.2	11755.4	13010.2	6959.57	8485.73	6793.11	7215.53	6568.81	8919.28	16875	18338.2	17095	20443.1	21096.7	18891.8	19470.5	18317.2	10694.1	10171.5	11779.7	10505.2	13905.3	9649.77	11140.5	12908.2
30135	A_55_P2002602	gb|BC094407|nap|NAP094755-001|nap|NAP111356-1	BC094407	gb|Mus musculus ATP synthase, H+ transporting, mitochondrial F0 complex, subunit g, mRNA (cDNA clone MGC:106793 IMAGE:573475), complete cds. [BC094407]	X	35750466	35750525	Atp5l	1.12456	0.00863652	41347.1	40243.1	43322.7	40475.5	46497.1	47407.3	46462	45578.3	49000.1	48137.6	48106.2	39708.3	39499.6	45151.2	46233.4	49215.2	51072.4	46028.8	48372.2	40467.3	40716.8	49799	49687.6	49420.3	48453.3	48051.7	46367.8
29400	A_55_P2003492		A_55_P2003492	Unknown	X	99334419	99334478	A_55_P2003492	1.12202	0.363594	17380.2	14093.7	20049.3	17997.6	19500.9	20632.8	20517.9	23107.6	19750.1	19066.1	18708.9	28764.5	24140.8	16002.2	10783.8	16784.4	15194.7	16275.8	16204	22489.5	23134.8	21820.6	18326.4	19521.6	18461.8	19111.8	20220.6
3988	A_55_P2083566	nap|NAP061238-1	NAP061238-1	Unknown	X	133634534	133634593	NAP061238-1	1.12184	0.0831496	67480.8	69751.5	69506.3	63184.5	75702.9	61264.4	59113.5	61509.6	59988.3	60549.9	59395.6	94952.8	95273.4	76491.9	89394.8	86554.3	86005.3	87256.9	90884.4	62487.7	70841.1	74993.7	69710.8	81205.8	77526.1	80248.1	79815.2
24860	A_55_P2061804		A_55_P2061804	Unknown	X	71253561	71253620	A_55_P2061804	1.1209	0.136985	1135.47	1099.61	1051.31	1255.49	1272.75	1127.39	1116.93	1216.27	1120.49	1091.94	1036.47	1210.63	1132.9	1298.35	1324.96	1304.16	1322.41	1294.14	1483.53	1401.64	1245.13	1218.18	1225.49	1547.95	1470.71	1417.93	1392.88
26081	A_55_P2104653	ref|NM_001081356|gb|AJ748652|gb|AK049296|gb|AK011632	NM_001081356	ref|Mus musculus VMA21 vacuolar H+-ATPase homolog (S. cerevisiae) (Vma21), mRNA [NM_001081356]	X	69066503	69066562	Vma21	1.11767	0.410065	566.707	680.996	460.822	558.303	633.394	613.556	626.328	640.343	642.587	634.681	673.351	550.015	502.753	607.537	480.442	675.952	727.519	859.608	788.951	561.34	546.332	611.916	665.061	615.107	607.46	633.396	670.431
21190	A_51_P481210	ref|NM_177429|ens|ENSMUST00000049501|gb|AJ438159|gb|AJ278702	NM_177429	ref|Mus musculus oral-facial-digital syndrome 1 gene homolog (human) (Ofd1), mRNA [NM_177429]	X	162828963	162828904	Ofd1	1.11512	0.0312322	1623.63	1556.11	1718.8	1595.99	1810.54	1958.46	1913.63	2204.85	2022.4	1652.37	1589.77	1910.83	1994.52	1912.24	1803.88	1920.21	1828.12	1754.8	1747.94	1700.63	1809.69	1703.64	1699.87	1718.62	1780.93	1597.54	1607.02
41469	A_55_P2142191	ref|NM_052835|ens|ENSMUST00000074085|ens|ENSMUST00000008826|gb|AK151655	NM_052835	ref|Mus musculus ribosomal protein L10 (Rpl10), mRNA [NM_052835]	X	71518414	71518473	Rpl10	1.11452	0.039414	153797	155679	145531	160181	171409	137809	142486	133335	142962	146132	145823	198627	189957	178847	171703	179170	188353	176202	189570	186306	177525	189859	183596	180945	173141	179494	179164
51909	A_55_P1989469	nap|NAP111475-1	NAP111475-1	Unknown	X	100233686	100233746	NAP111475-1	1.11411	0.372759	32297.2	32622.2	28478.1	35791.4	35982.8	20419.3	22167.7	20619.4	20067.2	21664.9	20130.3	44941.5	42499.5	42285.6	48846.3	47388.3	48686.6	47539.3	54871.2	32925.8	31945.8	38520.6	36591.8	35659.9	38015.4	38272.1	37563
37478	A_66_P133928	ref|NM_026126|ens|ENSMUST00000033541|gb|AK013460|gb|BC042794	NM_026126	ref|Mus musculus FUN14 domain containing 2 (Fundc2), mRNA [NM_026126]	X	72639969	72640028	Fundc2	1.11313	0.356212	7766.06	6337.66	8764.38	8196.15	8644.66	10550.3	10888.9	9514.77	9895.26	9374.84	9200.48	8177.62	8056.85	8378.6	7973.98	8290.89	9036.27	8182.95	8579.93	6948.68	6639.13	7590.35	8155.36	8472.33	8992.33	8798.42	8484.17
26392	A_30_P01033041		chrX:91000651-91005855_R	lincRNA:chrX:91000651-91005855 reverse strand	X	91000755	91000696	chrX:91000651-91005855_R	1.11297	0.263512	1312.74	1266.86	1499.97	1171.37	1461.04	1375.34	1392.55	1392.99	1421.78	1333.47	1275.18	1377.68	1332.38	1488.41	1609.27	1467.45	1526.28	1616.04	1603.96	1604.73	1592.87	1501.46	1580.23	1350.06	1328.6	1532.51	1439.63
45384	A_66_P119017	gb|AK030741|tc|TC1592116|riken|5730494M04|nap|NAP097912-001	AK030741	gb|Mus musculus 8 days embryo whole body cDNA, RIKEN full-length enriched library, clone:5730494M04 product:SWI/SNF related, matrix associated, actin dependent regulator of chromatin, subfamily a, member 1, full insert sequence. [AK030741]	X	45163190	45163131	Smarca1	1.1115	0.110936	865.242	804.385	855.595	935.747	961.714	1218.22	1192.74	1052.26	1029.36	907.574	947.653	959.83	959.252	1053.76	974.706	953.29	963.619	1011.06	979.214	697.995	831.523	1000.08	944.542	821.147	869.746	911.954	878.182
50991	A_55_P2133895	ref|NM_019868|ens|ENSMUST00000113202|ens|ENSMUST00000050331|ens|ENSMUST00000074950	NM_019868	ref|Mus musculus heterogeneous nuclear ribonucleoprotein H2 (Hnrnph2), mRNA [NM_019868]	X	131140864	131140923	Hnrnph2	1.10795	0.150568	2549.1	2434.68	2451.28	2761.34	2824.28	3493.32	3450.41	3469.59	3356.4	3574.12	3643.46	2623.73	2638.78	2674.26	2392.34	2422.72	2346.28	2359.86	2281.11	2458.71	2352.6	2581.8	2745.09	2875.5	2672.49	2771.74	2949.78
297	A_52_P114282	ref|NM_001009575|ens|ENSMUST00000096321|gb|AK166624|gb|AK133950	NM_001009575	ref|Mus musculus armadillo repeat containing, X-linked 5 (Armcx5), mRNA [NM_001009575]	X	132281644	132281703	Armcx5	1.10789	0.0608623	539.472	502.032	558.081	558.303	597.673	635.4	603.198	665.457	657.639	619.772	628.82	654.296	693.473	626.827	614.912	527.571	566.941	512.09	516.186	541.678	555.265	563.749	523.456	659.464	627.484	612.776	542.346
51691	A_55_P2045224		A_55_P2045224	Unknown	X	156022387	156022328	A_55_P2045224	1.10781	0.0517393	5273.73	5553.44	5313.87	4953.87	5842.28	5407.84	5195.82	5795.02	5663.51	5171.52	5070.58	5793.06	5617.48	5826.44	5999.35	6312.71	6533.45	6657.1	6602.6	5373.92	5836.2	5865.84	6115.49	5851.34	6050.49	5948.95	5841.49
58001	A_55_P2149615	ref|NM_009750|ref|NM_001110233|ref|NM_001110234|ens|ENSMUST00000113112	NM_009750	ref|Mus musculus nerve growth factor receptor (TNFRSF16) associated protein 1 (Ngfrap1), transcript variant 1, mRNA [NM_009750]	X	132805907	132805966	Ngfrap1	1.1077	0.23012	7048.18	6324.59	7069.74	7750.22	7807.25	7431.51	7971.13	10047.6	10085.7	8121.47	8671.9	6955.55	7077.89	6213.49	8040.57	6508.68	6473.25	5400.97	5689.18	9909.93	9117.5	7318.35	7175.82	8109.92	8423.44	8424.27	8591.47
20005	A_55_P2022569	ref|NM_001195049|ref|NM_001195048|ref|NM_001195046|ref|NM_008778	NM_001195049	ref|Mus musculus p21 protein (Cdc42/Rac)-activated kinase 3 (Pak3), transcript variant 5, mRNA [NM_001195049]	X	140226257	140226316	Pak3	1.1071	0.105237	2355.68	2242.39	2535.84	2288.8	2607.98	2169.68	2084.69	2690.46	2772.41	2811.89	2640.02	2394.2	2458.7	2288.18	2269.94	2575.08	2509.3	2651	2809.26	3095.12	3485.29	3081.68	3022.86	2319.26	2410.2	2402.61	2433.68
13381	A_52_P1128182	gb|BC023829|gb|AK207538|gb|AK197085|gb|AK207995	BC023829	gb|Mus musculus cDNA sequence BC023829, mRNA (cDNA clone IMAGE:5343601), partial cds. [BC023829]	X	67713176	67713117	BC023829	1.10685	0.123314	613.544	623.483	643.256	573.892	679.102	543.119	515.479	676.417	624.039	470.371	522.383	751.283	696.869	720.349	808.694	727.817	705.948	815.455	817.638	847.13	817.212	716.533	737.316	563.028	618.019	645.958	599.195
838	A_55_P2070254	ref|NM_019478|ref|NM_001252529|ref|NM_001252528|ens|ENSMUST00000154552	NM_019478	ref|Mus musculus polyglutamine binding protein 1 (Pqbp1), transcript variant 1, mRNA [NM_019478]	X	7473179	7473120	Pqbp1	1.10669	0.43899	567.269	469.296	660.677	571.833	627.791	726.467	730.057	858.974	826.076	711.646	667.033	457.553	468.752	432.859	406.911	447.479	453.584	446.612	411.554	724.577	603.623	765.884	725.001	758.318	704.514	770.823	713.097
5624	A_51_P473272	ref|NM_019656|ens|ENSMUST00000087557|gb|AF053454|gb|AK160313	NM_019656	ref|Mus musculus tetraspanin 6 (Tspan6), mRNA [NM_019656]	X	130426435	130426376	Tspan6	1.10659	0.0122163	7079.74	7045.77	7366.39	6827.06	7834.39	7599.73	8663.64	8651.98	8388.66	7799.02	8008.58	7643.9	7309.78	7568.27	7840.48	6961.98	7090.94	7131.02	7017.12	8031.91	8010.11	8021.58	7790.79	7867.31	8136.97	8370.79	8451.96
26271	A_55_P2115995	ref|NM_009214|ens|ENSMUST00000112529|gb|AK049787|gb|AK136798	NM_009214	ref|Mus musculus spermine synthase (Sms), mRNA [NM_009214]	X	153881945	153881886	Sms	1.10604	0.0857009	6305.45	6729.61	6275.03	5911.7	6974.05	6343.92	6219.98	6863.85	7022.36	6759.75	6444.27	6598.55	6724.58	6602.54	7369.07	7522.83	7236.6	7172.31	7426.36	6974.18	7079.62	7076.9	7186.57	7184	7744.99	7006.94	6869.02
42765	A_55_P2138306		A_55_P2138306	Unknown	X	48572230	48572171	A_55_P2138306	1.10439	0.407247	6578.88	7312.95	5272.54	7151.16	7265.63	6508.73	6500.07	6659.99	6650.44	5555.02	5879.11	8047.53	7539.23	7655.82	8306.08	7787	7442.37	7345.2	6876.17	7912.12	7043.49	7054.83	7347.14	8089.73	7672.31	8220.94	7750.51
33355	A_55_P2052261	ref|NM_153532|ref|NM_001166649|ref|NM_001166648|ref|NM_001166650	NM_153532	ref|Mus musculus zinc finger protein 280C (Zfp280c), transcript variant 1, mRNA [NM_153532]	X	45895013	45894954	Zfp280c	1.10437	0.526673	1498.84	1093.94	1760.9	1641.7	1655.28	1721.52	1676.47	1636.64	1561.15	1684.62	1735.43	1606.43	1575.31	1523.66	1362.02	1760.93	1729.9	1662.89	1728.85	1668.85	1879.93	1725.82	1656.24	1708.68	1628.45	1618.73	1563.63
46595	A_30_P01021513		chrX:90997595-91009570_R	lincRNA:chrX:90997595-91009570 reverse strand	X	91000759	91000700	chrX:90997595-91009570_R	1.10264	0.117594	1257.19	1324.78	1296.4	1150.39	1386.23	1406.4	1331.78	1392.99	1343.72	1200.17	1240.25	1169.99	1214.95	1400.29	1508.02	1419.79	1466.71	1647.38	1504.14	1539.2	1502.21	1478.21	1427.49	1244.79	1306.79	1394.26	1357.54
19846	A_51_P285487	ref|NM_153503|ens|ENSMUST00000046433|gb|AK146283|gb|AK013178	NM_153503	ref|Mus musculus ring finger protein 113A1 (Rnf113a1), mRNA [NM_153503]	X	34732099	34732158	Rnf113a1	1.10149	0.299191	1803.24	1773.65	1593.65	2042.42	1986.26	2030.83	2029.93	2176.15	2202.15	2269.65	2234.21	1789.69	2047.32	1770.24	1724.58	1790.85	1689.61	1731.9	1805.49	2153.65	2272.92	1637.1	1601.92	2362.47	2300.23	2058.47	2018.32
34232	A_55_P1980566	ref|NM_019435|ens|ENSMUST00000116621|ref|XR_140743|ref|XR_142140	NM_019435	ref|Mus musculus NADH dehydrogenase (ubiquinone) 1 beta subcomplex, 11 (Ndufb11), nuclear gene encoding mitochondrial protein, mRNA [NM_019435]	X	20192512	20192453	Ndufb11	1.10079	0.000165915	39416.8	39248.6	40082.7	38919	43389.6	47622.8	45109.1	46610.9	46604.2	41360.1	43913.8	40366.8	39499.6	42586	44737.2	40444.7	44194.8	38741.3	41920.1	40648.9	44976.2	45366.2	43732	45583.2	43834.2	43925.6	42792.7
19891	A_51_P485594	ref|NM_025729|ens|ENSMUST00000048250|gb|BC058165|gb|AK014970	NM_025729	ref|Mus musculus TGF-beta activated kinase 1/MAP3K7 binding protein 3 (Tab3), mRNA [NM_025729]	X	82879525	82879584	Tab3	1.09909	0.059881	702.306	664.661	742.184	700.072	771.894	726.467	697.875	810.573	802.936	696.265	719.701	770.523	804.316	839.963	890.174	760.692	786.013	823.958	793.204	782.403	852.974	726.524	735.081	887.001	705.587	675.503	693.936
33253	A_55_P2052116		A_55_P2052116	Unknown	X	71253437	71253496	A_55_P2052116	1.09614	0.306244	3675.7	4066.69	3203.5	3756.92	4029.09	4631.43	4483.75	4683.05	5010.71	4599.61	5003.03	3246.89	3374.22	3790.34	4004.07	3754.28	3777.81	3785.93	3175.21	4437.81	3786.07	3301.26	3469.6	4034.53	4057.04	3978.14	4255.15
8185	A_51_P124568	ref|NM_008621|ens|ENSMUST00000064027|ens|ENSMUST00000033775|gb|AK048532	NM_008621	ref|Mus musculus membrane protein, palmitoylated (Mpp1), mRNA [NM_008621]	X	72355890	72355831	Mpp1	1.09456	0.00320729	1402.52	1420.44	1426.09	1361.01	1535.14	1695.03	1585.24	1612.11	1695.65	1532.38	1525.75	1469.27	1437.13	1537.6	1521.05	1387.32	1483.91	1492.61	1483.53	1572.19	1509.34	1581.22	1547.71	1527.46	1502.97	1498.97	1574.55
53117	A_51_P124568	ref|NM_008621|ens|ENSMUST00000064027|ens|ENSMUST00000033775|gb|AK048532	NM_008621	ref|Mus musculus membrane protein, palmitoylated (Mpp1), mRNA [NM_008621]	X	72355890	72355831	Mpp1	1.09362	0.110508	1387.31	1321.9	1489.5	1350.51	1517.18	1518.3	1676.47	1652.89	1677.77	1510.05	1493.09	1530.36	1453.98	1523.66	1488.23	1395.48	1414.07	1466.48	1483.53	1628.9	1537.58	1489.86	1536.86	1434.05	1405.33	1586.87	1474.19
62464	A_55_P1993348		A_55_P1993348	Unknown	X	34209021	34209080	A_55_P1993348	1.09347	0.436527	90873.3	92527.1	79064.2	101029	99367.4	56030.8	68877.1	74262.1	64636.1	61288.2	58554	101702	96967.1	99770.7	99728.2	125329	131455	127381	150891	85403.8	84070.9	103014	117157	111744	115296	118252	134275
40258	A_51_P271725	ref|NM_028058|ens|ENSMUST00000026016|gb|AK005163|gb|AK168868	NM_028058	ref|Mus musculus FUN14 domain containing 1 (Fundc1), mRNA [NM_028058]	X	17133926	17133867	Fundc1	1.09155	0.323426	2353.95	2028.56	2577.36	2455.94	2569.45	2625.01	2412.2	2822.89	2882.78	2416.45	2528.31	2604	2585.36	2727.1	2764.8	2639.02	2676.4	2675.69	2682.41	2360.93	2368.45	2388.3	2578.34	2459.78	2410.2	2461.81	2457.62
24413	A_55_P2186025	nap|NAP092544-001	NAP092544-001	Unknown	X	12903223	12903164	NAP092544-001	1.09103	0.0191929	55855.7	53677.6	56227.1	57662.5	60940.5	65543.9	61308.5	58429.3	64066.5	60549.9	62411.3	63834.7	62548.6	61526.5	68285	55936.1	57421.4	58381.6	60453.2	70862.5	66709.4	53735.6	58147.2	59010.3	59568.5	55671.6	56289.6
62551	A_51_P312497	ref|NM_009726|ref|NM_001109757|ens|ENSMUST00000113557|gb|AB007134	NM_009726	ref|Mus musculus ATPase, Cu++ transporting, alpha polypeptide (Atp7a), transcript variant 2, mRNA [NM_009726]	X	103319931	103319990	Atp7a	1.08911	0.0898195	1862.94	1892.02	1889.24	1807.57	2028.94	2539.46	2534.92	2119.11	2302.88	2326.15	2449.5	1756.08	1959.89	2039.32	1779.27	1679.11	1657.4	1655.15	1633.08	1901.85	2217.01	2159.09	2192.12	1928.9	1750.54	2116.76	1939.19
55544	A_55_P2065519		A_55_P2065519	Unknown	X	67673772	67673713	A_55_P2065519	1.08853	0.171822	2336.79	2491.43	2331.95	2187	2543.66	2216.66	2298.76	2157.08	2192.08	2122.99	2222.9	2779.77	2647.64	2651.57	2277.54	3103.99	3098.57	3307.78	3155.07	2225.68	2264.93	2625.35	2546.02	2470.59	2618.22	2543.64	2433.68
6130	A_55_P2090698	nap|NAP071064-1	NAP071064-1	Unknown	X	43889308	43889249	NAP071064-1	1.08736	0.00717307	64004.4	63198.9	62953.1	65861.1	69596	77416.9	74868.8	62063.3	68759.5	70560.3	72754.2	68660.5	69432.7	71157.4	73066.4	69839.9	68877.2	66747.1	62094.8	72186.6	70668.5	60208.1	60040.6	72422.1	71327.2	73853.1	74107.4
29047	A_51_P160673	ref|NM_021487|ens|ENSMUST00000134825|gb|AJ131398|gb|BC028942	NM_021487	ref|Mus musculus potassium voltage-gated channel, Isk-related family, member 1-like, pseudogene (Kcne1l), mRNA [NM_021487]	X	138739423	138739364	Kcne1l	1.08735	0.012051	2400.11	2347.21	2419.06	2434.07	2609.76	2301.79	2298.76	2546.18	2500.74	2303.55	2234.21	2643.4	2476.96	2272.47	2675.31	2798.89	3185.72	2821.78	2809.26	2694.98	2773.73	2711.06	2457.84	2706.52	2801.97	2635.7	2763.95
42812	A_55_P1982902	ref|NM_001029978|ens|ENSMUST00000113100|ens|ENSMUST00000060904|gb|AK158996	NM_001029978	ref|Mus musculus transcription elongation factor A (SII)-like 3 (Tceal3), mRNA [NM_001029978]	X	133202837	133202896	Tceal3	1.08717	0.0256317	3534.57	3433.86	3487.94	3681.91	3842.69	3853.08	3840.17	4400.88	4146.53	3886.35	3828.93	4227.34	4206.19	3829.6	4026.28	3673.78	3804.54	3623.35	3868.78	3224.94	3566.29	4006.42	3953.32	3773.41	3857.62	3441.63	3499.83
6742	A_55_P1955287	ref|XM_001472037|ref|XM_001473380|ref|XM_003688976|ref|XM_486761	XM_001472037	ref|PREDICTED: Mus musculus predicted gene 14958, transcript variant 2 (Gm14958), mRNA [XM_001472037]	X	121999271	121999330	Gm14958	1.08642	0.100072	163799	153458	172244	165695	177955	196375	192245	184440	195738	187157	195609	175970	178188	126022	160957	180028	170577	173551	165100	171905	174795	179141	176800	185585	183313	183295	178218
61300	A_55_P2009507	ref|NM_177215|ens|ENSMUST00000001202|gb|AK183677|gb|BC054840	NM_177215	ref|Mus musculus oculocerebrorenal syndrome of Lowe (Ocrl), mRNA [NM_177215]	X	45318853	45318912	Ocrl	1.08634	0.354456	4106.51	3640.75	4023.97	4654.79	4461.08	4686.76	4111.61	5549.55	4749.61	4344.44	4090.55	4376.77	4603.83	4383.93	4459.21	4045.79	4574.53	4540.8	4578.41	5052.52	5121.36	4407.75	4206.06	4158.47	3815.22	4219.49	4067.14
25507	A_55_P1956707	ref|NM_019865|ref|NR_036654|ens|ENSMUST00000113211|ens|ENSMUST00000172023	NM_019865	ref|Mus musculus ribosomal protein L36A (Rpl36a), mRNA [NM_019865]	X	131122535	131122594	Rpl36a	1.08551	0.0575128	73737.4	69751.5	75877.4	75583.2	80042.7	83180.2	84337.4	85523.1	80155.8	81977.9	78878.3	77935.9	79989.1	85524.4	78448.5	80733.2	80627.3	77764.9	78863.6	66053.8	69289	83387.2	79079.4	84445.1	85422.5	82307.8	77014
34717	A_55_P2052578	ref|NM_001033472|gb|AK010087|gb|BC075674|ens|ENSMUST00000112464	NM_001033472	ref|Mus musculus RIKEN cDNA A830080D01 gene (A830080D01Rik), mRNA [NM_001033472]	X	156030859	156030918	A830080D01Rik	1.0852	0.251843	1113.08	1062.16	1231.71	1045.36	1207.91	1145.38	1017.69	1307.89	1158.18	1070.57	1148.37	1088.69	1214.95	1346.14	1287.44	1295.74	1207.42	1439.87	1115.35	1383.93	1592.87	1288.04	1020.18	1128.13	1112.89	1151.11	1053.11
21732	A_55_P1969710	nap|NAP068561-1	NAP068561-1	Unknown	X	68451947	68452006	NAP068561-1	1.08391	0.0504309	45647.8	47651.8	43703.9	45587.7	49478.3	52620.1	53151.3	53559.7	52183.4	47777.6	46703.2	44020.3	46950.3	54788.3	54184.3	53687.2	50816.4	53905.5	51137.6	42921	44725.4	50807.8	48594.7	49132.7	46338.8	45939.7	44577.8
17704	A_55_P2155593	nap|NAP061222-1|nap|NAP071074-1	NAP061222-1	Unknown	X	127059403	127059462	NAP061222-1	1.08313	0.398073	1499.62	1401.1	1383.17	1714.59	1624.28	1985.44	1997.59	1782.49	1954.19	1835.03	1967.23	1547.45	1583.17	1495.52	1627.68	1451.7	1475.33	1294.14	1176.63	1877.07	1721.2	1195.18	1158.16	1618.84	1679.54	1586.87	1723.83
34517	A_51_P123134	ref|NM_146235|gb|AY172688|gb|AK029015|gb|BC004701	NM_146235	ref|Mus musculus excision repair cross-complementing rodent repair deficiency complementation group 6 - like (Ercc6l), mRNA [NM_146235]	X	99338680	99338621	Ercc6l	1.08277	0.0724003	578.822	559.562	565.811	611.092	626.731	662.812	605.236	652.048	688.177	650.502	656.481	525.577	484.297	570.97	762.675	572.007	622.808	653.154	682.039	607.694	571.285	597.033	684.386	644.652	604.281	633.396	656.581
36785	A_51_P349192	ref|NR_028432|ens|ENSMUST00000140575|gb|AK008724|gb|DV046611	NR_028432	ref|Mus musculus RIKEN cDNA 2210013O21 gene (2210013O21Rik), non-coding RNA [NR_028432]	X	150175742	150175801	2210013O21Rik	1.0823	0.118122	6449.27	6376.87	6104.81	6866.13	6980.01	7111.41	7759.61	7840.34	7826.23	6971	6761.31	7312.69	7782.87	7502.46	6944.47	7117.97	6576.42	6907.25	6724.46	6685.51	7072.4	6450.57	6059.05	6510.81	6935.36	6313.89	6394.25
34049	A_55_P1998801		A_55_P1998801	Unknown	X	67772816	67772875	A_55_P1998801	1.08226	0.239961	2004.33	2043.86	2043.18	1925.95	2169.19	1773.99	1764.48	1823.76	1615.16	1727.49	1704.42	2504.61	2486.07	2552.66	1860.36	2846.96	2624.18	3049.07	2926.47	1812.08	1938.01	2256.45	2180.36	2105.32	1965.89	2105.04	2099.42
29246	A_51_P392291	ref|NM_145630|ens|ENSMUST00000045748|gb|AK075985|gb|AK088478	NM_145630	ref|Mus musculus pyruvate dehydrogenase kinase, isoenzyme 3 (Pdk3), nuclear gene encoding mitochondrial protein, mRNA [NM_145630]	X	91010286	91010227	Pdk3	1.08218	0.233412	1185.59	1253.06	1069.29	1234.41	1283.02	1246.27	1319.71	1207.36	1254.88	1129.69	1148.37	1368.22	1367.9	1495.52	1369.35	1475.28	1387.11	1492.61	1366.56	1295.48	1283.38	1183.71	1078.2	1234.23	1155.79	1196.22	1170.46
40541	A_55_P1968438	ref|NM_029541|ens|ENSMUST00000057625|gb|AK018307|gb|BC016270	NM_029541	ref|Mus musculus adipocyte-related X-chromosome expressed sequence 1 (Arxes1), mRNA [NM_029541]	X	132569382	132569441	Arxes1	1.08151	0.0126168	1868.16	1922.1	1846.06	1836.32	2020.43	2030.83	2084.69	2291.27	2242.47	1922.35	1902.7	2077.43	2047.32	2024.1	2285.14	2077.23	2117.41	2095.34	2047.02	1764.13	1734.69	1883.87	1843.83	2021.49	2071.87	1945.08	1939.19
31436	A_52_P503208	nap|NAP092699-001	NAP092699-001	Unknown	X	98257974	98258033	NAP092699-001	1.08141	0.1214	4502.39	4313.94	4508.23	4684.99	4868.92	4104.06	4297.13	4798.95	4426.49	4235.07	4542.93	5645.67	4842.91	4579.36	3224.23	4160.12	4430.78	4764.89	5114.31	4906.85	5407.25	6165.17	5227.11	5411.83	5165.59	5511.91	6153.54
54017	A_55_P1968729	ref|NM_052835|ens|ENSMUST00000074085|ens|ENSMUST00000008826|gb|BC086917	NM_052835	ref|Mus musculus ribosomal protein L10 (Rpl10), mRNA [NM_052835]	X	71518408	71518465	Rpl10	1.08095	0.156874	161650	173402	154126	157422	174736	141288	167965	143050	144185	157062	150709	196207	196673	182259	177500	179170	191020	183264	187694	197821	191187	196667	164158	180945	141539	187094	186728
52210	A_55_P1971966	ref|NM_001136085|ref|NM_009457|ens|ENSMUST00000001989|ens|ENSMUST00000089217	NM_001136085	ref|Mus musculus ubiquitin-like modifier activating enzyme 1 (Uba1), transcript variant 2, mRNA [NM_001136085]	X	20259770	20259829	Uba1	1.07637	0.104561	36184.5	37367	35395.2	35791.4	38948.1	40470.7	41508.7	37579.6	40039	37848.7	37372.6	34187.5	34045.1	37363.6	38728	37384.5	38799.6	40219	39555.6	49225.2	54205.6	40132.3	39567.8	38560.4	31005.1	35134.1	33925.6
38264	A_51_P346641	ref|NM_001202500|ens|ENSMUST00000055842|gb|BC025879|gb|BC030323	NM_001202500	ref|Mus musculus armadillo repeat containing, X-linked 4 (Armcx4), mRNA [NM_001202500]	X	131230509	131230568	Armcx4	1.07574	0.310309	820.263	756.15	802.194	902.443	882.387	810.939	816.912	1001.3	984.987	844.696	882.894	722.91	713.215	778.107	755.082	838.462	824.712	943.999	912.574	1158.67	1074.58	947.441	971.457	879.548	885.096	853.936	810.998
17748	A_55_P1968833	ref|NM_001177950|ref|NM_011285|ref|NM_001177952|ens|ENSMUST00000044598	NM_001177950	ref|Mus musculus retinitis pigmentosa GTPase regulator (Rpgr), transcript variant 1, mRNA [NM_001177950]	X	9735594	9735535	Rpgr	1.07572	0.0359336	3018.32	2906.96	3118.17	3029.85	3246.88	3123.59	3285.2	3596.47	3655.6	3288.09	3380.53	3060.55	3059.52	2908.53	2945.8	3216.4	3081.2	3049.07	3317.14	2930.36	3106.45	3548.15	3402.99	3466.96	3374.11	3384.88	3249.7
35517	A_51_P373461	ref|NM_145956|ref|NM_001166459|ref|NM_001166457|ens|ENSMUST00000151938	NM_145956	ref|Mus musculus BRCA1/BRCA2-containing complex, subunit 3 (Brcc3), transcript variant 2, mRNA [NM_145956]	X	72693176	72695357	Brcc3	1.07397	0.520533	3370.23	2747.23	3767.09	3596.37	3619.53	3965.76	4028.81	3910.21	4127.92	4071.89	3981.44	3070.3	3103.99	3286.93	2614.8	3296.61	3440.54	3290.88	3327.33	3533.51	3477.99	3688.56	3931.86	3657.47	3920.95	3878.97	4023.03
18288	A_51_P458218	ref|NM_026137|ref|NR_029428|ens|ENSMUST00000130832|ens|ENSMUST00000133292	NM_026137	ref|Mus musculus WD repeat domain 13 (Wdr13), transcript variant 1, mRNA [NM_026137]	X	7700523	7700464	Wdr13	1.07382	0.280417	3314.05	2988.92	3399.49	3553.74	3558.7	3532.93	3439.42	4095.09	3732.34	3787.04	3752.63	3671.35	3656.55	3420.28	3395.94	3593.41	3475.89	3333.18	3460.17	3787.88	3982.65	3383.4	3086.43	3541.13	3460.77	3407.59	3295.44
8242	A_52_P69043	ref|NM_025937|ens|ENSMUST00000016553|gb|AK038344|tc|TC1766313	NM_025937	ref|Mus musculus NFKB activating protein (Nkap), mRNA [NM_025937]	X	34690641	34690700	Nkap	1.0733	0.368204	973.581	1038.37	941.261	941.111	1044.94	641.229	732.11	901.118	847.88	742.149	754.895	1368.22	1314.47	1217.11	1383.92	1395.48	1188.29	1222.95	1217.86	1100.64	1147.67	1100.33	1010.4	938.238	917.937	916.611	929.162
21009	A_55_P1957267	ref|NM_019773|ens|ENSMUST00000112091|gb|AK032133|gb|AB027290	NM_019773	ref|Mus musculus RAB9, member RAS oncogene family (Rab9), mRNA [NM_019773]	X	162895346	162895287	Rab9	1.07323	0.364096	3286.92	2880	3543.52	3437.23	3527.63	3909.68	3722.68	3954.44	3874.98	3551.47	3665.31	3543.32	3583.62	3506.84	3395.94	3649.66	3688.79	3282.44	3562.63	2914.84	3046.18	3418.69	3536.3	3477.56	3471.59	3418.94	3431.97
30796	A_55_P2020911	ref|NM_025949|ens|ENSMUST00000113428|ens|ENSMUST00000082034|ens|ENSMUST00000113427	NM_025949	ref|Mus musculus ribosomal protein S6 kinase polypeptide 6 (Rps6ka6), mRNA [NM_025949]	X	108501945	108501886	Rps6ka6	1.0732	0.0428139	3853.12	3920.75	3946	3692.61	4135.16	4094.91	3924.51	4620.95	4701.63	3930.19	4101.48	3808.17	3501.58	4009.63	4191.37	4365.46	4430.78	4283.39	4019.98	3995.28	3942.86	4083.37	4340.67	4189.31	4140.07	4186.57	4111.28
57323	A_55_P2168431	ref|NM_175179|ens|ENSMUST00000084535|gb|BC060714|tc|TC1598485	NM_175179	ref|Mus musculus family with sequence similarity 123, member B (Fam123b), mRNA [NM_175179]	X	92615716	92615657	Fam123b	1.07319	0.35883	1314.23	1345.07	1436.74	1160.88	1410.41	1354.76	1356.06	1279.9	1294.3	1272.46	1345.31	1396.44	1350.2	1369.58	1354.66	1483.07	1492.46	1501.21	1633.08	1471.53	1592.87	1603.65	1438.53	1360.57	1350.48	1358.62	1369.33
33306	A_66_P104980	ref|NM_177919|ens|ENSMUST00000066819|gb|AK032140|gb|BC100415	NM_177919	ref|Mus musculus transcription elongation factor A (SII)-like 5 (Tceal5), mRNA [NM_177919]	X	132735649	132735590	Tceal5	1.07312	0.206678	4340.86	4212.12	4410.08	4400.37	4658.24	5865.68	5531.27	5522.27	5312.61	5102.1	5138.14	4479.46	4922.9	4681.28	5377.28	4316.08	4655.43	4408.07	4598.43	2621.29	2913.8	4647.23	4506.43	4577.2	4397.02	4484.77	4422.58
4828	A_55_P2117043	ref|NM_016985|ens|ENSMUST00000114601|ens|ENSMUST00000015358|gb|BC056376	NM_016985	ref|Mus musculus myotubularin related protein 1 (Mtmr1), mRNA [NM_016985]	X	68672311	68672370	Mtmr1	1.07232	0.0922931	1407.81	1364.11	1426.09	1433.23	1509.63	1227.51	1260.56	1430.34	1314.07	1200.17	1205.54	1504.45	1583.17	1523.66	1481.56	1612.11	1657.4	1716.64	1738.39	1620.86	1741.44	1637.1	1536.86	1558.15	1576.77	1554.46	1530.56
39223	A_55_P2013833	ref|NM_010028|ens|ENSMUST00000000804|gb|BC083059|gb|BC067210	NM_010028	ref|Mus musculus DEAD/H (Asp-Glu-Ala-Asp/His) box polypeptide 3, X-linked (Ddx3x), mRNA [NM_010028]	X	12871050	12871109	Ddx3x	1.07058	0.332287	17124.2	18336.8	17644.6	15391.1	18332.9	17132	16280.3	16658.7	15970.5	11697	15249.1	19845.3	19398.3	20360.9	21934.6	20776.6	20190.8	21384.4	20023.1	18004	18267.5	17975.1	17687.3	17590.4	19612.4	18249	19035.8
23990	A_66_P139393	ref|NM_016883|ens|ENSMUST00000033805|gb|AB022022|gb|AK009068	NM_016883	ref|Mus musculus proteasome (prosome, macropain) 26S subunit, non-ATPase, 10 (Psmd10), transcript variant 1, mRNA [NM_016883]	X	137486736	137483840	Psmd10	1.07036	0.40759	965.544	860.323	1036.45	999.853	1033.48	1118.4	1170.78	1457.8	1343.72	1212.11	1159.73	786.002	895.165	832.194	831.433	871.625	886.402	876.54	895.793	1192.26	1252.75	990.75	999.557	951.083	964.867	1035.86	1011.84
36691	A_55_P2037156	ref|NM_001083110|ref|NM_008853|ens|ENSMUST00000113797|ens|ENSMUST00000167246	NM_001083110	ref|Mus musculus praja1, RING-H2 motif containing (Pja1), transcript variant 1, mRNA [NM_001083110]	X	96661544	96661485	Pja1	1.06916	0.308843	8742.48	8589.14	8053.15	9585.14	9347.08	9389.58	8841.52	10590.4	10567.8	9975.35	10091.2	9573.76	9676.26	8808.94	9496.92	9371.42	9546.81	9727.55	8955.92	8873.11	8820.12	9359.81	8949.25	9073.89	8545.73	8905.37	8494.9
22038	A_66_P116998	ref|NM_001002272|ref|NM_019548|ens|ENSMUST00000087253|ens|ENSMUST00000112709	NM_001002272	ref|Mus musculus trophinin (Tro), transcript variant 1, mRNA [NM_001002272]	X	147079965	147079906	Tro	1.06866	0.211677	8283.24	8861.19	8137.39	7851.14	8851.97	8910.23	8632.25	9426.81	8424.99	8110.74	8532.5	8332.96	8441.09	9095.67	10371.7	9140.4	9036.27	10132.4	9368.98	10431.8	10857.4	8128.84	8341.61	7796.36	7536.87	7834.35	7859.04
40041	A_55_P2062622	ref|NM_023144|ref|NM_001252518|ens|ENSMUST00000033673|gb|AK161152	NM_023144	ref|Mus musculus non-POU-domain-containing, octamer binding protein (Nono), transcript variant 1, mRNA [NM_023144]	X	98643867	98643926	Nono	1.06851	0.0790989	47142.4	47413	45324.3	48690	50372	48594.6	48269.3	48691.9	47582.3	44553.7	45189.6	47129.9	44208	51823.1	58430.2	54008	50987.1	52026.5	54199.8	59777.2	59537.2	47984.6	47502.3	49036.8	49029.3	49859.7	49762.3
5029	A_55_P1983177	ref|NM_207625|ref|NM_019477|ref|NM_001033600|ens|ENSMUST00000112907	NM_207625	ref|Mus musculus acyl-CoA synthetase long-chain family member 4 (Acsl4), transcript variant 1, mRNA [NM_207625]	X	138752650	138752591	Acsl4	1.06815	0.294357	2609.37	2720.87	2739.66	2367.57	2787.18	2415.89	2378.28	2805.28	2548.79	2303.55	2324.88	2760.4	2883.77	3000.14	2794.25	2790.89	3142.09	2902.48	3114.9	3119.12	3327.2	3254.54	2939.43	2674.61	2823.49	2508.73	2505.34
19055	A_30_P01028612		chrX:138966975-138981525_F	lincRNA:chrX:138966975-138981525 forward strand	X	138968379	138968438	chrX:138966975-138981525_F	1.06681	0.446301	1200.08	1212.14	1048.13	1339.98	1280.26	1385.68	1237.59	1307.89	1314.07	1333.47	1356.97	1149.62	1402.87	1377.32	1145.38	1379.12	1312.97	1321.4	1302.02	1067.82	1125.58	1150.56	1146.99	1255.34	1306.79	1487.62	1298.62
61155	A_55_P2038101	ref|NM_001009947|gb|AK017170|gb|AB116935|ens|ENSMUST00000115266	NM_001009947	ref|Mus musculus dedicator of cytokinesis 11 (Dock11), mRNA [NM_001009947]	X	33616163	33616222	Dock11	1.06622	0.333898	1678.64	1817.68	1687.39	1530.87	1789.81	1518.3	1833.05	2044.17	2232.39	1641.59	1934.82	1495.72	1575.31	1784.09	1899.05	1760.93	1665.46	1754.8	1728.85	2225.68	2137.51	1748.05	1765.82	1608.78	1638.7	1732.95	1649.79
24311	A_51_P124568	ref|NM_008621|ens|ENSMUST00000064027|ens|ENSMUST00000033775|gb|AK048532	NM_008621	ref|Mus musculus membrane protein, palmitoylated (Mpp1), mRNA [NM_008621]	X	72355890	72355831	Mpp1	1.06526	0.00170963	1366.74	1356.76	1361.54	1381.91	1455.93	1632.04	1585.24	1511.06	1561.15	1406.01	1414.68	1460.36	1411.5	1488.41	1468.1	1370.88	1387.11	1439.87	1398.9	1401.64	1523.52	1454.74	1471.51	1392.1	1350.48	1543.52	1357.54
44908	A_55_P2077666	ref|NM_023638|ref|NM_145908|ref|NM_145907|ref|NM_016913	NM_023638	ref|Mus musculus porcupine homolog (Drosophila) (Porcn), transcript variant Mporc-d, mRNA [NM_023638]	X	7771036	7770977	Porcn	1.06466	0.248167	1071.5	1012.4	1104.17	1097.93	1140.79	1008.66	961.167	992.739	947.799	950.759	992.378	1387.09	1420.09	1241.61	1257.31	1253.5	1359.69	1367.18	1270.15	1200.71	1245.13	1024.48	1050.74	1085.37	996.41	1003.71	1080.63
60499	A_51_P124568	ref|NM_008621|ens|ENSMUST00000064027|ens|ENSMUST00000033775|gb|AK048532	NM_008621	ref|Mus musculus membrane protein, palmitoylated (Mpp1), mRNA [NM_008621]	X	72355890	72355831	Mpp1	1.06465	0.119563	1406.87	1339.25	1468.48	1412.88	1497.83	1375.34	1646.59	1484.71	1642.01	1487.45	1514.92	1424.16	1411.5	1523.66	1533.95	1459.6	1422.96	1448.79	1431	1555.76	1523.52	1466.5	1580.23	1486.16	1427.22	1586.87	1519.41
108	A_55_P2186085	ref|NM_001037863|ref|NM_001001798|ens|ENSMUST00000101527|ens|ENSMUST00000033480	NM_001037863	ref|Mus musculus ATPase, class VI, type 11C (Atp11c), transcript variant 1, mRNA [NM_001037863]	X	57476566	57476507	Atp11c	1.0627	0.35894	1269.26	1190.46	1372.37	1244.95	1348.84	999.255	922.218	1484.71	1323.96	1164.66	1137.06	1358.7	1411.5	1430.31	1664.17	1304.16	1368.88	1448.79	1420.34	1676.81	1741.44	1489.86	1427.49	1234.23	1263.38	1162.37	1240.1
24374	A_55_P1955672	nap|NAP061267-1|nap|NAP113540-1	NAP061267-1	Unknown	X	153113976	153113917	NAP061267-1	1.06265	0.0600436	57006.7	54964.2	57474.5	58581.3	60578.4	58471.7	58652.5	60625.8	58301.6	55159.4	53891.4	70296.1	69516.1	70585.6	60621.2	65910.4	58197.7	58987.6	58813.9	58751.7	57670.9	61321.7	57848.3	61504.1	58132.7	61362.2	58102.6
44709	A_55_P2163353	ref|NM_009237|ens|ENSMUST00000135107|gb|BC063061|gb|BC052024	NM_009237	ref|Mus musculus SRY-box containing gene 3 (Sox3), mRNA [NM_009237]	X	58144623	58144564	Sox3	1.06212	0.313178	5009.99	5124.06	4745.99	5159.92	5321.19	5138.35	5407.73	4374.62	4417.1	5694.71	5329.5	6077.25	6338.32	6963.17	6185.99	6013.69	6378.55	5561.28	5318.98	3402.27	3573.72	5496.6	5494.92	4955.69	4829.38	5097.58	5016.9
61981	A_52_P209311	ref|NM_001110310|ref|NM_018875|ens|ENSMUST00000077876|gb|AK170992	NM_001110310	ref|Mus musculus sorting nexin 12 (Snx12), transcript variant 1, mRNA [NM_001110310]	X	98407382	98407323	Snx12	1.06121	0.161376	5789.88	5756.07	6104.81	5508.76	6144.29	6518.4	5430.15	5840.44	6157.01	6042.86	5968.35	6057.71	5838.98	6336.22	6020.97	6813.65	6739.53	6388.75	6694.03	5382.74	5536.5	6107.76	6541.57	6197.28	6126.58	6063.42	6371.41
59116	A_51_P124568	ref|NM_008621|ens|ENSMUST00000064027|ens|ENSMUST00000033775|gb|AK048532	NM_008621	ref|Mus musculus membrane protein, palmitoylated (Mpp1), mRNA [NM_008621]	X	72355890	72355831	Mpp1	1.05658	0.157126	1414.91	1468	1436.74	1339.98	1494.96	1677.21	1585.24	1545.42	1642.01	1464.57	1504.03	1521.77	1453.98	1537.6	1501.46	1443.78	1414.07	1358.01	1462.68	1539.2	1537.58	1478.21	1471.51	1360.57	1394.36	1510.23	1485.59
6756	A_55_P2019019	ref|NM_019865|ens|ENSMUST00000172023|ens|ENSMUST00000170828|gb|AK012502	NM_019865	ref|Mus musculus ribosomal protein L36A (Rpl36a), mRNA [NM_019865]	X	131122540	131122599	Rpl36a	1.05648	0.19364	93148.1	88330.9	98164.7	92948.6	98409.1	103838	103339	106775	89962.6	100328	97443.9	97487.5	102052	105676	100529	99111.6	99458.4	96158.7	95047.3	83018.9	88464.4	100406	97376.1	103238	100206	99960.6	95124.2
35564	A_55_P1999805		A_55_P1999805	Unknown	X	66858124	66858065	A_55_P1999805	1.05646	0.190524	3875.4	3773.8	3934.84	3917.54	4094.21	3815.05	4039.18	3487.73	3501.3	3675.52	3796.24	4358.11	4143.98	4524.56	4713.03	4662.01	4817.2	4731.66	4688.71	3224.94	3174.27	4094.3	3953.32	4189.31	4304.81	4044.03	4133.36
32576	A_51_P173735	ref|NM_001009947|gb|AK017170|ens|ENSMUST00000115266|ens|ENSMUST00000033419	NM_001009947	ref|Mus musculus dedicator of cytokinesis 11 (Dock11), mRNA [NM_001009947]	X	33616216	33616275	Dock11	1.05646	0.295153	2025.62	2059.17	2132.25	1885.46	2139.99	2150.97	2174.02	2453.28	2322.96	2022.14	1881.45	1832.22	1968.5	2335.3	2179.72	2077.23	2072.12	2306.77	2089.1	2528.29	2677.02	2280.66	2074.46	1918.73	1760.67	2012.54	1961.58
62467	A_66_P117913	nap|NAP061267-1	NAP061267-1	Unknown	X	153113959	153113900	NAP061267-1	1.05634	0.421047	84360.6	75585.1	86498.8	90997.8	89113.2	90473	93991.9	120016	95324.4	91904.3	91413.7	92413.7	92734.1	94725.1	91766.7	92401.4	87064.9	85479.6	83034.3	79684.9	80307.6	81871.6	79776.7	87014.9	80192.3	82601.8	86297.1
10322	A_55_P2016838	nap|NAP061257-1	NAP061257-1	Unknown	X	147141681	147141622	NAP061257-1	1.0556	0.44307	50285.9	52622	50002.2	48233.5	53081.7	34568.1	40721.9	37081.2	40359.5	34142.7	40801.9	70124	61230.7	65791.1	64687.9	60864.3	60877.5	62289	63931.7	52446.4	52184.3	48085.4	52272.8	59681.8	54398.1	55471.6	55786.3
59283	A_55_P2085460	ref|NR_015467|gb|AK085485|gb|AK080296|gb|BC055463	NR_015467	ref|Mus musculus RIKEN cDNA 5530601H04 gene (5530601H04Rik), non-coding RNA [NR_015467]	X	102239250	102239191	5530601H04Rik	1.05329	0.197302	905.672	897.963	944.574	874.478	953.938	989.802	844.458	932.032	927.32	908.659	853.017	853.746	940.952	1005.47	925.744	1076.41	1104.68	1128.4	1094.98	758.712	795.743	975.56	974.693	1000.45	974.666	966.657	954.477
31162	A_55_P2132358	ens|ENSMUST00000119477|tc|TC1683819	ENSMUST00000119477	ens|RIKEN cDNA 2610029G23 gene [Source:MGI Symbol;Acc:MGI:1914933] [ENSMUST00000119477]	X	102312370	102312429	2610029G23Rik	1.0531	0.280905	1443.73	1512.26	1457.93	1361.01	1520.39	1508.4	1616.23	1595.64	1579.22	1652.37	1725.09	1169.99	1278.44	1353.99	1227.24	1443.78	1567.87	1457.66	1441.62	1471.53	1443.95	1569.96	1612.77	1808.11	1770.8	1784.63	1369.33
49674	A_55_P2121537	ref|XR_032431|ref|XR_108232|nap|NAP092222-001	XR_032431	ref|PREDICTED: Mus musculus predicted gene 4997 (Gm4997), miscRNA [XR_032431]	X	151585614	151585555	Gm4997	1.05119	0.260167	121465	113759	127356	123280	127684	119208	130368	132122	123440	118100	127449	139168	138516	137935	132167	134692	134124	138961	130867	122894	114234	120091	118143	127754	113414	127886	127506
3292	A_52_P139747	ref|NM_019443|ens|ENSMUST00000016571|gb|Y07708|gb|AK131584	NM_019443	ref|Mus musculus NADH dehydrogenase (ubiquinone) 1 alpha subcomplex, 1 (Ndufa1), nuclear gene encoding mitochondrial protein, mRNA [NM_019443]	X	34727686	34727627	Ndufa1	1.04658	0.512464	54651.1	50146.9	54213.7	59592.7	57196.7	64301.2	64092.9	65856.8	64180.3	73909.7	75201.5	49501.7	53488.5	45378.6	55757.3	49613.2	52611	54419.6	51328.6	46203.2	51932	58083	54760.9	58818.5	62152.1	54871.2	51866.7
35748	A_51_P124568	ref|NM_008621|ens|ENSMUST00000064027|ens|ENSMUST00000033775|gb|AK048532	NM_008621	ref|Mus musculus membrane protein, palmitoylated (Mpp1), mRNA [NM_008621]	X	72355890	72355831	Mpp1	1.04603	0.175118	1418.67	1364.11	1479.01	1412.88	1483.96	1528.12	1585.24	1595.64	1624.12	1441.38	1459.87	1504.45	1445.58	1502.59	1481.56	1619.57	1359.69	1430.9	1366.56	1522.51	1523.52	1419.18	1515.14	1402.6	1405.33	1532.51	1381.12
58169	A_55_P1992421	ref|NM_008253|ens|ENSMUST00000088874|ens|ENSMUST00000078030|ens|ENSMUST00000114582	NM_008253	ref|Mus musculus high mobility group box 3 (Hmgb3), mRNA [NM_008253]	X	68813666	68813725	Hmgb3	1.04476	0.49617	29406.6	26244.7	30938	31037.2	30723	31089.6	31805.3	30150.7	29837.8	30346.4	30784.2	29242.2	27806.9	30321	29397.2	34013.6	33067.6	31184.2	30916.3	30732.2	29188.7	29190.2	29818.1	31769.8	33098.3	31275.2	30869.8
61670	A_51_P440399	ref|NM_012060|ens|ENSMUST00000002091|gb|AK011500|gb|AK151641	NM_012060	ref|Mus musculus B cell receptor associated protein 31 (Bcap31), mRNA [NM_012060]	X	70931784	70931725	Bcap31	1.0447	0.463238	4957.68	5236.43	4486.46	5150.16	5179.27	5592.37	5085.26	5567.73	5886.89	5531.74	5216.95	5429.69	5412.93	5474.76	5803.75	5329.09	5005.73	5257.87	4961.55	4293.58	4438.23	4375.39	4952.64	5079.45	5133.76	5086.1	5028.48
19879	A_51_P124568	ref|NM_008621|ens|ENSMUST00000064027|ens|ENSMUST00000033775|gb|AK048532	NM_008621	ref|Mus musculus membrane protein, palmitoylated (Mpp1), mRNA [NM_008621]	X	72355890	72355831	Mpp1	1.04455	0.137668	1372.15	1405.56	1328.98	1381.91	1433.28	1632.04	1605.98	1519.73	1588.22	1453.02	1471.01	1433.29	1314.47	1452.39	1474.85	1337.69	1236.3	1348.84	1398.9	1445.55	1383.59	1454.74	1449.55	1286.96	1306.79	1441.43	1496.93
14612	A_55_P2178658	nap|NAP099146-001	NAP099146-001	Unknown	X	77911694	77911753	NAP099146-001	1.04195	0.334259	6052.85	5675.36	6265.02	6218.18	6306.77	6373.07	6095.98	6391.87	6547.05	6523.6	6290.09	7167.25	6994.39	6097.89	6673.48	5966.31	5997.55	5544.39	5637.68	5496.89	5604.44	6302.56	6295.64	6760.49	6613.75	6472.07	6902.59
35842	A_55_P2152074	ref|NM_018737|ref|NM_001168569|ref|NM_001168568|ref|NM_001168571	NM_018737	ref|Mus musculus cytidine 5'-triphosphate synthase 2 (Ctps2), transcript variant 1, mRNA [NM_018737]	X	159469192	159469251	Ctps2	1.04035	0.653599	5525.44	4722.17	6114.83	5739.31	5748.41	5369.14	5632.67	5731.4	6051.19	5659.8	5250.72	5243.88	5234.73	5215.69	4613.17	5625.21	6171.26	5857.11	6142.21	5461.86	5391.96	6233.94	6586	5893.28	6516.7	6120.53	6462.63
52978	A_55_P1992655	ref|NM_010413|ref|NM_001130416|ens|ENSMUST00000033501|ens|ENSMUST00000115642	NM_010413	ref|Mus musculus histone deacetylase 6 (Hdac6), transcript variant 1, mRNA [NM_010413]	X	7507308	7507249	Hdac6	1.03989	0.246462	7375.65	7707.22	7090.09	7329.62	7669.83	7403.4	7717.16	7467.77	7517.12	7745.14	7194.31	7679.32	7539.23	7304.19	7102.85	6860.51	7854.24	6857.34	7614.3	7570.39	8229.97	8791.73	8279.6	7877.43	8545.73	7866.66	7717.89
12687	A_55_P2151461		A_55_P2151461	Unknown	X	132875410	132875469	A_55_P2151461	1.03973	0.608832	9754.14	9618	10183.4	9461.01	10141.6	7384.64	6876.09	7667.29	7425.93	7256.89	6521.07	13487.7	13863.9	12500.9	12418.5	12372	12568.9	11864.4	12094	8873.11	9192.1	10317.9	10049.5	9775.18	9963.47	10027	10615.2
46927	A_30_P01032697		chrX:90997595-91009570_R	lincRNA:chrX:90997595-91009570 reverse strand	X	91000848	91000789	chrX:90997595-91009570_R	1.03971	0.571416	872.906	916.023	923.504	779.19	907.565	812.84	798.237	817.927	798.077	781.567	744.177	844.1	765.89	839.963	1087.15	871.625	954.799	1094.69	984.384	1067.82	1060.14	960.339	1018.01	864.655	892.766	960.846	946.431
8075	A_52_P113916	nap|NAP028749-1|nap|NAP061205-1	NAP028749-1	Unknown	X	111312011	111312070	NAP028749-1	1.03919	0.627602	1575.02	1423.42	1614.44	1687.21	1636.75	1154.4	1085.12	1717.54	1633.07	1152.94	1205.54	1714.43	1707.87	1551.45	1339.86	1589.65	1641.26	1543.34	1584.37	2369.9	2035.99	1759.19	1832.6	1778.24	1760.67	1934.02	1916.98
51564	A_55_P1963463	ref|NM_008067|ens|ENSMUST00000055966|gb|AK134760|riken|6330552N17	NM_008067	ref|Mus musculus gamma-aminobutyric acid (GABA) A receptor, subunit alpha 3 (Gabra3), mRNA [NM_008067]	X	69678090	69678031	Gabra3	1.03898	0.45548	1350.82	1286.39	1426.09	1339.98	1403.47	1447.73	1343.9	1511.06	1459.82	1321.27	1251.87	1460.36	1341.3	1516.66	1426.74	1671.68	1576.1	1639.59	1613.7	888.092	1074.58	1524.49	1416.42	1444.51	1383.39	1299.6	1263.45
33601	A_51_P222092	ref|NM_008784|ens|ENSMUST00000033570|ens|ENSMUST00000169708|gb|L31652	NM_008784	ref|Mus musculus immunoglobulin (CD79A) binding protein 1 (Igbp1), mRNA [NM_008784]	X	97698441	97698500	Igbp1	1.03894	0.67428	2092.96	1967.54	1943.77	2367.57	2174.45	2406.37	2457.16	2884.62	3050.57	2461.48	2550.73	1893.1	1810.43	1763.33	1873.16	1753.47	1673.52	1616.04	1633.08	2467.49	2256.94	1977.79	2062.72	2340.86	2344.2	2235.34	2325.61
8622	A_55_P2092776	ref|NM_001199337|ref|NM_001199338|ref|NM_026673|ref|NM_001199339	NM_001199337	ref|Mus musculus apolipoprotein O (Apoo), transcript variant 2, mRNA [NM_001199337]	X	91639559	91639618	Apoo	1.03867	0.537279	2620.48	2546.92	2514.9	2799.63	2721.83	2964.14	3065.09	3514.95	3684.42	3322.72	3281.56	2263.76	2320.72	2319.6	2224.6	2334.11	2419.21	2412.65	2302.47	2727.1	2739.62	2603.65	2641.83	2351.66	2748.12	2839.43	2798.85
32058	A_55_P2237432	ref|NM_053123|ens|ENSMUST00000101616|ens|ENSMUST00000077569|gb|AF325920	NM_053123	ref|Mus musculus SWI/SNF related, matrix associated, actin dependent regulator of chromatin, subfamily a, member 1 (Smarca1), mRNA [NM_053123]	X	45176609	45176550	Smarca1	1.03863	0.861161	1712.16	1091.09	2098.81	1946.59	1778.31	2625.01	2611.48	2204.85	2212.23	2100.52	2324.88	1530.36	1359.07	1314.39	1309.99	1151.91	1265.21	1119.95	1249.12	1401.64	1314.22	2086.09	2156.81	1868.18	1986.89	1923.02	2006.89
47511	A_30_P01031056		chrX:54627918-54638568_R	lincRNA:chrX:54627918-54638568 reverse strand	X	54636950	54636891	chrX:54627918-54638568_R	1.03845	0.651669	2071.99	1907.04	2065.41	2243.53	2151.67	2510.96	2654.78	2138.06	2212.23	3125.61	3193.39	1955.86	2029.61	1756.44	1724.58	1731.13	1754.18	1678.32	1690.68	2612.97	2546.18	1770.35	1688.94	2297.68	2289.25	2058.47	1916.98
13645	A_55_P1983988	ref|NM_145951|ens|ENSMUST00000114916|ens|ENSMUST00000114918|ens|ENSMUST00000033437	NM_145951	ref|Mus musculus ecto-NOX disulfide-thiol exchanger 2 (Enox2), mRNA [NM_145951]	X	46364253	46364194	Enox2	1.0381	0.41074	1120.75	1180.97	1135.91	1045.36	1163.45	1136.38	1057.73	1207.36	1245.08	1047.26	1057.12	1068.53	1068.95	1225.29	1219.74	1261.96	1197.84	1294.14	1228.25	1217.7	1207.31	1103.76	1123.6	1138.79	1198.72	1151.11	1139.29
42162	A_55_P2027701	nap|NAP061116-1	NAP061116-1	Unknown	X	75002770	75002711	NAP061116-1	1.03795	0.222029	17556.7	17648.6	17223.8	17797.7	18223.1	18716.4	19574.8	16954.3	17644	17873.3	17519.7	16337.1	16344.2	17562.8	18357.9	16943.6	17596.6	17794.4	18015.7	16050.6	15573.2	19802.6	20225.7	20331.8	21073.5	20501.9	20113.4
41621	A_55_P2002864	ref|NM_012019|ens|ENSMUST00000156795|ens|ENSMUST00000143466|ens|ENSMUST00000037349	NM_012019	ref|Mus musculus apoptosis-inducing factor, mitochondrion-associated 1 (Aifm1), nuclear gene encoding mitochondrial protein, mRNA [NM_012019]	X	45828197	45828138	Aifm1	1.03668	0.285225	4723.38	4895.84	4519.11	4755.19	4896.66	5195.8	5140.44	4906.55	5146.92	4769.17	4542.93	4246.06	4701.09	4634.22	4236.95	4875.18	5023.66	4590.56	4448.64	4989.03	4995.56	5358.55	5327.14	5234.87	5282.76	5028.74	5051.63
48556	A_52_P428521	ref|NM_008001|ens|ENSMUST00000125620|ens|ENSMUST00000026296|gb|U22325	NM_008001	ref|Mus musculus FYVE, RhoGEF and PH domain containing 1 (Fgd1), mRNA [NM_008001]	X	147521370	147521429	Fgd1	1.0363	0.237958	685.638	695.972	665.826	695.117	710.526	718.605	752.952	706.436	726.305	726.202	738.835	688.29	691.781	706.162	534.987	694.242	674.669	624.944	588.842	815.157	767.183	727.638	732.844	757.244	803.826	687.932	766.491
1019	A_51_P124568	ref|NM_008621|ens|ENSMUST00000064027|ens|ENSMUST00000033775|gb|AK048532	NM_008621	ref|Mus musculus membrane protein, palmitoylated (Mpp1), mRNA [NM_008621]	X	72355890	72355831	Mpp1	1.03563	0.181997	1447.34	1418.95	1499.97	1423.09	1498.9	1488.41	1595.65	1570.69	1579.22	1554.5	1448.67	1442.37	1478.92	1599.54	1521.05	1403.62	1350.44	1439.87	1420.34	1497.19	1544.56	1513	1547.71	1413.09	1459.89	1543.52	1563.63
38836	A_55_P1994194	ref|NM_001159628|ref|NM_010417|ref|NM_001159627|gb|AK129194	NM_001159628	ref|Mus musculus hephaestin (Heph), transcript variant 4, mRNA [NM_001159628]	X	93769721	93769780	Heph	1.03423	0.459486	3221.84	3360.44	3055.03	3250.04	3332.11	3303.88	3021.33	3623.6	3164.37	2573.83	2573.11	3513.69	3820.29	3782.48	3981.94	3778.46	3662.11	3554.85	3511.39	3183.87	3521.95	3242.89	3129.27	3054.3	3017.09	3180.01	3111.76
1116	A_51_P124568	ref|NM_008621|ens|ENSMUST00000064027|ens|ENSMUST00000033775|gb|AK048532	NM_008621	ref|Mus musculus membrane protein, palmitoylated (Mpp1), mRNA [NM_008621]	X	72355890	72355831	Mpp1	1.03385	0.238357	1442.45	1414.49	1499.97	1412.88	1491.28	1641.16	1626.41	1612.11	1588.22	1521.24	1426.07	1451.39	1359.07	1459.66	1501.46	1387.32	1414.07	1412.84	1452.18	1547.5	1451.35	1431.08	1547.71	1434.05	1513.63	1510.23	1519.41
53899	A_52_P601385	ref|NM_138309|ref|NM_001199349|ens|ENSMUST00000080035|gb|AK031264	NM_138309	ref|Mus musculus CD99 antigen-like 2 (Cd99l2), transcript variant 2, mRNA [NM_138309]	X	68674447	68674388	Cd99l2	1.03352	0.420533	3611.72	3773.8	3443.63	3617.72	3732.78	4094.91	4101.28	3874.71	4137.23	3962.98	4057.78	3651.7	3211.48	3177.74	2786.9	3577.35	3626.57	3837.1	4090.1	3463.06	3264.02	3792.53	3910.33	3930.54	4036.2	3779.13	3757.58
56677	A_30_P01029682		chrX:54627918-54638568_F	lincRNA:chrX:54627918-54638568 forward strand	X	54637512	54637571	chrX:54627918-54638568_F	1.03331	0.835025	901.579	693.246	990.426	1021.06	931.61	961.211	1106.29	1069.19	1120.49	1212.11	1205.54	921.139	876.833	678.105	589.245	616.861	541.45	547.351	572.575	1530.87	1565.39	809.436	749.573	952.154	1052.69	929.422	887.496
35161	A_55_P2177639		A_55_P2177639	Unknown	X	100685198	100685257	A_55_P2177639	1.0327	0.805063	48569.6	57295	42369.9	46043.8	50157.7	29077.4	29974.7	28470.2	33338.7	31840.4	33282.8	55654.8	53972.7	56755.7	60621.2	83224.6	59579.7	58814.4	67611.2	44925.1	42553.6	57577.1	53765.4	51721.6	55739	57571	57397.4
4192	A_55_P2049612	ref|NM_019668|ens|ENSMUST00000016452|ens|ENSMUST00000167132|gb|AK163966	NM_019668	ref|Mus musculus ubiquitin-conjugating enzyme E2A, RAD6 homolog (S. cerevisiae) (Ube2a), mRNA [NM_019668]	X	34423148	34423207	Ube2a	1.03156	0.300834	2781.92	2707.68	2809.84	2828.23	2869.72	2758.98	2783.61	2708.21	2698.78	2777.51	2606.61	2837.76	2883.77	2946.61	3113.87	2975.41	3072.51	2797.57	3064.92	2252.78	2384.25	3242.89	3001.86	3075.37	3179.05	2963.86	3007.72
59569	A_51_P123134	ref|NM_146235|gb|AY172688|gb|AK029015|gb|BC004701	NM_146235	ref|Mus musculus excision repair cross-complementing rodent repair deficiency complementation group 6 - like (Ercc6l), mRNA [NM_146235]	X	99338680	99338621	Ercc6l	1.03103	0.782568	541.701	637.291	456.244	531.569	558.509	629.554	582.465	593.869	610.745	597.992	585.144	459.571	451.569	546.444	598.64	576.13	540.495	559.547	570.38	530.006	508.429	573.454	600.961	541.227	526.12	559.831	544.616
6366	A_51_P123134	ref|NM_146235|gb|AY172688|gb|AK029015|gb|BC004701	NM_146235	ref|Mus musculus excision repair cross-complementing rodent repair deficiency complementation group 6 - like (Ercc6l), mRNA [NM_146235]	X	99338680	99338621	Ercc6l	1.0307	0.768521	540.364	637.291	482.815	500.987	556.951	577.973	569.682	558.63	600.041	578.805	591.812	475.81	469.662	519.646	575.377	543.237	579.918	583.751	611.097	544.159	521.818	582.996	567.617	517.805	555.566	548.277	579.249
36977	A_55_P1970920	ref|NM_011591|ens|ENSMUST00000150541|gb|AK150836|gb|AK009164	NM_011591	ref|Mus musculus translocase of inner mitochondrial membrane 17b (Timm17b), nuclear gene encoding mitochondrial protein, mRNA [NM_011591]	X	7483878	7483937	Timm17b	1.02797	0.848121	19344.7	14608.1	22939.4	20486.6	19885.9	22130.8	18985.6	20221.8	21231.8	20487.7	21074.2	18463.1	17596.3	18263.8	19583.7	19097	20277.5	18801.5	19722.5	17910.7	16993.1	19267.4	20853.2	21342.1	21386	21562.1	22236.7
42666	A_51_P124568	ref|NM_008621|ens|ENSMUST00000064027|ens|ENSMUST00000033775|gb|AK048532	NM_008621	ref|Mus musculus membrane protein, palmitoylated (Mpp1), mRNA [NM_008621]	X	72355890	72355831	Mpp1	1.02754	0.550579	1439.23	1541.53	1404.69	1371.48	1478.88	1712.72	1636.53	1579.04	1659.89	1394.06	1414.68	1349.13	1341.3	1445.07	1553.1	1362.62	1396.15	1348.84	1441.62	1497.19	1466.06	1442.94	1547.71	1547.95	1405.33	1565.33	1428.01
54025	A_55_P1963344	ref|NM_026573|ens|ENSMUST00000076265|gb|AK145431|gb|BC047049	NM_026573	ref|Mus musculus UPF3 regulator of nonsense transcripts homolog B (yeast) (Upf3b), mRNA [NM_026573]	X	34631888	34631829	Upf3b	1.02676	0.551633	1897.16	1802.96	1889.24	1999.27	1947.92	1782.7	1553.49	1766.16	1776.62	1695.35	1694.07	2106.29	2056.2	1993.87	1760.96	2165.07	2081.15	2182.82	2206.2	2153.65	2272.92	1989.7	1877.7	2031.89	1976.38	1901.17	1829.91
28074	A_55_P1983683	ref|NM_183318|ref|NR_028404|ens|ENSMUST00000113631|ens|ENSMUST00000119076	NM_183318	ref|Mus musculus retrotransposon gag domain containing 4 (Rgag4), transcript variant 1, mRNA [NM_183318]	X	99261970	99261911	Rgag4	1.02582	0.732834	1909.74	2059.17	1900.1	1769.94	1959.05	2067.49	1965.7	1374.1	1459.82	2393.9	1988.98	2293.76	2531.42	2521.98	2484.7	1974.66	2090.19	2104.01	2005.37	1200.71	1329.67	2049.76	1957.83	1798.14	1720.15	1847.51	1939.19
11695	A_51_P439836	nap|NAP092202-001	NAP092202-001	Unknown	X	72390420	72390479	NAP092202-001	1.02413	0.580993	2171.25	2317.52	2065.41	2130.81	2223.63	1861.11	2310.14	2310.47	2577.33	2303.55	2336.22	1919.75	1985.81	2085.29	2384.65	2149.04	2054.1	2112.71	2291.79	2261.81	2304.85	2280.66	2343.95	2222.41	2311.21	2223.4	2289.58
37928	A_55_P2158281		A_55_P2158281	Unknown	X	103039626	103039567	A_55_P2158281	1.0241	0.724543	154281	170085	143620	149137	157999	130842	134002	118809	109864	158274	138482	167024	176504	156678	170876	161174	181242	162047	179240	167103	159349	163504	179714	155831	163873	164264	177271
53810	A_52_P286928	nap|NAP115494-1|nap|NAP114624-1	NAP115494-1	Unknown	X	158791448	158791507	NAP115494-1	1.02407	0.884253	1447.55	1092.51	1489.5	1760.64	1482.39	1622.88	1574.75	1840.5	1785.71	1727.49	1776.82	1119.09	895.165	1086.21	838.927	1387.32	1414.07	1739.54	1652.36	961.697	831.523	1659.31	1754.78	1638.89	1659.15	1795.02	1851.44
27542	A_55_P2041355	ens|ENSMUST00000140208|ens|ENSMUST00000152262|gb|BC016624|tc|TC1619697	ENSMUST00000140208	ens|predicted pseudogene 8464 [Source:MGI Symbol;Acc:MGI:3645517] [ENSMUST00000140208]	X	148925123	148925064	ENSMUST00000140208	1.02317	0.786829	6733.11	7448.01	6485.18	6266.16	6889.13	5417.53	5971.71	5032.66	5390.63	4963.71	5486.93	9136.94	8169.15	7946.2	6930.64	7678.28	8326.1	9727.55	9061.7	6150.98	5407.25	6799.55	6374.15	6822.72	5952.64	7292.29	7521.59
59762	A_55_P2005081	ref|NM_052835|ens|ENSMUST00000098432|ens|ENSMUST00000134330|ens|ENSMUST00000076364	NM_052835	ref|Mus musculus ribosomal protein L10 (Rpl10), mRNA [NM_052835]	X	71518307	71518366	Rpl10	1.02291	0.54904	229314	237107	232092	218742	234568	244734	291759	266119	273283	256604	250716	201852	212598	227470	226567	216971	225707	231577	222244	246703	242344	224796	218454	218012	219229	225935	216830
12394	A_55_P2025911	ref|NM_009214|ens|ENSMUST00000145477|ens|ENSMUST00000112529|ref|XM_001473146	NM_009214	ref|Mus musculus spermine synthase (Sms), mRNA [NM_009214]	X	153885366	153885307	Sms	1.02203	0.792861	2583.87	2920.5	2419.06	2412.05	2640.79	2865.72	2751.47	3442.36	3356.4	2800.42	2817.36	2214.03	2385.28	2264.62	1873.16	2358.3	2337.13	2609.51	2491.72	3151.35	2993.08	2785.46	2567.61	2201	2596.45	2658.51	2576.49
27070	A_55_P2183110	ref|NM_008031|ens|ENSMUST00000114649|ens|ENSMUST00000101518|ens|ENSMUST00000142584	NM_008031	ref|Mus musculus fragile X mental retardation syndrome 1 homolog (Fmr1), mRNA [NM_008031]	X	65948200	65948259	Fmr1	1.02128	0.823541	916.948	888.116	904.476	958.252	936.465	1284.64	1226.24	1077.66	1206.14	1272.46	1426.07	609.718	571.781	672.241	540.446	977.703	708.613	696.738	770.883	630.6	564.784	984.913	1112.49	1074.65	1036.5	1104.98	1051.96
50355	A_55_P2337073	ref|NM_183151|ref|NM_010797|ens|ENSMUST00000112108|ens|ENSMUST00000112105	NM_183151	ref|Mus musculus midline 1 (Mid1), transcript variant 2, mRNA [NM_183151]	X	166428452	166428511	Mid1	1.02087	0.962334	884.839	1036.87	1350.7	266.955	903.308	1008.66	920.043	1411.76	1254.88	2066.87	2234.21	1180.17	1242.2	1192.56	1094.35	830.1	750.486	608.669	700.541	188.007	189.157	546.353	504.559	482.731	520.358	478.619	467.483
4678	A_55_P2001920	ref|NM_010227|ens|ENSMUST00000101454|ens|ENSMUST00000144429|gb|AF119149	NM_010227	ref|Mus musculus filamin, alpha (Flna), mRNA [NM_010227]	X	71468861	71468802	Flna	1.01946	0.695477	25239	25839.5	24773	25104.5	25730.2	27055.7	26155.1	27282	27289.1	23186.2	23303.1	22869.3	21876.3	25887.2	27388.4	23736.3	24006.3	23037.5	23313.5	36473.7	35790.4	26929.8	26902.5	22550.8	22425.9	24183	24423.3
46287	A_51_P327451	ref|NM_009653|ref|NM_001102446|ens|ENSMUST00000112715|ens|ENSMUST00000066337	NM_009653	ref|Mus musculus aminolevulinic acid synthase 2, erythroid (Alas2), nuclear gene encoding mitochondrial protein, transcript variant 1, mRNA [NM_009653]	X	147004993	147005052	Alas2	1.01665	0.889606	854.791	717.928	899.974	946.471	869.025	1324.28	1331.78	800.449	831.802	1093.07	1125.79	681.207	763.161	894.597	1065.7	587.533	578.075	901.887	853.649	699.599	658.566	541.29	567.617	968.232	963.778	953.869	932.619
56523	A_66_P109012	ref|XM_205232|ref|XM_993146|gb|BU610071|tc|TC1629906	XM_205232	ref|PREDICTED: Mus musculus predicted pseudogene 715 (Gm715), mRNA [XM_205232]	X	57802110	57802169	Gm715	1.01472	0.917952	540.109	484.205	472.348	663.775	548.06	575.292	666.529	700.361	691.827	735.284	702.805	392.473	363.17	416.952	375.02	416.334	443.113	446.612	442.583	549.1	498.069	524.6	598.664	619.328	639.024	598.994	661.179
45483	A_51_P174854	ref|NM_019791|ens|ENSMUST00000163883|ens|ENSMUST00000153386|ens|ENSMUST00000139375	NM_019791	ref|Mus musculus melanoma antigen, family D, 1 (Maged1), mRNA [NM_019791]	X	91781204	91780963	Maged1	1.01327	0.609207	18580.3	18336.8	19007	18397.1	18826.8	21274.3	18632.2	18337.2	19116.8	18828.1	20012.1	20272	19963.7	19973.3	18502.6	19336.8	18373.2	20137.9	19522	21180.5	19713.9	16233.9	16830.2	17488.5	16890.1	16724.1	16846.9
12271	A_55_P1957927	ref|NM_023144|ref|NM_001252518|ens|ENSMUST00000033673|gb|S64860	NM_023144	ref|Mus musculus non-POU-domain-containing, octamer binding protein (Nono), transcript variant 1, mRNA [NM_023144]	X	98643869	98643928	Nono	1.01164	0.677518	58596	58804.8	57666.5	59316.8	59278.4	61264.4	59921.2	63174.1	62702.5	58829.9	60358.9	54968.2	53891.9	59610.3	60694.6	59325.2	57852.6	55621.6	58910.3	70295.6	73695.2	53331.5	53765.4	55077.6	59281.3	56771.5	54780.1
57831	A_55_P2092616	ref|NM_172478|ref|NM_001166437|ens|ENSMUST00000039892|ens|ENSMUST00000172020	NM_172478	ref|Mus musculus TBC1 domain family, member 25 (Tbc1d25), transcript variant 1, mRNA [NM_172478]	X	7731664	7731605	Tbc1d25	1.01086	0.851866	1220.22	1224.36	1296.4	1139.9	1233.48	1064.15	1074.58	966.898	984.987	1001.4	1038.63	1329.84	1251.28	1330.33	1257.31	1483.07	1359.69	1576.08	1504.14	1251.98	1329.67	1288.04	1338.19	1244.79	1187.98	1136.49	1136.98
24855	A_55_P2047275	ref|NM_019634|ens|ENSMUST00000149982|ens|ENSMUST00000076354|gb|AK147404	NM_019634	ref|Mus musculus tetraspanin 7 (Tspan7), mRNA [NM_019634]	X	10173646	10173705	Tspan7	1.00777	0.895731	7629.37	6913.53	8274.7	7699.87	7688.68	7599.73	7525.45	8315.14	7853.46	7604.75	7205.09	7393.88	7596.27	7655.82	6638.52	7856.86	7931.48	7713.03	8143.45	7476.54	7718.09	8246.64	7926.65	7897.68	7734.62	7640.06	7477.81
14427	A_66_P121288	ref|NM_025355|ens|ENSMUST00000033783|gb|AK005297|gb|BC087890	NM_025355	ref|Mus musculus transcription elongation factor A (SII)-like 6 (Tceal6), mRNA [NM_025355]	X	131743335	131743276	Tceal6	1.00763	0.84606	4470.86	4518.07	4659.92	4234.58	4504.98	4521.52	4737.49	5177.33	5273.6	4667.15	4531.78	4507.52	4506.69	4532.38	4636.24	4209.29	4161.84	4258.39	4239.68	3732.39	4038.72	4982.12	4663.5	4750.62	4705.08	4131.74	4144.41
3545	A_55_P2072373	ref|NM_010833|ens|ENSMUST00000117399|gb|AK150869|gb|AK153210	NM_010833	ref|Mus musculus moesin (Msn), mRNA [NM_010833]	X	93363832	93363891	Msn	1.00671	0.895568	11543.8	11463.1	12333.7	10834.4	11621.2	12298.6	11218.4	11236.6	11057.9	10753.4	9846.89	10534.6	11517.7	11814.6	9630.17	11907.5	11563.5	10539.7	11700	14755	14713	12680.3	12236.1	11348.6	11769.7	11475.5	11069.3
40404	A_55_P2003353	ref|NM_146238|ens|ENSMUST00000087169|ens|ENSMUST00000056410|gb|AK037580	NM_146238	ref|Mus musculus gem (nuclear organelle) associated protein 8 (Gemin8), mRNA [NM_146238]	X	162627693	162627752	Gemin8	1.00629	0.906137	1060.99	980.95	1093.6	1108.43	1067.67	951.618	831.235	1043.8	1020.45	1022.04	1029.98	1098.8	1132.9	1184.37	974.706	1278.87	1274.82	1258.25	1302.02	1010.67	1045.75	1072.87	1049.64	1003.68	1002.92	1000.25	899.108
26143	A_51_P116581	ref|NM_138603|ens|ENSMUST00000144674|ens|ENSMUST00000033483|gb|AK010536	NM_138603	ref|Mus musculus coiled-coil domain containing 22 (Ccdc22), mRNA [NM_138603]	X	7171047	7170988	Ccdc22	1.00629	0.882404	4112.8	3876.78	4112.8	4348.83	4138.66	4659.06	4694.76	4656.41	4473.53	4399.43	4531.78	3798.45	3973.93	3907.99	4011.47	4094.72	4108.16	3972.95	4140.05	3872.03	3958.75	3758.05	3658.45	4168.75	4057.04	4142.7	4012
36873	A_55_P1958314	ref|NM_027409|ens|ENSMUST00000023836|ens|ENSMUST00000096447|gb|AK007533	NM_027409	ref|Mus musculus motile sperm domain containing 1 (Mospd1), mRNA [NM_027409]	X	50698272	50698213	Mospd1	1.00352	0.921975	2804.74	2839.87	2900.58	2673.76	2814.6	2983.97	2826.5	3125.43	3154.84	2743.27	2806.3	2653.22	2567.44	2483.45	2232.13	2726.9	2745.46	2797.57	2936.29	2596.25	2705.05	3059.01	2887.96	3170.36	3103.37	2794.31	2822.1
11475	A_55_P2155827	nap|NAP012158-001	NAP012158-001	Unknown	X	67906720	67906661	NAP012158-001	1.00274	0.967709	60544.9	56247.5	64782.5	60604.9	60711	83180.2	81726.1	73344.6	72455.1	68949	70433	58233.6	62713.6	59610.3	50795.5	53687.2	52953.4	54848.4	46660.4	52169.7	49664.3	53634.6	49190.7	58051.1	57366.8	64645.9	61328
40791	A_55_P2180789	ref|NM_021523|ens|ENSMUST00000112622|gb|AB025966|gb|AK017415	NM_021523	ref|Mus musculus HECT, UBA and WWE domain containing 1 (Huwe1), mRNA [NM_021523]	X	148369375	148369434	Huwe1	1.00249	0.983007	9179.88	9603.29	10085.2	7851.14	9202.71	7646.32	7557.49	7206.37	7261.36	7431.29	7291.18	6749.96	7260.31	8665.6	8040.57	9371.42	9376.98	11446.9	10050.4	15309.4	16518.1	11554.9	10590.7	8532.59	8464.23	8274.48	7859.04
21730	A_55_P1982872	ref|NM_019870|ref|NM_001177965|ens|ENSMUST00000141211|ens|ENSMUST00000139105	NM_019870	ref|Mus musculus N(alpha)-acetyltransferase 10, NatA catalytic subunitNalpha acetyltransferase 10 (Naa10), transcript variant 1, mRNA [NM_019870]	X	71163242	71163183	Naa10	1.00238	0.970678	5120.88	5361.49	4627.52	5373.64	5133.06	5611.85	5813.41	5749.58	5789.89	5531.74	5711.34	4620.11	4674.55	4508.91	4743.69	4414.89	4619.47	4149.75	4259.58	6227.48	5939.84	4526.91	4423.42	5516.24	5529.82	5316.08	5248.82
57300	A_55_P1971594	ref|NM_019478|ref|NM_001252529|ref|NM_001252528|ens|ENSMUST00000033497	NM_019478	ref|Mus musculus polyglutamine binding protein 1 (Pqbp1), transcript variant 1, mRNA [NM_019478]	X	7471716	7471657	Pqbp1	1.00217	0.903009	2299.47	2272.57	2472.62	2153.22	2304.46		2501.75	2195.28	2262.62	2247.05	2222.9	2464.55	2311.49	2116.18	2020.67	2221.29	2282.13	2121.42	2195.51	2198.62	2074.7	2592.75	2343.95	2642.61	2541.87	2366.87	2469.57
62873	A_51_P116581	ref|NM_138603|ens|ENSMUST00000144674|ens|ENSMUST00000033483|gb|AK010536	NM_138603	ref|Mus musculus coiled-coil domain containing 22 (Ccdc22), mRNA [NM_138603]	X	7171047	7170988	Ccdc22	1.00165	0.961644	3830.38	3993.82	3643.96	3853.38	3836.69	4204.24	4462.89	4103.84	4127.92	3941.13	3981.44	3788.72	3629.21	3569.87	3722.39	3786.52	3840.2	3700.42	3736.59	3506.97	3566.29	3536.4	3801.68	3940.96	3579.62	3967.15	3912.7
4853	A_51_P262340	ref|NM_001166409|ref|NM_001166411|ref|NM_001166410|ens|ENSMUST00000115620	NM_001166409	ref|Mus musculus RNA binding motif protein 3 (Rbm3), transcript variant 2, mRNA [NM_001166409]	X	7719715	7719656	Rbm3	1.00125	0.964693	23588.8	23670.5	23552.8	23542.9	23618.2	25131.8	24518.1	21614.2	21974.2	21312.4	22484.1	26607.3	25984.1	24974.6	25210	24614.4	25648	22790.1	22121	20806.4	21172.7	20336	20225.7	25155.2	26141.5	25532.3	25245.5
59403	A_55_P2107647		A_55_P2107647	Unknown	X	51384847	51384906	A_55_P2107647	1.00092	0.993283	3857.99	3186.31	4090.62	4297.04	3861.54	4835.58	4536.1	4541.44	4644.26	4487.95	4587.58	4095.68	4000.91	3404.56	3272.34	3015.59	3081.2	2675.69	2702.03	4062.28	3998.63	3734.95	3402.99	3982.61	3857.62	4044.03	3989.95
62471	A_55_P1974283	ref|NM_001166623|ref|NM_011252|ens|ENSMUST00000114726|ens|ENSMUST00000114730	NM_001166623	ref|Mus musculus RNA binding motif protein, X chromosome (Rbmx), transcript variant 3, mRNA [NM_001166623]	X	54639613	54639554	Rbmx	0.999971	0.999114	6775.09	6677.26	6937.82	6710.2	6774.89	7196.47	6688.82	6021.91	6386.22	6455.59	7000	8012.73	7400.19	7074.84	7639.33	7102.38	6962.42	6514.72	6419.02	6167.99	5672.08	6777.21	7121.98	6864.16	6397.79	6325.22	6846.61
21142	A_30_P01031859		chrX:12758189-12760546_F	lincRNA:chrX:12758189-12760546 forward strand	X	12760339	12760398	chrX:12758189-12760546_F	0.999419	0.994951	1311.31	1178.26	1447.35	1308.31	1310.54	1236.86	1138.32	1052.26	1011.56	1284.64	1275.18	1149.62	1132.9	1208.93	1094.35	1228.09	1178.78	1170.98	1145.93	2117.87	2051.42	1558.65	1504.26	1191.91	1383.39	1334.91	1381.12
1442	A_51_P116581	ref|NM_138603|ens|ENSMUST00000144674|ens|ENSMUST00000033483|gb|AK010536	NM_138603	ref|Mus musculus coiled-coil domain containing 22 (Ccdc22), mRNA [NM_138603]	X	7171047	7170988	Ccdc22	0.999361	0.977302	4003.48	3964.62	3979.44	4066.39	4000.93	4733.07	4235.3	4226.15	4239.6	4039.26	4068.7	3778.97	3656.55	3711.68	3930.6	4013.22	4179.74	4015.2	3929.43	3641.09	3663.69	3630.24	3636.28	4096.61	4407.26	4153.67	4034.05
60933	A_55_P2161600	ref|NM_172493|ens|ENSMUST00000165689|ens|ENSMUST00000167619|ens|ENSMUST00000171890	NM_172493	ref|Mus musculus diaphanous homolog 2 (Drosophila) (Diap2), mRNA [NM_172493]	X	126862538	126862597	Diap2	0.999261	0.992232	539.056	553.717	586.313	477.137	538.658	516.488	509.912	462.89	523.683	534.348	513.225	421.862	466.934	491.887	442.027	488.162	508.703	535.077	570.38	601.357	631.604	680.294	665.061	515.551	574.258	621.949	574.817
34757	A_51_P144581	ref|NM_016783|ens|ENSMUST00000166283|ens|ENSMUST00000073339|gb|AF042491	NM_016783	ref|Mus musculus progesterone receptor membrane component 1 (Pgrmc1), mRNA [NM_016783]	X	34145797	34145856	Pgrmc1	0.99731	0.948519	10288.6	10919.6	10216.1	9730	10260.9	10931.9	11218.4	11423.5	11355.4	10054.3	10517.6	10892.7	10167.4	10619.2	10714.7	10216.5	10306.7	10621.5	10242.8	9649.97	8746.02	9683.91	9923.46	10156.7	9336.3	8958.88	10002.1
10845	A_52_P79385	ref|NM_025952|ref|NM_001190409|ens|ENSMUST00000113566|ens|ENSMUST00000163965	NM_025952	ref|Mus musculus magnesium transporter 1 (Magt1), transcript variant 2, mRNA [NM_025952]	X	103169548	103166784	Magt1	0.995943	0.976653	1091.77	924.223	1032.2	1318.88	1087.34	1518.3	1520.84	1345.66	1284.42	1345.67	1263.51	898.026	770.444	878.94	685.686	846.794	841.68	969.191	1003.98	706.828	721.353	1276.29	1248.01	1149.43	1198.72	1207.55	1240.1
53575	A_51_P160664	ref|NM_025379|ens|ENSMUST00000155377|ens|ENSMUST00000033582|ref|XR_140452	NM_025379	ref|Mus musculus cytochrome c oxidase subunit VIIb (Cox7b), nuclear gene encoding mitochondrial protein, mRNA [NM_025379]	X	103217154	103217213	Cox7b	0.995664	0.908266	34720.8	33142.7	35875.5	35144.2	34570.2	38674.8	40047.6	34004.1	34187.5	35759.8	36348.4	31948.9	29991.5	31882.3	30854.2	33856.8	33490.1	32479	34349.5	28895.7	30692	37209.8	36393.2	38656.9	40351	36349.6	34122.2
62171	A_55_P2057906	ref|NM_019405|ens|ENSMUST00000114551|gb|AK010541|gb|AK151033	NM_019405	ref|Mus musculus centrin 2 (Cetn2), mRNA [NM_019405]	X	70159124	70159065	Cetn2	0.995574	0.934312	14476.9	15716.3	13833.1	13881.3	14412.8	13912	13596.2	14305.5	14723.4	15099.1	15249.1	12739	12819.5	12962.7	14920.3	16148.7	15792.9	15087.7	16103.3	11309.9	12315.1	14024.6	15315.7	15649.4	15106.2	15178.4	14723.5
4765	A_51_P497692	ref|NM_023788|ens|ENSMUST00000051484|gb|AF319981|gb|AK145866	NM_023788	ref|Mus musculus melanoma antigen, family H, 1 (Mageh1), mRNA [NM_023788]	X	149471327	149471268	Mageh1	0.995515	0.943085	3313.08	3478.08	3421.54	3039.62	3298.22	3956.45	3976.79	3901.35	3931.55	3809.2	3905.18	2760.4	2892.49	2628.83	3437.19	3007.56	2882.78	3350.14	3317.14	2519.68	2360.53	3081.68	3226.81	3456.36	3558.05	3316.66	3284.02
3347	A_51_P123134	ref|NM_146235|gb|AY172688|gb|AK029015|gb|BC004701	NM_146235	ref|Mus musculus excision repair cross-complementing rodent repair deficiency complementation group 6 - like (Ercc6l), mRNA [NM_146235]	X	99338680	99338621	Ercc6l	0.994506	0.951268	546.537	623.483	476.99	539.138	543.534	602.46	545.614	536.619	608.076	543.01	580.674	440.532	431.889	524.55	587.883	514.403	542.403	604.38	592.056	514.768	531.895	560.065	550.277	534.587	554.453	522.8	534.355
13341	A_66_P116154	ref|NM_133196|ens|ENSMUST00000149658|ens|ENSMUST00000033609|gb|AK147438	NM_133196	ref|Mus musculus cleavage stimulation factor, 3' pre-RNA subunit 2 (Cstf2), mRNA [NM_133196]	X	130620893	130620952	Cstf2	0.993614	0.814418	987.746	956.835	1004.42	1001.98	981.439	1036.61	853.265	869.805	911.184	869.238	948.714	1119.09	1087.22	1078.08	1123.39	961.423	981.189	1011.06	1043.99	1018.83	938.581	1010.55	932.721	929.683	935.42	978.263	953.328
31280	A_55_P2148116	ref|NM_001164578|ref|NM_175146|ref|NR_028392|ens|ENSMUST00000026295	NM_001164578	ref|Mus musculus TSR2, 20S rRNA accumulation, homolog (S. cerevisiae) (Tsr2), transcript variant 1, mRNA [NM_001164578]	X	147521939	147521880	Tsr2	0.993602	0.925846	693.14	668.748	650.418	760.253	688.705	674.457	747.69	826.184	807.784	826.573	831.546	545.212	509.224	583.331	582.381	585.106	597.213	614.669	612.145	696.393	634.984	698.895	714.889	721.645	821.418	748.438	771.336
50929	A_55_P2281095	ref|NM_025921|ens|ENSMUST00000120722|gb|AK018397|tc|TC1643020	NM_025921	ref|Mus musculus RIKEN cDNA 2610002M06 gene (2610002M06Rik), mRNA [NM_025921]	X	104978160	104978101	2610002M06Rik	0.993111	0.930523	757.901	782.87	829.005	661.83	752.681	634.566	698.864	838.074	803.907	681.175	612.638	667.228	681.708	755.144	897.345	871.625	776.613	823.958	856.819	755.45	817.212	823.334	778.304	698.976	766.481	670.973	648.579
17986	A_51_P123134	ref|NM_146235|gb|AY172688|gb|AK029015|gb|BC004701	NM_146235	ref|Mus musculus excision repair cross-complementing rodent repair deficiency complementation group 6 - like (Ercc6l), mRNA [NM_146235]	X	99338680	99338621	Ercc6l	0.991645	0.95506	530.092	663.298	432.539	494.44	525.664	524.136	526.654	543.103	547.588	570.678	532.739	414.139	442.597	485.416	590.601	539.776	522.255	605.238	571.479	519.876	513.178	579.436	552.595	530.136	464.867	508.869	479.243
30761	A_51_P179864	ref|NM_016979|ens|ENSMUST00000036333|gb|AK149937|gb|AK150588	NM_016979	ref|Mus musculus protein kinase, X-linked (Prkx), mRNA [NM_016979]	X	75007747	75007688	Prkx	0.991183	0.90098	1731.95	1628.62	1943.77	1623.46	1716.68	1808.79	1842.96	1749.9	1758.52	1856.72	1745.77	1530.36	1519.65	1667.64	1553.1	1612.11	1616.96	1655.15	1633.08	1860.68	1782.21	1792.75	1866.37	1748.42	1750.54	1702.01	1713.28
17976	A_55_P1981780	ref|NM_001110142|ref|NM_028288|ens|ENSMUST00000115118|ens|ENSMUST00000016681	NM_001110142	ref|Mus musculus cullin 4B (Cul4b), transcript variant 2, mRNA [NM_001110142]	X	35886571	35886512	Cul4b	0.990971	0.856084	1626.69	1672.01	1520.86	1687.21	1612	1940.58	1934.29	1926.53	1758.52	1813.41	1756.11	1424.16	1535.69	1551.45	1447.61	1521.61	1368.88	1339.68	1504.14	1339.57	1368.25	1759.19	1634.49	1708.68	1659.15	1597.54	1574.55
15451	A_55_P2046593	gb|AK054361|tc|TC1614532|riken|E330019F11|nap|NAP088312-1	AK054361	gb|Mus musculus 2 days pregnant adult female ovary cDNA, RIKEN full-length enriched library, clone:E330019F11 product:unclassifiable, full insert sequence. [AK054361]	X	163058469	163058410	AK054361	0.990928	0.938459	938.1	919.304	860.188	1034.81	929.589	729.986	748.74	657.069	647.891	684.387	669.14	1521.77	1394.19	1192.56	1023.42	1245.03	1188.29	1457.66	1398.9	768.507	675.425	738.807	709.259	583.352	705.587	792.213	918.779
38570	A_51_P116581	ref|NM_138603|ens|ENSMUST00000144674|ens|ENSMUST00000033483|gb|AK010536	NM_138603	ref|Mus musculus coiled-coil domain containing 22 (Ccdc22), mRNA [NM_138603]	X	7171047	7170988	Ccdc22	0.990543	0.931836	3921.71	4474.28	3192.76	4098.09	3884.62	4267.67	4317.76	4226.15	4239.6	4126.24	3894.29	3661.53	3620.09	3743.16	3757.8	3907.71	3929.43	3785.93	3828.22	3613.99	3656.13	3524.64	3669.53	3888.76	3868.2	4000.12	3934.78
34612	A_51_P484764	ref|NM_025473|ens|ENSMUST00000114142|ens|ENSMUST00000015427|ens|ENSMUST00000114143	NM_025473	ref|Mus musculus family with sequence similarity 3, member A (Fam3a), mRNA [NM_025473]	X	71630271	71630212	Fam3a	0.990354	0.807725	1450.04	1556.11	1350.7	1443.31	1436.05	1488.41	1356.06	1355.15	1363.42		1368.6	1442.37	1402.87	1502.59	1572.01	1536.85	1559.61	1509.75	1493.86	1313.06	1345.12	1442.94	1405.32	1486.16	1438.14	1346.76	1428.01
26033	A_55_P1970399	nap|NAP030204-1|nap|NAP092588-001	NAP030204-1	Unknown	X	136210710	136210651	NAP030204-1	0.990223	0.81004	47704.6	50028.6	44942.9	48142.2	47238.2	53277.6	49741.2	49845.6	53398.5	48618.1	52111.3	48229.3	45379.6	45682.1	51707.4	42883.3	43012.6	44191.9	44382.7	53185	48490.6	41441	42839.6	46351	45183.8	43119.3	46168.7
62925	A_55_P2099378	ref|NM_172472|ref|NM_001105196|ens|ENSMUST00000143680|ens|ENSMUST00000115679	NM_172472	ref|Mus musculus transcription factor E3 (Tfe3), transcript variant 1, mRNA [NM_172472]	X	7352268	7352327	Tfe3	0.988889	0.759563	4164.61	4095.79	4090.62	4307.42	4118.34	3853.08	3987.21	3695.77	3636.36	3391.74	3424.45	4199.23	4170.67	3907.99	3750.7	4867.01	4951.9	4540.8	4799.51	4255	4397.23	4159.59	4122.66	4475.34	4004.88	3923.11	4089.2
60858	A_55_P1990041	ref|NM_172782|ref|NM_001161430|gb|AK032102|gb|AK144349	NM_172782	ref|Mus musculus nuclear transport factor 2-like export factor 2 (Nxt2), transcript variant 1, mRNA [NM_172782]	X	138674131	138674190	Nxt2	0.987762	0.738634	1541.46	1453.16	1593.65	1577.56	1522.59	1547.58	1416.73	1628.48	1606.19	1464.57	1493.09	1530.36	1527.69	1544.53	1603.11	1679.11	1641.26	1559.81	1584.37	1192.26	1429.05	1535.92	1547.71	1444.51	1618.16	1521.41	1381.12
37415	A_55_P1960960	ref|NM_172465|ens|ENSMUST00000037960|ens|ENSMUST00000088935|gb|AK032233	NM_172465	ref|Mus musculus zinc finger, DHHC domain containing 9 (Zdhhc9), mRNA [NM_172465]	X	45525207	45525148	Zdhhc9	0.987353	0.618783	6949.92	6992.77	6705.83	7151.16	6862.03	6902.42	6887.06	7302.39	7188.01	7048.31	6488.18	7670.48	6859.99	6465.94	6561.4	6860.51	6627.96	6472.77	6592.42	6999.68	7267.74	7568.67	7165.06	6333.31	6613.75	6774.31	6314.24
31798	A_55_P2141955		A_55_P2141955	Unknown	X	133634438	133634497	A_55_P2141955	0.986709	0.658844	148607	149010	154126	142684	146631	165526	152189	155210	162565	148565	154370	142464	143594	151565	146945	144075	141240	147853	141375	131546	133109	138923	135833	142755	164800	140369	141019
33275	A_51_P301394	ref|NM_008179|gb|BC117825|gb|BC117826|gb|AK019241	NM_008179	ref|Mus musculus G1 to S phase transition 2 (Gspt2), mRNA [NM_008179]	X	91883426	91883485	Gspt2	0.986461	0.866079	624.768	671.471	540.03	662.803	616.309	524.136	524.417	646.195	644.354	519.37	550.011	550.015	557.994	613.502	732.744	661.864	627.124	624.088	673.855	702.006	666.649	609.646	678.711	610.885	630.633	604.739	605.862
29976	A_55_P1997926		A_55_P1997926	Unknown	X	138308011	138307952	A_55_P1997926	0.985824	0.913631	5154.93	5769.49	4584.23	5111.06	5081.85	3313.89	3296.23	3215.66	3414.33	3207.02	3577.86	8496.2	8313.24	7186.05	8504.56	5958.41	6645.13	6615.27	6429.24	4533.26	3633.53	4050.5	4091.19	4291.77	3644.22	4585.47	4797.76
34850	A_55_P2166555	ref|XM_486686|ref|XM_905618|tc|TC1777290	XM_486686	ref|PREDICTED: Mus musculus predicted pseudogene 5637 (Gm5637), mRNA [XM_486686]	X	57298421	57298362	Gm5637	0.984876	0.90652	1916.72	1614.15	1824.63	2311.38	1887.73	2387.34	2534.92	1725.62	1840.74	2168.03	2155.28	1849.44	1959.89	1826.07	2106.21	1574.64	1689.61	1492.61	1574.51	1563.99	1406.44	1759.19	1776.88	1718.62	1882.9	2199.57	2337.63
57664	A_55_P2133266	ref|NM_028375|ref|NM_024170|ens|ENSMUST00000088779|gb|BC003436	NM_028375	ref|Mus musculus CAAX box 1 homolog C (human) (Cxx1c), mRNA [NM_028375]	X	50945722	50945665	Cxx1c	0.98467	0.720236	22391.2	22036	23858.7	21278.8	22047.9	21488.3	22049.9	19725.2	19116.8	20251.4	20838.5	20611.7	20285.2	21907.1	22779.3	23576.5	22359.5	24270.8	24894.8	23143.5	22888.6	22242.5	23543.6	22651.3	22841	21878.7	21709.8
10103	A_55_P2064984	ref|NM_145924|ens|ENSMUST00000101251|ens|ENSMUST00000125604|ens|ENSMUST00000081064	NM_145924	ref|Mus musculus centromere protein I (Cenpi), mRNA [NM_145924]	X	130897030	130897089	Cenpi	0.984519	0.849221	902.82	956.835	951.185	800.442	888.844	658.663	672.379	752.754	700.094	802.453	745.247	1078.6	1233.13	1118.85	1130.7	945.157	963.619	969.191	1003.98	847.13	931.452	953.305	908.025	665.83	807.125	792.213	874.683
47970	A_55_P2062642	ref|NM_025952|ref|NM_001190409|ens|ENSMUST00000033583|ens|ENSMUST00000113566	NM_025952	ref|Mus musculus magnesium transporter 1 (Magt1), transcript variant 2, mRNA [NM_025952]	X	103174801	103174745	Magt1	0.984125	0.8765	1600.43	1377.38	1635.25	1788.67	1575.02	1976.42	1955.18	1725.62	1794.81	2111.75	2132.84	1159.81	1296.49	1338.25	1044.46	1219.62	1236.3	1348.84	1344.98	1286.72	1306.5	1725.82	1799.09	1648.9	1689.7	1784.63	1723.83
11887	A_55_P2085425	ref|NM_052976|ens|ENSMUST00000113826|gb|BC004845|gb|AK082551	NM_052976	ref|Mus musculus oligophrenin 1 (Ophn1), mRNA [NM_052976]	X	95753649	95753590	Ophn1	0.983608	0.731585	922.547	995.214	880.739	891.689	907.425	922.706	889.486	911.761	890.375	917.33	886.085	760.882	767.711	863.322	932.785	830.1	963.619	927.174	896.843	937.181	1009.92	990.75	937.018	898.723	951.789	902.643	975.14
9292	A_51_P116581	ref|NM_138603|ens|ENSMUST00000144674|ens|ENSMUST00000033483|gb|AK010536	NM_138603	ref|Mus musculus coiled-coil domain containing 22 (Ccdc22), mRNA [NM_138603]	X	7171047	7170988	Ccdc22	0.982581	0.48371	3984.36	3920.75	3923.68	4108.64	3914.96	4321.96	4297.13	4182.5	4304.82	4169.73	4156.19	3769.23	3838.43	3719.55	3757.8	3834.94	4072.39	3922.12	3756.99	3650.15	3648.59	3548.15	3636.28	3804.93	3868.2	3912.09	3956.86
11980	A_51_P116581	ref|NM_138603|ens|ENSMUST00000144674|ens|ENSMUST00000033483|gb|AK010536	NM_138603	ref|Mus musculus coiled-coil domain containing 22 (Ccdc22), mRNA [NM_138603]	X	7171047	7170988	Ccdc22	0.981889	0.494139	4082.66	4066.69	3957.15	4224.14	4008.72	4494.19	4132.26	4313.44	4407.71	4256.89	4123.35	3788.72	3838.43	4142.25	3908.73	4045.79	3947.29	3905.15	3979.8	3843.86	3663.69	3746.51	3680.6	3930.54	3931.48	4054.99	4056.11
54765	A_51_P183630	ref|NM_029510|ref|NM_175044|ref|NM_175045|ref|NM_175046	NM_029510	ref|Mus musculus BCL6 interacting corepressor (Bcor), transcript variant a, mRNA [NM_029510]	X	11614609	11614550	Bcor	0.981825	0.758509	2259.38	2089.81	2331.95	2356.37	2218.31	2463.45	2611.48	1749.9	2605.65	2540.14	2505.84	1781.26	1850.9	1897.66	1645.96	1889.4	1811.51	1902.78	2047.02	2604.62	2508.45	2668.38	2535.16	2394.91	2333.2	2390.71	2064.45
24737	A_55_P2096465	ref|XM_887355|ref|XM_907427	XM_887355	ref|PREDICTED: Mus musculus predicted pseudogene 6238 (Gm6238), mRNA [XM_887355]	X	101577564	101577505	Gm6238	0.98174	0.423072	9222.32	9121.23	9508.31	9037.43	9053.92	9519.2	9187.36	9691.37	10085.7	9484.91	9692.36	8838.25	8465.05	8234.79	8834.78	8600.25	8950.91	8682.05	8936.68	9045.38	8524.31	8503.25	8969.83	9304.2	9012.58	9237.53	9385.57
50031	A_52_P678895	ref|NM_025975|ens|ENSMUST00000033519|gb|AK088277|gb|AK010186	NM_025975	ref|Mus musculus dynein light chain Tctex-type 3 (Dynlt3), mRNA [NM_025975]	X	9231994	9231935	Dynlt3	0.980363	0.926926	897.176	678.275	789.361	1223.89	879.558	870.469	877.434	1207.36	1101.9	917.33	846.589	694.545	641.593	718.102	732.744	685.448	795.438	730.121	732.826	1092.42	1024.23	892.266	913.393	889.131	1035.42	925.928	1025.59
59562	A_55_P2080703	ens|ENSMUST00000113286|gb|BC036719|tc|TC1586079	ENSMUST00000113286	ens|cleavage stimulation factor, 3' pre-RNA subunit 2 [Source:MGI Symbol;Acc:MGI:1343054] [ENSMUST00000113286]	X	130610180	130610239	Cstf2	0.979623	0.678303	714.627	678.275	761.555	704.051	700.065	744.215	711.809	854.446	825.12	801.297	705.966	627.781	625.417	681.042	603.91	609.025	654.325	528.031	631.874	739.171	788.592	727.638	735.081	690.378	723.919	691.313	701.089
58754	A_51_P116581	ref|NM_138603|ens|ENSMUST00000144674|ens|ENSMUST00000033483|gb|AK010536	NM_138603	ref|Mus musculus coiled-coil domain containing 22 (Ccdc22), mRNA [NM_138603]	X	7171047	7170988	Ccdc22	0.9783	0.486763	4069.04	3993.82	3968.3	4245.01	3980.75	4594.68	4328.09	4330.91	4304.82	4191.5	4453.88	3808.17	3783.98	3853.14	3886.94	3972.59	3929.43	3803	3828.22	3806.49	3626.01	3630.24	3746.81	4055.25	3751.34	3956.15	3934.78
23939	A_51_P123134	ref|NM_146235|gb|AY172688|gb|AK029015|gb|BC004701	NM_146235	ref|Mus musculus excision repair cross-complementing rodent repair deficiency complementation group 6 - like (Ercc6l), mRNA [NM_146235]	X	99338680	99338621	Ercc6l	0.976756	0.693889	553.325	605.353	513.331	541.29	540.463	563.534	565.363	554.098	567.277	576.497	553.453	457.553	441.703	495.135	585.143	537.172	517.424	563.018	604.792	513.914	534.198	542.559	580.28	539.019	507.617	584.038	506.411
36412	A_55_P2078710	ref|NM_029413|ref|NM_001193309|ens|ENSMUST00000033811|ens|ENSMUST00000113017	NM_029413	ref|Mus musculus microrchidia 4 (Morc4), transcript variant B, mRNA [NM_029413]	X	136356562	136356503	Morc4	0.97624	0.534731	700.698	657.841	722.117	722.136	684.049	719.475	750.843	670.506	714.042	684.387	671.246	641.457	596.883	678.839	659.478	637.058	698.008	683.911	750.742	680.424	693.768	756.818	708.131	690.378	657.895	653.934	650.86
10476	A_52_P551707	ref|NM_009483|ens|ENSMUST00000155161|ens|ENSMUST00000167372|gb|AJ002730	NM_009483	ref|Mus musculus lysine (K)-specific demethylase 6A (Kdm6a), mRNA [NM_009483]	X	17852163	17852222	Kdm6a	0.974152	0.772764	688.215	767.891	651.442	645.312	670.426	895.622	827.928	725.786	784.43	820.862	944.468	494.194	410.629	533.514	504.042	502.989	505.791	501.402	593.124	677.242	639.709	765.884	727.244	743.249	690.625	716.021	744.624
57131	A_55_P1972490	gb|BC058988|gb|BC030357|tc|TC1650285|tc|TC1778335	BC058988	gb|Mus musculus cDNA clone IMAGE:5693306, partial cds. [BC058988]	X	8906160	8906101	Gm4055	0.973863	0.705154	1191.13	1307.59	1178.35	1087.43	1159.99	1008.66	1237.59	1103.16	917.473	1576.45	1403.24	1018.64	1187.64	1192.56	1094.35	961.423	1113.74	1205.51	1238.66	994.352	1038.57	1264.58	1338.19	1160.07	1166.52	1151.11	1147.36
23143	A_55_P2086866	nap|NAP111475-1	NAP111475-1	Unknown	X	100233606	100233665	NAP111475-1	0.972519	0.84863	15949.7	15992.8	16063.1	15793.2	15511.4	7026.1	7939.48	7127.64	6734.66	2800.42	6891.68	27647.9	26365.4	20205.9	27657.9	19416.8	21665.5	22046.9	24204.3	13013.9	12161.4	14802.2	14002.3	13802.6	14267.1	15067.1	16403.5
16457	A_51_P386069	ref|NM_176971|ens|ENSMUST00000058814|gb|AK049693|gb|AK034442	NM_176971	ref|Mus musculus RAB9B, member RAS oncogene family (Rab9b), mRNA [NM_176971]	X	133392819	133392760	Rab9b	0.972355	0.75318	779.121	724.869	885.28	727.214	757.582	547.811	641.13	1001.3	926.426	812.831	835.85	634.622	624.607	608.284	643.858	760.692	655.169	772.009	743.35	788.13	838.676	933.357	890.849	793.567	799.429	713.78	701.089
30306	A_55_P2009792	ref|NM_010413|ref|NM_001130416|ens|ENSMUST00000033501|ens|ENSMUST00000137499	NM_010413	ref|Mus musculus histone deacetylase 6 (Hdac6), transcript variant 1, mRNA [NM_010413]	X	7507320	7507261	Hdac6	0.970711	0.605379	8295.8	9034.31	7707.86	8145.24	8052.83	7998.84	7685.29	8082.15	8062.07	7852.85	7912.43	7366.86	7677.55	7443.85	7773.56	7678.28	8248.92	7353.41	7811.08	8057.59	8156.6	9102.05	8836.07	8733.25	8454.04	8584.64	8290.77
37222	A_51_P116581	ref|NM_138603|ens|ENSMUST00000144674|ens|ENSMUST00000033483|gb|AK010536	NM_138603	ref|Mus musculus coiled-coil domain containing 22 (Ccdc22), mRNA [NM_138603]	X	7171047	7170988	Ccdc22	0.970252	0.214265	4093.59	4139.43	3990.58	4150.77	3971.81	4358.14	4525.61	4287.24	4211.67	4333.47	4321.05	3837.29	3711.21	3813.9	3736.53	3875.34	3875.89	3930.6	3889.03	3834.5	3716.89	3665.28	3702.71	3909.66	3941.99	3967.15	3934.78
44277	A_55_P2126469		A_55_P2126469	Unknown	X	104550272	104550213	A_55_P2126469	0.970237	0.51384	112317	111057	108170	117724	108974	88154.9	88859.3	92709.9	87944.6	87563.1	88707.3	116783	119866	131976	108569	120233	120781	114001	119356	107525	104411	123074	112224	113631	122815	117286	110957
54089	A_55_P2117525	ref|NM_001166410|ref|NM_001166411|ref|NM_001166409|ens|ENSMUST00000115621	NM_001166410	ref|Mus musculus RNA binding motif protein 3 (Rbm3), transcript variant 3, mRNA [NM_001166410]	X	7720844	7720785	Rbm3	0.96793	0.461643	12564.3	12702.8	12118.1	12872	12161.4	14321.9	14059.4	13527.1	13074.8	13270.3	13451.5	11992.7	12993.8	10766.7	11342.9	10906.9	10810.2	9727.55	9819.9	12470.9	11470.1	9781.63	9839.7	13700	14267.1	13387.7	12567.4
27514	A_51_P139400	ref|NM_001081008|ens|ENSMUST00000143908|ens|ENSMUST00000129487|ens|ENSMUST00000101341	NM_001081008	ref|Mus musculus TAF1 RNA polymerase II, TATA box binding protein (TBP)-associated factor (Taf1), mRNA [NM_001081008]	X	98795570	98795629	Taf1	0.967194	0.622816	1139.85	1206.72	1135.91	1076.93	1102.46	1218.22	1226.24	1094.65	1167.7	1441.38	1263.51	769.557	725.478	847.74	695.616	920.742	1016.19	1086.3	1064.41	1084.21	959.968	1395.3	1360.65	1202.5	1220.23	1241.73	1251.77
5494	A_55_P2008639		A_55_P2008639	Unknown	X	138416526	138416585	A_55_P2008639	0.96718	0.633116	15307.9	14330.3	14897.2	16696.4	14805.5	18822.5	18278.9	16954.3	19222.3	16069.2	18590.2	14972.6	14899.6	13349.6	13296.5	12139.5	12065.7	11948.2	11798.3	16050.6	14323.8	12455.2	12567.4	14623.9	14057.6	14061.6	15174.1
13214	A_55_P2074081		A_55_P2074081	Unknown	X	10442385	10442326	A_55_P2074081	0.965583	0.80453	46311.6	37619.2	53447.2	47868.5	44717.7	55699.2	57846.7	63842.6	62248.8	53697.8	56755.2	45697.4	39041.2	28602.2	17049.6	29138	27367.9	28105.3	29859.5	58658.5	57416.8	48488.5	43831.2	41451.2	45087.4	46241.6	47663.7
5384	A_55_P2080542	ref|NM_009031|ens|ENSMUST00000033720|gb|AK132101|gb|U35142	NM_009031	ref|Mus musculus retinoblastoma binding protein 7 (Rbbp7), mRNA [NM_009031]	X	159212501	159212560	Rbbp7	0.964156	0.52518	6513.87	6992.77	5974.38	6574.46	6280.39	7054.57	6577.97	6490.47	7013.14	6432.87	6826.55	5419.89	5519.73	5966.32	7047.88	6179.14	6145.27	6346.69	5977.61	6371.77	5888.09	5473.56	5720.1	6144.9	6602.98	6449.53	6519.47
59949	A_51_P254805	ref|NM_008446|ens|ENSMUST00000048962|gb|D12646|gb|AK171938	NM_008446	ref|Mus musculus kinesin family member 4 (Kif4), mRNA [NM_008446]	X	97922085	97922145	Kif4	0.962762	0.830267	1200.35	1556.11	978.513	1066.41	1155.65	1008.66	969.765	794.004	976.142	956.138	985.967	1119.09	1059.82	1274.12	1474.85	1362.62	1368.88	1348.84	1344.98	1226.23	1192.3	1195.18	1281.84	1006.91	1145.07	1162.37	1170.46
21352	A_55_P2048409	ref|NM_026565|ens|ENSMUST00000113414|ens|ENSMUST00000026599|gb|AK012804	NM_026565	ref|Mus musculus apolipoprotein O-like (Apool), mRNA [NM_026565]	X	109485952	109486011	Apool	0.962689	0.490612	1862.95	1802.96	1987.79	1798.1	1793.44	1576.27	1404.67	1717.54	1606.19	1357.83	1345.31	2011.2	2029.61	1941.65	2106.21	1998.18	2054.1	2138.89	2142.14	1724.42	1844.51	1703.64	1743.76	1698.74	1801.22	1732.95	1776.65
51460	A_52_P111963	ref|NM_175141|gb|BC137660|gb|AK146041|gb|AK169085	NM_175141	ref|Mus musculus RIKEN cDNA 1810030O07 gene (1810030O07Rik), mRNA [NM_175141]	X	12232362	12232303	1810030O07Rik	0.961892	0.345503	761.428	731.865	805.696	746.724	732.411	793.919	741.421	812.413	854.437	728.464	721.819	690.072	692.627	693.563	808.694	681.48	692.762	722.418	759.211	734.3	717.876	637.623	649.089	773.319	775.259	691.313	740.975
18388	A_55_P1972182	ref|NM_009173|ens|ENSMUST00000037928|ens|ENSMUST00000071667|gb|Z19580	NM_009173	ref|Mus musculus seven in absentia 1B (Siah1b), mRNA [NM_009173]	X	160508735	160508676	Siah1b	0.961791	0.360334	5581.44	5782.89	5375.69	5585.73	5368.18	5524.27	4931.89	6454.65	6405.2	4803.34	4856.75	4114.57	4081.55	5137.08	4659.3	4752.36	5884.05	4873	5699.48	5514.38	6429.36	5462.05	5596.09	5453.57	6289.44	5696.19	5481.32
59746	A_55_P1982817		A_55_P1982817	Unknown	X	99918992	99918933	A_55_P1982817	0.96158	0.446067	4508.05	4693.07	4638.33	4192.75	4334.85	3728.63	4018.42	3569.32	3684.42	4147.98	3719.9	4470.11	4754.22	4399.53	4651.62	5021.89	4898.04	5031.5	4951.39	3595.99	4030.68	4581.44	4621.39	4250.84	4376.54	4440.24	4422.58
38832	A_55_P2042655	ref|NR_028432|ens|ENSMUST00000155617|ens|ENSMUST00000140575|gb|AK008724	NR_028432	ref|Mus musculus RIKEN cDNA 2210013O21 gene (2210013O21Rik), non-coding RNA [NR_028432]	X	150175606	150175665	2210013O21Rik	0.960032	0.351141	3755.64	3891.45	3543.52	3831.95	3605.54	4140.58	4266.2	4007.33	4165.15	3787.04	4079.63	3227.19	3283.63	3436	3687.15	3344.72	3396.41	3299.33	3235.86	3919.22	3633.53	3301.26	3237.73	3477.56	3330.75	3644.89	3420.63
43036	A_51_P116581	ref|NM_138603|ens|ENSMUST00000144674|ens|ENSMUST00000033483|gb|AK010536	NM_138603	ref|Mus musculus coiled-coil domain containing 22 (Ccdc22), mRNA [NM_138603]	X	7171047	7170988	Ccdc22	0.959702	0.291819	4180.98	4008.4	4123.88	4410.65	4012.49	4412.46	3808.3	4234.87	4165.15	4213.28	4254.96	4019.81	3991.92	4048.66	3800.55	4201.09	4197.64	4099.4	4009.95	3704.85	3895.4	3758.05	3812.62	3930.54	3857.62	3967.15	3890.61
54868	A_51_P116581	ref|NM_138603|ens|ENSMUST00000144674|ens|ENSMUST00000033483|gb|AK010536	NM_138603	ref|Mus musculus coiled-coil domain containing 22 (Ccdc22), mRNA [NM_138603]	X	7171047	7170988	Ccdc22	0.956821	0.293229	4100.35	4241.2	3856.64	4203.22	3923.3	4276.72	4452.47	4226.15	4370.23	4256.89	4221.99	3895.29	3674.78	3837.45	3981.94	3834.94	3467.05	3845.62	3899.14	3741.61	3762.91	3454.01	3691.66	3846.89	3783.32	3912.09	3879.55
9426	A_55_P2090194	ens|ENSMUST00000033486|ens|ENSMUST00000071118|gb|BC030318|gb|BC092095	ENSMUST00000033486	ens|proteolipid protein 2 [Source:MGI Symbol;Acc:MGI:1298382] [ENSMUST00000033486]	X	7245128	7245070	Plp2	0.956683	0.484255	15474.1	16683.5	14046.3	15692.7	14803.8	14837.2	15811.1	14598.4	14930.7	14246.4	14409.6	13113.5	14555.7	14908	13370.1	13385.4	13919	12791.4	13788.1	14939.6	15966.1	16889.4	15858.8	15649.4	16365.6	16064.3	15286.5
51753	A_51_P408363	ref|NM_008823|ens|ENSMUST00000001156|gb|BC132369|gb|BC138306	NM_008823	ref|Mus musculus complement factor properdin (Cfp), mRNA [NM_008823]	X	20502801	20502742	Cfp	0.956269	0.5193	1200.22	1271.03	1231.71	1097.93	1147.73	1236.86	1192.74	1052.26	1186.85	1476.05	1482.08	1129.26	1123.77	1127.03	1138.03	945.157	1024.94	810.352	889.488	1497.19	1443.95	1128.87	1135.84	1117.46	1134.34	995.628	982.023
47433	A_30_P01023175		chrX:98979320-98997145_F	lincRNA:chrX:98979320-98997145 forward strand	X	98996253	98996312	chrX:98979320-98997145_F	0.956037	0.408697	1152.98	1151.01	1188.99	1118.92	1102.29	1255.75	1404.67	1252.33	1254.88	1369.96	1240.25	1068.53	1123.77	1102.51	918.683	1051.53	1042.47	1019.42	1054.21	674.064	628.896	1151.7	1191.77	1128.13	1088.2	1137.61	1090.97
56420	A_51_P447988	ref|NM_018794|ens|ENSMUST00000019231|gb|AB031290|gb|AY033882	NM_018794	ref|Mus musculus ATPase, H+ transporting, lysosomal accessory protein 1 (Atp6ap1), mRNA [NM_018794]	X	71549319	71549378	Atp6ap1	0.953379	0.648094	1742.17	2013.27	1489.5	1723.75	1660.95	1677.21	1564.17	1677.17	1731.5	1641.59	1652.59	1547.45	1653.42	1770.24	2055.91	1656.81	1705.71	1655.15	1603.96	1708.56	1761.77	1501.46	1558.55	1628.87	1648.94	1554.46	1585.41
1716	A_30_P01023945		chrX:12758189-12760546_F	lincRNA:chrX:12758189-12760546 forward strand	X	12760413	12760472	chrX:12758189-12760546_F	0.952977	0.649928	3234.6	2961.41	3722.3	3020.09	3082.5	2944.36	2783.61	2752.41	2698.78	2939.08	2872.68	2484.6	2656.48	2802.52	2484.7	2655	2685.06	2870.17	2867.73	4749.78	4995.56	3803.99	3469.6	2928.07	3114.17	3214.19	3042.45
20457	A_30_P01029630		chrX:54627918-54638568_F	lincRNA:chrX:54627918-54638568 forward strand	X	54637579	54637638	chrX:54627918-54638568_F	0.951291	0.582414	1113.24	979.355	1188.99	1171.37	1059.01	907.235	1047.21	1261.47	1206.14	1164.66	1240.25	1169.99	1105.5	894.597	808.694	937.023	928.135	792.474	749.685	1539.2	1579.17	1014.04	937.018	1007.98	967.045	1009.47	1031.33
1147	A_51_P123134	ref|NM_146235|gb|AY172688|gb|AK029015|gb|BC004701	NM_146235	ref|Mus musculus excision repair cross-complementing rodent repair deficiency complementation group 6 - like (Ercc6l), mRNA [NM_146235]	X	99338680	99338621	Ercc6l	0.950311	0.807827	544.035	736.091	435.891	460.124	517.003	593.817	482.518	523.534	492.799	508.127	537.348	393.397	385.133	430.572	572.534	490.766	500.933	580.305	495.752	986.192	421.738	494.593	479.459	496.311	520.358	534.389	453.483
42166	A_55_P1982451	ref|NM_016710|ens|ENSMUST00000033597|gb|AK013748|gb|AK131996	NM_016710	ref|Mus musculus high-mobility group nucleosome binding domain 5 (Hmgn5), mRNA [NM_016710]	X	106201322	106201263	Hmgn5	0.949905	0.709055	4072.13	3287.47	4778.15	4150.77	3868.13	4603.86	4834.27	5186.39	5059.32	4454.67	2994.42	3962.53	3474.26	2712.02	2135.4	2838.95	3037.85	2951.09	2897.06	3551.29	3376.94	4559.6	4402.72	4434.6	4622.63	4462.48	4546.64
11366	A_55_P1989061	ref|NM_001077364|ref|NM_010286|ens|ENSMUST00000112995|ens|ENSMUST00000133023	NM_001077364	ref|Mus musculus TSC22 domain family, member 3 (Tsc22d3), transcript variant 1, mRNA [NM_001077364]	X	137074153	137074094	Tsc22d3	0.949524	0.527879	7926.69	8732	8074.19	6973.87	7526.58	6314.76	6985.55	6899.15	6939.19	6871.2	7097.26	8710.16	8712.46	8593.91	8438.44	6633.89	8077.35	7891.74	7967.81	6583.74	7007.36	8235.94	7738.37	7907.81	7703.48	7160.94	7114.18
27667	A_55_P2003494	nap|NAP071796-1	NAP071796-1	Unknown	X	99334065	99334124	NAP071796-1	0.948428	0.556931	62962	60773.8	68059.5	60052.7	59714.9	77992	74515.3	82248.8	85339.8	73289.3	73488	49246.9	43818.7	43338.3	31052.1	43356.2	42759.5	42613.6	41541.6	58099.8	58094.6	72057.6	68115.6	65721.7	64734.4	59767.2	62537.7
36134	A_51_P123134	ref|NM_146235|gb|AY172688|gb|AK029015|gb|BC004701	NM_146235	ref|Mus musculus excision repair cross-complementing rodent repair deficiency complementation group 6 - like (Ercc6l), mRNA [NM_146235]	X	99338680	99338621	Ercc6l	0.946294	0.630944	589.138	694.609	505.107	567.698	557.498	533.663	562.106	537.548	557.955	558.822	599.533	525.577	539.391	584.863	585.83	588.34	553.792	636.063	660.576	523.265	533.431	568.622	589.475	548.916	513.416	478.619	485.146
35109	A_55_P2042525	ref|NM_001199337|ref|NM_001199338|ref|NM_026673|ref|NM_001199339	NM_001199337	ref|Mus musculus apolipoprotein O (Apoo), transcript variant 2, mRNA [NM_001199337]	X	91662238	91662297	Apoo	0.946217	0.00956442	3072.92	3114.94	3044.59	3059.24	2907.65	2672.68	2676.33	2937.73	3031.75	2834.89	2784.17	2847.42	3086.18	2825.17	3251.73	3015.59	3142.09	3131.67	3124.92	2621.29	2627.08	2860.34	2714.35	2938.59	2974.03	2839.43	3030.88
28667	A_55_P1955346	nap|NAP061265-1|nap|NAP115275-1|nap|NAP113303-1	NAP061265-1	Unknown	X	151938830	151938771	NAP061265-1	0.945805	0.237304	46922.9	48367	43894.5	48507.4	44380	40047.6	40160	38578.8	41001.3	39248.6	41261.2	42519.4	41187.4	45834	52200.3	44934.5	45463.2	44775.2	47801.2	45837.8	44140.5	42044.9	45517.4	48173.6	47108.2	50261.2	48262.7
54810	A_51_P305532	ref|NM_012010|ens|ENSMUST00000164767|ens|ENSMUST00000050328|ref|XM_001472848	NM_012010	ref|Mus musculus eukaryotic translation initiation factor 2, subunit 3, structural gene X-linked (Eif2s3x), mRNA [NM_012010]	X	91441634	91436226	Eif2s3x	0.945433	0.559291	727.391	828.056	706.863	647.255	687.7	833.86	812.51	740.993	748.371	824.291	817.528	570.623	621.367	664.924	558.697	624.652	651.79	665.113	681.015	485.386	478.019	706.593	751.795	777.591	763.192	707.053	644.028
58928	A_55_P1957291	ref|NM_026055|ens|ENSMUST00000142604|ens|ENSMUST00000115231|ref|XR_141397	NM_026055	ref|Mus musculus ribosomal protein L39 (Rpl39), mRNA [NM_026055]	X	34622677	34622618	Rpl39	0.944907	0.151779	97776.4	92753.8	100475	100100	92389.6	94070.4	98300.5	90346.2	83332.6	89299.9	86739.6	96643.1	94426.8	95564.9	90184.5	96592	103008	102401	100076	78067.9	83194.4	96689.3	92809.1	83207	90927.6	93347.3	93343.4
41777	A_51_P237668	ref|NM_009749|ens|ENSMUST00000049130|gb|AK132005|gb|AF097439	NM_009749	ref|Mus musculus brain expressed X-linked 2 (Bex2), mRNA [NM_009749]	X	132601296	132601237	Bex2	0.944812	0.388991	18995.1	18611.8	20775.9	17597.7	17946.8	20099.2	19574.8	20122.4	20913.9	19422.4	20602.7	16516.9	17347.5	16783	16245	17023.1	16049.7	16698.7	15196.5	17444.9	16913.8	18191.3	17900.7	18201.3	18042.9	18140.7	17398.5
7258	A_55_P1982404	ref|NM_001177956|ref|NM_001177959|ref|NM_001177961|ref|NM_001177957	NM_001177956	ref|Mus musculus glycoprotein m6b (Gpm6b), transcript variant 2, mRNA [NM_001177956]	X	162826765	162826824	Gpm6b	0.944054	0.312231	5711.87	5607.76	6134.87	5392.98	5392.31	4303.86	4888.4	6544.11	6480.98	5950.27	5688.93	4847.65	4869.56	4940.52	4659.3	5569.39	5032.62	5182.27	5370.29	5989.03	6152.85	5738.87	5934.77	5193.35	5443.61	4925.71	4924.44
51266	A_51_P301259	ref|NM_009703|ens|ENSMUST00000136451|ens|ENSMUST00000001155|gb|AK034861	NM_009703	ref|Mus musculus v-raf murine sarcoma 3611 viral oncogene homolog (Araf), transcript variant 1, mRNA [NM_009703]	X	20437462	20437521	Araf	0.941783	0.0287224	5311.04	5166.34	5344.81	5421.96	5001.85	5466	5374.13	4550.25	4884.63	5357.21	5352	4819.01	4656.86	4854.06	4850.65	4719.53	5095.35	4491.04	4920.95	5347.43	5536.5	4570.51	4833.82	5048.45	5186.84	5224	4901.37
53535	A_55_P1952744	ref|NM_013898|ens|ENSMUST00000054213|gb|AK090079|gb|AK165573	NM_013898	ref|Mus musculus translocase of inner mitochondrial membrane 8 homolog a1 (yeast) (Timm8a1), nuclear gene encoding mitochondrial protein, mRNA [NM_013898]	X	131071923	131071864	Timm8a1	0.940964	0.118423	6962.03	7299.5	6856.94	6729.64	6551.01	6663.02	5892.56	6793.11	6659.82	6512.29	6378.29	6522.26	6467.94	6813.53	6771.11	6954.18	6645.13	6865.66	6805.46	5627.59	5657.07	6676.38	6652.46	6739.73	6527.49	6785.43	6711.77
33014	A_55_P1979457	ref|NM_016764|ens|ENSMUST00000026328|gb|AK146402|gb|AK152255	NM_016764	ref|Mus musculus peroxiredoxin 4 (Prdx4), mRNA [NM_016764]	X	151758530	151758471	Prdx4	0.940944	0.207489	9776.86	10298	9747.37	9285.24	9199.47	8432.12	8956.67	8885.85	8789.3	8024.85	7891.06	10357.4	11260.4	11138	9830.84	10676.7	9546.81	10295	9013.63	7638.67	7936.99	9338.28	8630.27	8963.73	8931.56	9055.24	8795.19
54264	A_55_P2042183	gb|BC024537|gb|AK162647|tc|TC1586156|riken|9830141H16	BC024537	gb|Mus musculus cDNA clone IMAGE:4988615. [BC024537]	X	155180671	155180732	BC024537	0.940581	0.879455	651.539	1069.47	350.324	534.819	612.825	351.261	429.541	306.228	323.179	1309.05	1194.03	255.434	876.833	665.655	718.344	597.156	756.984	653.154	633.935	251.935	282.539	358.034	970.379	342.55	394.121	825.195	986.61
30528	A_55_P2007088	ref|NM_023270|ref|NM_001254761|ens|ENSMUST00000113026|gb|AK018582	NM_023270	ref|Mus musculus ring finger protein 128 (Rnf128), transcript variant 1, mRNA [NM_023270]	X	136206790	136206849	Rnf128	0.939987	0.565747	598.193	670.11	501.579	622.89	562.293	723.838	728.008	599.877	566.349	691.926	608.287	519.572	550.093	540.806	514.396	510.009	456.453	509.422	543.564	395.191	452.431	502.437	577.98	552.191	637.975	608.185	581.464
18770	A_55_P1989504	ref|NM_001199360|ref|NM_177592|ens|ENSMUST00000087333|ens|ENSMUST00000112896	NM_001199360	ref|Mus musculus transmembrane protein 164 (Tmem164), transcript variant 1, mRNA [NM_001199360]	X	139272722	139272781	Tmem164	0.939984	0.475015	10762.4	12231.3	10139.8	9916.23	10116.5	10836.1	11108.2	10227.4	10959.3	9462.86	9979.93	9154.02	9112.02	9743.56	10032.6	10063	10390.7	9970.16	9935.11	10083.6	9792.8	9608.07	10271.2	10036.1	10440.1	10641.5	10714.5
43745	A_51_P123134	ref|NM_146235|gb|AY172688|gb|AK029015|gb|BC004701	NM_146235	ref|Mus musculus excision repair cross-complementing rodent repair deficiency complementation group 6 - like (Ercc6l), mRNA [NM_146235]	X	99338680	99338621	Ercc6l	0.939357	0.68151	567.517	702.802	457.387	542.364	533.101	576.187	591.88	531.028	565.42	543.01	587.372	465.643	443.492	508.19	579.597	511.767	518.391	618.951	564.865	484.514	501.265	532.343	565.31	525.666	524.97	492.587	495.786
49514	A_51_P258698	ref|NM_001113354|ens|ENSMUST00000168501|ens|ENSMUST00000046950|ens|ENSMUST00000138318	NM_001113354	ref|Mus musculus PHD finger protein 8 (Phf8), transcript variant 2, mRNA [NM_001113354]	X	148068241	148068300	Phf8	0.937426	0.236406	4449.41	4284.84	4735.26	4328.14	4170.99	3293.87	3647.06	4103.84	4025.32	3596.74	3610.67	3962.53	4215.06	4134.45	3354.73	4464.34	4520.61	4540.8	4678.66	5444.31	5391.96	4321.51	4257.92	4148.17	3751.34	4164.63	4133.36
16221	A_55_P1993909	ref|NM_001173547|ref|NM_181516|ref|NM_001242615|ref|NM_001242616	NM_001173547	ref|Mus musculus tafazzin (Taz), nuclear gene encoding mitochondrial protein, transcript variant 1, mRNA [NM_001173547]	X	71535428	71535487	Taz	0.935935	0.173327	2567.79	2668.03	2504.38	2530.97	2403.29	2197.84	2019.11	1926.53	2022.4	1966.52	1807.97	2818.45	3032.95	2802.52	2232.13	2591.07	2848.47	2609.51	2809.26	2484.98	2880.73	2376.48	2401.33	2308.47	2245.39	2128.52	2361.66
45383	A_52_P654437	nap|NAP061234-1|nap|NAP071085-1	NAP061234-1	Unknown	X	136619814	136619754	NAP061234-1	0.934894	0.47063	21189.7	22445.2	18169.5	22954.4	19810.1	22559.5	22991.5	21514.7	23674	20605.7	21545	19071.1	19154.8	18030.2	18430.2	15989.9	16994	17373.6	16606.9	23517	21988	18083.2	18007.2	20129.5	20552.1	19968.9	19035.8
16199	A_30_P01029231		chrX:98658045-98677545_F	lincRNA:chrX:98658045-98677545 forward strand	X	98674880	98674939	chrX:98658045-98677545_F	0.934588	0.169395	27329	27053.3	28279.9	26653.7	25541.3	29077.4	29744.9	28767	29625.6	30346.4	31693.6	23609.8	23053.3	23138.5	24174.5	20376.5	21925.7	19971.2	20823.8	21741.5	20928.7	26929.8	26902.5	27144.8	27571.7	27286.1	27076
56220	A_51_P309501	ref|NM_138602|ens|ENSMUST00000033489|gb|AK003344|gb|AK224918	NM_138602	ref|Mus musculus PRA1 domain family 2 (Praf2), mRNA [NM_138602]	X	7307735	7307794	Praf2	0.933298	0.336419	1205.33	1140.04	1146.51	1329.44	1124.93	1236.86	1192.74	1383.56	1254.88	1212.11	1171.12	1038.51	986.69	1013.48	1123.39	969.56	981.189	969.191	908.383	1339.57	1283.38	1051.04	1135.84	1160.07	1065.62	1131.99	1139.29
5977	A_51_P375771	ref|NM_001093750|ens|ENSMUST00000038665|gb|AK036111|gb|BC116312	NM_001093750	ref|Mus musculus patched domain containing 1 (Ptchd1), mRNA [NM_001093750]	X	152008357	152008298	Ptchd1	0.932253	0.463677	852.886	863.58	955.581	739.498	795.106	922.706	874.143	902.895	871.14	875.865	990.24	714.564	699.426	672.241	589.245	756.447	792.608	783.099	694.356	801.228	774.309	816.377	898.364	781.858	702.37	779.81	799.041
24588	A_55_P2186027	ref|NM_008084|ref|NR_003623|ref|NR_002890|gb|AK204125	NM_008084	ref|Mus musculus glyceraldehyde-3-phosphate dehydrogenase (Gapdh), mRNA [NM_008084]	X	12903007	12902948	Gapdh	0.928825	0.140566	205564	193250	207432	216009	190932	179283	186175	180784	177300	177570	178684	211510	212598	197613	191602	188610	191909	185910	190507	211248	204868	194723	195231	195785	182389	178543	187673
50017	A_65_P05316	ref|NM_001111076|ref|NM_001013387|ens|ENSMUST00000115333|gb|BC063066	NM_001111076	ref|Mus musculus zinc finger protein 182 (Zfp182), transcript variant 2, mRNA [NM_001111076]	X	20606209	20606150	Zfp182	0.92813	0.321292	635.361	582.683	701.49	621.91	589.698	527.953	538.942	731.129	664.759	646.291	599.533	601.893	644.021	574.854	550.431	585.106	573.452	569.945	525.33	578.259	632.956	638.727	543.311	592.906	560.004	532.073	561.477
42744	A_55_P1966760	nap|NAP093275-001	NAP093275-001	Unknown	X	7624497	7624556	NAP093275-001	0.927604	0.0984333	218178	228360	207432	218742	202383	174705	191031	179566	168702	179970	176259	210706	214272	223205	222396	216971	223038	208789	215731	207413	196658	211231	208784	207829	205440	202273	207448
31687	A_55_P2167299	nap|NAP027211-1	NAP027211-1	Unknown	X	138860020	138860079	NAP027211-1	0.927325	0.0414784	67233	68030.9	68638.2	65029.9	62346.8	73515.1	70048.7	65969.1	65320.7	63506.9	61686.2	69779.7	64531.5	66357.5	69341.9	63627.2	62350.8	66221.2	58428.5	49500.7	50251.7	60106.9	55756.6	60353.2	54781.3	59068.7	61126.4
38518	A_51_P123134	ref|NM_146235|gb|AY172688|gb|AK029015|gb|BC004701	NM_146235	ref|Mus musculus excision repair cross-complementing rodent repair deficiency complementation group 6 - like (Ercc6l), mRNA [NM_146235]	X	99338680	99338621	Ercc6l	0.927155	0.564854	587.824	705.54	493.353	564.581	545.004	585.944	556.644	562.234	560.762	593.542	558.033	464.629	498.13	504.102	603.255	550.972	537.629	588.056	584.537	516.474	493.266	594.715	551.436	554.368	546.614	497.241	487.509
57904	A_55_P2102126	ref|NM_001017959|ens|ENSMUST00000016678|gb|AK159272|gb|AK159731	NM_001017959	ref|Mus musculus lysosomal-associated membrane protein 2 (Lamp2), transcript variant 1, mRNA [NM_001017959]	X	35777564	35777505	Lamp2	0.926738	0.425193	918.472	1036.87	815.031	903.519	851.183	1008.66	1056.68	1018.35	976.142	965.818	966.783	715.487	717.574	704.675	691.617	717.04	787.897	786.509	865.264	720.534	644.427	797.903	912.319	917.93	884	971.302	899.108
2560	A_66_P135987	ref|NM_177215|ens|ENSMUST00000001202|gb|AK078049|gb|BC068146	NM_177215	ref|Mus musculus oculocerebrorenal syndrome of Lowe (Ocrl), mRNA [NM_177215]	X	45318938	45318997	Ocrl	0.92612	0.0199385	3796.22	3729.51	3923.68	3735.48	3515.76	3453.6	3152.96	3749.7	3732.34	3322.72	3060.8	3484.04	3556.27	3459.61	3471.63	3505.12	3369.97	3324.71	3327.33	3995.28	4103.25	3641.93	3647.37	3594.05	3622.71	3441.63	3329.67
44996	A_55_P2007404	ref|NM_011692|ens|ENSMUST00000033540|gb|AK167742|gb|BC141458	NM_011692	ref|Mus musculus von Hippel-Lindau binding protein 1 (Vbp1), mRNA [NM_011692]	X	72768630	72768689	Vbp1	0.925906	0.0894326	2391.38	2463.21	2309.95	2400.97	2214.19	2049.12	2253.27	2252.83	2171.95	2360.04	2483.34	1919.75	2029.61	2054.59	1633.78	2245.44	2263.77	2412.65	2429.47	1668.85	1734.69	2711.06	2480.16	2492.19	2552.8	2283.16	2229.68
55634	A_52_P546090	ref|NM_009279|ref|NM_001166480|ens|ENSMUST00000130738|ens|ENSMUST00000166518	NM_009279	ref|Mus musculus signal sequence receptor, delta (Ssr4), transcript variant 2, mRNA [NM_009279]	X	71035700	71035759	Ssr4	0.924074	0.124652	7444.73	7085.6	7407.56	7841.03	6879.48	8487.31	8422.9	7110.12	7571.76	7766.69	7634.43	6387.88	6450.71	6753.43	6819.78	6234.18	6430.22	6304.6	6326.92	5558.01	5437.77	6302.56	6508.19	7429.94	7137.31	7248.57	7025.3
22764	A_51_P315673	ref|NM_145628|ens|ENSMUST00000149960|ens|ENSMUST00000033383|gb|AK031767	NM_145628	ref|Mus musculus ubiquitin specific peptidase 11 (Usp11), mRNA [NM_145628]	X	20297278	20297337	Usp11	0.922621	0.216578	4321.43	4649.38	4333.4	3981.5	3987.04	3824.58	3903.51	3596.47	4193.06	3630.57	3839.83	4133.43	3774.89	3695.93	4505.4	3826.86	3840.2	4065.77	4150.02	4897.68	4462.81	3746.51	4154.01	3940.96	3952.49	3656.12	3923.74
24469	A_51_P139069	ref|NM_172372|ens|ENSMUST00000115688|ens|ENSMUST00000043045|ens|ENSMUST00000115689	NM_172372	ref|Mus musculus WD repeat domain 45 (Wdr45), mRNA [NM_172372]	X	7305210	7305269	Wdr45	0.921873	0.0266588	1777.94	1715.45	1782.05	1836.32	1639.04	1843.63	1715.77	1900.29	1831.5	1716.78	1673.36	1572.86	1661.19	1592.7	1565.73	1529.24	1517.88	1559.81	1504.14	1522.51	1633.65	1692.56	1536.86	1658.89	1689.7	1576.13	1563.63
43257	A_55_P2014282		A_55_P2014282	Unknown	X	121071122	121071181	A_55_P2014282	0.921747	0.021056	205304	211927	199834	204152	189239	183852	183747	179566	182216	182368	182317	184080	194995	196760	185791	201494	200801	199121	187694	180547	175705	192778	187476	198565	194388	199429	189560
53908	A_51_P391276	ref|NM_010273|ens|ENSMUST00000137447|ens|ENSMUST00000135041|ens|ENSMUST00000149391	NM_010273	ref|Mus musculus guanosine diphosphate (GDP) dissociation inhibitor 1 (Gdi1), mRNA [NM_010273]	X	71556167	71556226	Gdi1	0.920535	0.402922	2035.08	2302.59	1792.66	2009.98	1873.36	1976.42	1976.28	2025.7	2101.74	2010.99	2177.77	1781.26	1778.53	1777.16	2247.22	1664.25	1697.66	1785.38	1709.77	2621.29	2232.97	1311.67	1482.44	1668.87	1760.67	1702.01	1723.83
57898	A_30_P01021957		chrX:146827709-146913398_R	lincRNA:chrX:146827709-146913398 reverse strand	X	146844093	146844034	chrX:146827709-146913398_R	0.919373	0.0218164	928.791	947.093	936.836	902.443	853.905	832.901	904.788	1035.32	1020.45	904.314	875.441	794.725	822.68	778.107	740.103	730.32	754.196	798.436	798.519	749.746	852.974	843.115	902.658	896.591	927.774	937.574	885.17
56183	A_55_P2145720	ref|NM_001033422|ens|ENSMUST00000047037|ens|ENSMUST00000124458|tc|TC1667518	NM_001033422	ref|Mus musculus THO complex 2 (Thoc2), mRNA [NM_001033422]	X	39148440	39148381	Thoc2	0.918998	0.237403	686.158	627.636	745.576	685.263	630.578	635.4	666.529	627.787	701.017	644.184	621.293	633.767	574.331	636.388	683.075	593.162	444.062	619.808	678.968	695.592	676.101	657.383	627.348	607.717	651.601	602.442	594.757
10316	A_55_P2139809	ref|NM_010200|ens|ENSMUST00000033473|ens|ENSMUST00000119833|ens|ENSMUST00000119306	NM_010200	ref|Mus musculus fibroblast growth factor 13 (Fgf13), mRNA [NM_010200]	X	56316474	56316415	Fgf13	0.914811	0.20191	797.699	815.361	818.529	759.207	729.744	801.462	853.265	642.015	609.856	822.006	809.966	604.509	575.179	628.301	563.861	756.447	785.072	796.733	861.043	457.352	392.71	962.682	949.919	923.271	796.131	721.617	740.975
35682	A_55_P1965448	ref|XM_003085291|ref|XM_907154|nap|NAP101562-1	XM_003085291	ref|PREDICTED: Mus musculus predicted gene 14989 (Gm14989), mRNA [XM_003085291]	X	134620325	134620266	Gm14989	0.908535	0.345186	1921.12	1922.1	2043.18	1798.1	1745.41	1199.8	1260.56	1163.41	1235.3	1188.28	1194.03	2454.51	2265.36	2350.99	2438.52	2317.98	2373.7	2395.1	2313.14	1010.67	995.635	1714.73	1656.24	1628.87	1669.35	1753.58	1819.2
10255	A_55_P2008889	ref|NM_001081983|ref|NM_207267|ref|NM_001080967|ens|ENSMUST00000069803	NM_001081983	ref|Mus musculus thymosin beta 15b1 (Tmsb15b1), mRNA [NM_001081983]	X	133508632	133508573	Tmsb15b1	0.908228	0.405687	2612.88	2212.05	2992.68	2633.9	2373.09	2749.35	2654.78	2752.41	2548.79	2382.61	2313.53	2799.12	2682.92	2436.93	2217.09	2269.61	2190.41	2191.64	2216.9	1539.2	1626.88	2668.38	2435.35	2438.16	2377.2	2331.03	2385.69
2682	A_55_P2126014		A_55_P2126014	Unknown	X	138847499	138847558	A_55_P2126014	0.907946	0.303147	91904.8	102258	90261.8	83194.7	83444.6	56805.6	60614.5	50583.2	58526	61411.3	64712.7	102544	96967.1	90534.1	85460.7	94076.3	97684.9	91705	92143.4	80446.4	83194.4	95885	90523.7	97461	92823.5	96851	94827.6
9583	A_52_P539632	ref|NM_008883|ens|ENSMUST00000154062|ens|ENSMUST00000167852|ens|ENSMUST00000004326	NM_008883	ref|Mus musculus plexin A3 (Plxna3), mRNA [NM_008883]	X	71589923	71589982	Plxna3	0.907853	0.182896	1852.24	1817.68	1782.05	1957	1681.57	1604.4	1464.1	2053.45	2071.85	1911.36	1849.8	1504.45	1583.17	1667.64	1718.54	1435.81	1387.11	1559.81	1574.51	2405.62	2641.47	1659.31	1580.23	1423.58	1427.22	1207.55	1263.45
56059	A_55_P2032845	ref|NM_001167775|ref|NM_145627|ref|NM_001167776|ens|ENSMUST00000084383	NM_001167775	ref|Mus musculus RNA binding motif protein 10 (Rbm10), transcript variant 2, mRNA [NM_001167775]	X	20227785	20227844	Rbm10	0.906876	0.0622333	11500.1	11928.5	10816.3	11755.4	10429.1	10172.5	11218.4	12658	11956.6	11936.6	11213.5	9213.82	8792.27	9671.26	10371.7	9140.4	9036.27	9324.71	9359.38	11309.9	10704.6	10065.3	10633.5	10640.1	10511.2	10807.4	10703.4
55478	A_55_P2012331	nap|NAP000009-005	NAP000009-005	Unknown	X	149344004	149343945	NAP000009-005	0.906119	0.0074663	27839.3	27725.1	28081.5	27711.4	25225.7	28652.6	29284.6	28668.1	28882.4	24582.3	26205.5	23199.1	23442.8	22754.3	25141.2	21336.8	21058.1	21964.1	21123.5	28066.4	26772.4	25481.8	25788.7	25952.5	24908.5	25739.2	25960.5
2741	A_55_P2083904	ref|NM_001033328|gb|AK158294|gb|BC023829|gb|AK218005	NM_001033328	ref|Mus musculus cDNA sequence BC023829 (BC023829), mRNA [NM_001033328]	X	67713417	67713358	BC023829	0.904397	0.117339	644.252	691.883	606.262	634.61	582.659	600.739	621.351	682.354	731.064	582.246	579.553	474.791	467.843	474.985	538.892	556.931	500.933	566.484	500.264	682.016	656.546	620.936	644.517	565.181	565.516	613.923	591.432
33871	A_55_P1966274	ref|NM_001029868|ens|ENSMUST00000002080|gb|BC056462|tc|TC1583629	NM_001029868	ref|Mus musculus PDZ domain containing 4 (Pdzd4), mRNA [NM_001029868]	X	71038813	71038754	Pdzd4	0.90404	0.643	1460.93	1047.37	1932.82	1402.61	1320.74	1406.4	1440.61	1502.34	1615.16	1554.5	1589.77	1368.22	1224.04	1159.78	1016.45	1160.36	1207.42	1136.87	1166.38	1454.25	1429.05	1442.94	1416.42	1213.09	1209.47	1137.61	1205.21
44042	A_55_P2462940	ref|NM_001081008|ens|ENSMUST00000033676|ens|ENSMUST00000143908|ens|ENSMUST00000101341	NM_001081008	ref|Mus musculus TAF1 RNA polymerase II, TATA box binding protein (TBP)-associated factor (Taf1), mRNA [NM_001081008]	X	98738534	98738593	Taf1	0.903964	0.304413	551.459	510.929	579.908	563.538	498.499	538.402	593.952	514.127	562.628	528.119	537.348	308.908	310.201	327.89	232.01	368.426	368.535	351.02	385.048	535.862	600.859	786.419	747.349	597.143	633.781	590.943	548.01
36620	A_55_P1955717	ref|NM_008222|ens|ENSMUST00000033717|ens|ENSMUST00000112115|gb|BC061466	NM_008222	ref|Mus musculus holocytochrome c synthetase (Hccs), mRNA [NM_008222]	X	165749772	165749713	Hccs	0.902099	0.3165	150540	171191	134057	146372	135802	102907	112966	91645.4	82036.7	140038	132356	140817	162180	133678	156831	137249	153688	144298	160372	141159	134011	132001	161237	126814	131254	148987	161121
53817	A_55_P1969367	ref|NM_001163155|ref|NM_007736|ens|ENSMUST00000112930|ens|ENSMUST00000087358	NM_001163155	ref|Mus musculus collagen, type IV, alpha 5 (Col4a5), transcript variant 1, mRNA [NM_001163155]	X	138123547	138123606	Col4a5	0.901582	0.3547	2322.6	1967.54	2386.57	2613.7	2094.02	1949.51	1893.19	2243.23	2192.08	2190.59	2449.5	2011.2	1883.84	1926.9	1866.74	1828.48	1778.62	2289.04	1903.6	2868.32	2794.01	1954.06	1992.61	2094.77	2029.19	1967.36	1961.58
5883	A_55_P2042526	ref|NM_001199337|ref|NM_001199338|ref|NM_026673|ref|NM_001199339	NM_001199337	ref|Mus musculus apolipoprotein O (Apoo), transcript variant 2, mRNA [NM_001199337]	X	91657804	91657863	Apoo	0.900337	0.108728	2536.58	2347.21	2669.22	2593.32	2283.78	2244.97	2185.3	2462.67	2558.33	2326.15	2245.52	2434.42	2422.06	2256.76	2338.6	2350.24	2254.6	2315.63	2249.01	2073.49	2177.16	2183.47	2215.64	2319.26	2212.59	2223.4	2193.9
28100	A_55_P1999154	ens|ENSMUST00000078326|gb|NM_001085510|nap|NAP093367-001	ENSMUST00000078326	ens|predicted gene 4987 [Source:MGI Symbol;Acc:MGI:3647751] [ENSMUST00000078326]	X	43809382	43809323	ENSMUST00000078326	0.899883	0.0376635	27336.8	28261.1	27385.2	26364.2	24599.9	19886	22873.9	21514.7	21762	20605.7	21662.6	28684.8	28411	26644.7	28864.2	26683.7	27282.1	29970	28991.4	19310.7	18828.4	24962.6	24260.7	25454.4	24083.3	24806.7	25654.6
19852	A_55_P1966169	ref|XR_141398|gb|BC091753	XR_141398	ref|PREDICTED: Mus musculus predicted gene 14719 (Gm14719), miscRNA [XR_141398]	X	47014627	47014686	Gm14719	0.899677	0.127092	33067	32099.9	35875.5	31225.5	29749.6	31089.6	31577.2	29656.7	28670	29197.3	30329	26767.8	27277	25583.4	27455.8	27952.2	28053.1	26396.9	28701.3	30365.6	30859.2	32148.5	33311.7	32062.7	33890.9	31682.4	31462.9
6039	A_55_P2042698	ref|NM_016763|ens|ENSMUST00000151200|ens|ENSMUST00000026289|ens|ENSMUST00000140804	NM_016763	ref|Mus musculus hydroxysteroid (17-beta) dehydrogenase 10 (Hsd17b10), nuclear gene encoding mitochondrial protein, mRNA [NM_016763]	X	148438913	148438972	Hsd17b10	0.894506	0.0222034	21393.1	20395.4	21912.3	21871.5	19136.2	22023.7	21696.5	21514.7	22186.5	20841.5	20956.4	16606.6	16512.3	17173	16684.3	16943.6	17510.4	16275.8	17009.6	17910.7	17549.3	19695.7	18856.6	20331.8	22425.9	20608.3	19683.7
29355	A_55_P1984337	ref|NM_007927|ens|ENSMUST00000002029|gb|AK146361|gb|AK160531	NM_007927	ref|Mus musculus emerin (Emd), mRNA [NM_007927]	X	71503023	71503082	Emd	0.894239	0.0198821	8308.32	8263.41	8678.82	7982.72	7429.62	8321.69	8087.03	7328.54	7077.68	7070.35	7161.98	7995.31	7235.53	7801.27	7639.33	7546.16	7279.45	7402.64	7366.8	5496.89	5521.35	7687.75	7916.22	8019.05	7900.22	7672.5	7924.03
36523	A_52_P223508	ref|NR_026976|gb|AK081581|gb|AK030946|tc|NP737262	NR_026976	ref|Mus musculus RIKEN cDNA 6720401G13 gene (6720401G13Rik), transcript variant 2, non-coding RNA [NR_026976]	X	47911516	47911457	6720401G13Rik	0.893295	0.0917058	502.439	516.855	465.418	525.044	448.826	519.358	502.156	481.29	484.134	575.339	598.433	457.553	447.975	428.29	383.279	387.168	371.315	381.136	353.181	543.333	486.849	405.899	379.019	408.76	419.659	425.036	435.019
24326	A_51_P429682	ref|NM_007898|ens|ENSMUST00000140011|ens|ENSMUST00000033509|gb|AK008113	NM_007898	ref|Mus musculus phenylalkylamine Ca2+ antagonist (emopamil) binding protein (Ebp), mRNA [NM_007898]	X	7762522	7762463	Ebp	0.893025	0.0012132	10287.2	10401.7	10347.1	10112.7	9186.71	9519.2	10109.6	10227.4	9612.24	9243.36	9692.36	7652.76	7960.37	8450.41	7572	8522.96	8480.38	8601.69	8821.14	9131.59	9792.8	10472.4	9829.24	10006	9882.48	9549.71	8977.45
46622	A_55_P2182106	ref|NM_026055|ens|ENSMUST00000142604|ens|ENSMUST00000115231|ref|XR_141397	NM_026055	ref|Mus musculus ribosomal protein L39 (Rpl39), mRNA [NM_026055]	X	34623990	34622696	Rpl39	0.891617	0.000300121	107057	109254	106247	105670	95454	101278	102378	93538.8	97476.8	93639.8	93259.4	87321.3	88506.3	98928.6	91766.7	96592	95026.4	103293	101043	81017.7	78911.2	98096.1	98467.3	101345	101151	100640	96310.1
51856	A_30_P01025253		chrX:33750475-33770425_F	lincRNA:chrX:33750475-33770425 forward strand	X	33753919	33753978	chrX:33750475-33770425_F	0.885343	0.139355	2511.36	2434.68	2709.54	2389.87	2223.42	2501.47	2837.24	1628.48	1677.77	2213.16	2505.84	2106.29	2173.55	2039.32	1773.15	2366.36	2162.97	2333.34	2366.3	1142	1132.93	2774.82	2578.34	2854.45	2758.9	2566.8	2421.7
14973	A_51_P171107	ref|NM_026239|ens|ENSMUST00000037687|gb|AK042538|gb|AK005180	NM_026239	ref|Mus musculus transmembrane protein 35 (Tmem35), mRNA [NM_026239]	X	130840254	130840313	Tmem35	0.884778	0.0743762	1749.35	1877.05	1729.3	1641.7	1547.79	1375.34	1498.49	1891.62	1785.71	1652.37	1694.07	1368.22	1511.58	1523.66	1461.31	1483.07	1431.8	1403.75	1388.14	2038.33	2020.65	1454.74	1405.32	1381.59	1470.71	1417.93	1392.88
18589	A_55_P1954986	ref|NM_007922|ref|NM_172510|ref|NM_001037955|ref|NM_001038592	NM_007922	ref|Mus musculus ELK1, member of ETS oncogene family (Elk1), mRNA [NM_007922]	X	20510580	20510521	Elk1	0.884417	0.26391	310698	357621	283172	291300	274786	233570	261426	224664	237569	280815	285120	280902	292599	266718	278426	265213	284465	269097	276757	289773	278079	290359	306074	282682	275028	294739	291219
8684	A_52_P157880	nap|NAP000142-002	NAP000142-002	Unknown	X	153867506	153867565	NAP000142-002	0.883341	0.111459	2347.14	2212.05	2287.89	2541.49	2073.33	1808.79	1754.75	1661	1506.4	1684.62	1828.84	2343.92	2065.12	2405.77	2091.73	2631.03	2589.11	2617.84	2532.66	1676.81	1383.59	1942.25	1832.6	2211.7	2125.67	2307.1	2611.87
24825	A_66_P104527	ref|NM_020601|gb|AK030547|gb|BC043105|gb|AK038674	NM_020601	ref|Mus musculus transducin (beta)-like 1 X-linked (Tbl1x), mRNA [NM_020601]	X	74905279	74905338	Tbl1x	0.88085	0.170384	6489.06	6598.84	7100.28	5768.06	5715.89	6816.47	7050.98	6103.4	5819.02	6387.34	6608.63	6223.38	5368.4	4948.39	4305.65	5094.95	5283.06	5586.62	5524.45	4943.45	4707.42	6710.04	6396.54	6071.54	4923.21	5546.48	5330.16
59407	A_52_P270035	ref|NM_029836|ens|ENSMUST00000044509|ens|ENSMUST00000149685|ens|ENSMUST00000138918	NM_029836	ref|Mus musculus TSPY-like 2 (Tspyl2), mRNA [NM_029836]	X	148771599	148771540	Tspyl2	0.878937	0.0644644	670.865	640.041	650.418	722.136	589.648	725.59	654.828	606.698	650.546	725.073	769.966	592.228	569.22	528.63	570.387	517.918	489.269	419.421	415.651	606.903	616.659	569.834	596.367	604.547	609.576	574.823	558.125
25937	A_52_P305995	ref|NM_019496|gb|AK051736|gb|AK018092|tc|TC1586824	NM_019496	ref|Mus musculus Alport syndrome, mental retardation, midface hypoplasia and elliptocytosis chromosomal region gene 1 homolog (human) (Ammecr1), mRNA [NM_019496]	X	139288150	139288091	Ammecr1	0.878751	0.1456	995.258	927.499	1093.6	964.67	874.584	1284.64	1192.74	787.559	722.514	1060.55	1079.04	1048.49	940.952	832.194	656.97	724.489	773.798	823.108	754.974	577.458	599.473	1040.67	861.836	928.614	825.816	866.652	858.305
7174	A_66_P137462	ref|NM_010941|ens|ENSMUST00000033715|gb|BC052834|gb|AK013945	NM_010941	ref|Mus musculus NAD(P) dependent steroid dehydrogenase-like (Nsdhl), mRNA [NM_010941]	X	70202803	70202862	Nsdhl	0.874918	0.0357784	1072.07	1142.79	1050.25	1023.18	937.975	776.168	852.165	1009.83	1029.36	869.238	920.065	940.449	895.165	918.16	1051.52	1002.19	972.414	935.59	926.176	1175.42	1052.94	921.616	921.981	876.355	815.921	837.81	934.923
42249	A_55_P2071486	ref|NM_011514|ens|ENSMUST00000127617|ens|ENSMUST00000115637|ens|ENSMUST00000150095	NM_011514	ref|Mus musculus suppressor of variegation 3-9 homolog 1 (Drosophila) (Suv39h1), mRNA [NM_011514]	X	7647774	7647715	Suv39h1	0.874415	0.0987563	1983.9	2135.76	1998.84	1817.1	1734.75	1641.16	1823.17	1644.77	1552.1	1619.98	1493.09	1547.45	1495.33	1640.44	1116.1	1828.48	1912.87	1935.15	1834.56	1445.55	1421.54	2400.08	2513.3	1908.58	1913.84	1774.26	1702.73
46005	A_55_P2091212	nap|NAP114329-1|nap|NAP111349-1|nap|NAP111702-1	NAP114329-1	Unknown	X	19817443	19817502	NAP114329-1	0.873903	0.101288	189916	207538	183670	178541	165968	180426	188603	182003	177300	175167	182317	150679	152894	163498	161783	162030	163466	161161	152790	157497	154814	161545	162211	164216	162945	168076	165881
48852	A_55_P2071326	ref|NM_018730|ens|ENSMUST00000091097|ens|ENSMUST00000080492|ref|XM_486208	NM_018730	ref|Mus musculus ribosomal protein L36 (Rpl36), mRNA [NM_018730]	X	19448064	19448123	Rpl36	0.872431	0.016243	64518.8	61582.9	67866.6	64106.9	56288.3	65883.4	68994.2	61620.2	56734.2	61042	63016.2	55054	52763.7	54161.5	50725.6	51367.1	52354.3	53991.1	50373.8	49868.2	47150.7	55756.8	53765.4	61887.7	53056.9	59966.6	58808
42201	A_52_P229959	ref|NM_019942|ref|NM_001177323|gb|AK088614|gb|AK160884	NM_019942	ref|Mus musculus septin 6 (Sept6), transcript variant 2, mRNA [NM_019942]	X	34452471	34452412	40426	0.871658	0.13635	2243.09	2332.39	2408.26	1988.62	1955.21	1730.31	1872.95	2185.71	2242.47	1966.52	2189.04	1781.26	1818.46	1633.63	1938.66	1904.78	1737.98	1992.99	1923.66	2579.42	2669.95	2073.96	1866.37	1738.49	1699.86	1702.01	1766.06
33115	A_51_P106455	ref|NM_007430|ens|ENSMUST00000026036|gb|AK133411|gb|AK141239	NM_007430	ref|Mus musculus nuclear receptor subfamily 0, group B, member 1 (Nr0b1), mRNA [NM_007430]	X	83441169	83441228	Nr0b1	0.867634	0.246719	623.991	675.554	663.764	532.654	541.396	370.836	340.412	736.498	687.266	702.82	656.481	345.596	348.199	394.61	434.01	630.861	571.596	620.664	672.833	636.909	682.197	726.524	726.123	389.575	448.92	384.456	403.314
39893	A_55_P2045876	ref|NR_045434|gb|AW122206|tc|TC1679820	NR_045434	ref|Mus musculus RIKEN cDNA 2900008C10 gene (2900008C10Rik), non-coding RNA [NR_045434]	X	11711639	11711580	2900008C10Rik	0.867013	0.102948	857.559	914.382	887.547	770.747	743.515	732.635	737.269	794.004	916.575	786.219	789.414	626.069	652.943	685.453	732.744	635.51	672.963	697.594	728.629	733.489	745.903	846.615	834.9	758.318	777.455	760.738	711.892
56534	A_55_P1997951	ref|NM_028242|ref|NM_029371|ens|ENSMUST00000134785|ens|ENSMUST00000088652	NM_028242	ref|Mus musculus HIV TAT specific factor 1 (Htatsf1), transcript variant 1, mRNA [NM_028242]	X	54309773	54309831	Htatsf1	0.866572	0.367924	2267.91	1892.02	2287.89	2623.82	1965.31	2577.46	2332.88	3578.37	3269.72	2461.48	2222.9	1078.6	1041.54	1094.36	853.78	1177.27	1217.03	1240.53	1115.35	2813.85	2500.83	2049.76	1980.99	2147.69	2289.25	2058.47	2134.67
39544	A_55_P2063558	nap|NAP022391-001	NAP022391-001	Unknown	X	131362795	131362736	NAP022391-001	0.86647	0.000343066	153542	149010	156035	155582	133040	127354	130368	123642	114944	125351	123766	122612	122411	132827	132167	133840	137682	141630	139468	129623	129503	136947	143666	140884	144338	148987	144863
44470	A_55_P2110978	ref|NM_018794|ens|ENSMUST00000144506|ens|ENSMUST00000019231|gb|AB031290	NM_018794	ref|Mus musculus ATPase, H+ transporting, lysosomal accessory protein 1 (Atp6ap1), mRNA [NM_018794]	X	71548822	71548881	Atp6ap1	0.866212	0.351752	870.875	1047.37	713.362	851.895	754.363	746.911	742.462	828.932	824.162	703.917	723.94	644.021	648.883	727.862	918.683	731.992	719.366	736.967	638.051	863.521	788.592	684.662	771.702	821.147	826.915	728.327	774.965
51576	A_55_P1971329	ref|NM_025410|ens|ENSMUST00000015433|gb|AK004210|gb|AK002539	NM_025410	ref|Mus musculus L antigen family, member 3 (Lage3), mRNA [NM_025410]	X	71597723	71597664	Lage3	0.865388	0.00253305	3097.24	3200.68	2982.37	3108.67	2680.31	3063.61	2589.72	2840.51	2763.23	2697.84	2795.24	2672.81	2567.44	2567.95	2423.12	2495.01	2500.35	2377.51	2366.3	2369.9	2336.71	2838.85	2836.86	2970.12	2909.5	2907.21	3077.13
50967	A_30_P01031014		chrX:47893703-47996700_R	lincRNA:chrX:47893703-47996700 reverse strand	X	47909744	47909685	chrX:47893703-47996700_R	0.865271	0.147332	539.789	472.283	569.093	577.992	467.064	504.063	451.997	531.962	464.962	558.822	510.945	492.15	512.917	471.798	405.507	340.268	361.113	321.322	349.019	533.357	595.306	510.281	502.182	449.159	501.811	450.658	455.807
33655	A_51_P123047	ref|NM_019710|ens|ENSMUST00000045312|gb|AF047600|gb|AK007334	NM_019710	ref|Mus musculus structural maintenance of chromosomes 1A (Smc1a), mRNA [NM_019710]	X	148496427	148496486	Smc1a	0.862816	0.0199744	30652.2	32361.3	30546.5	29048.7	26447.2	30031.7	29629.9	32027.2	32384	26433.8	27127	22538.4	21797.4	23138.5	22005.2	24135.6	22012.5	22129.5	22519.1	29906.9	30608.5	28780.5	28313.3	26747.9	28486.1	25532.3	25552.5
19168	A_55_P2425437	gb|AK083507|tc|TC1598726|tc|TC1703231|riken|D030036P13	AK083507	gb|Mus musculus 9 days embryo whole body cDNA, RIKEN full-length enriched library, clone:D030036P13 product:unclassifiable, full insert sequence. [AK083507]	X	98397257	98397198	D030036P13Rik	0.861054	0.328955	1280.47	1275.2	1520.86	1045.36	1102.56	1055.01	1043	975.54	1038.29	1141.29	1159.73	862.419	867.662	918.16	785.676	977.703	998.7	1086.3	1186.9	1708.56	1653.9	1288.04	1371.85	971.45	998.581	1093.71	1073.75
61016	A_52_P197666	ref|NM_021521|ens|ENSMUST00000148846|gb|BC145447|gb|AF071310	NM_021521	ref|Mus musculus mediator of RNA polymerase II transcription, subunit 12 homolog (yeast) (Med12), mRNA [NM_021521]	X	98492544	98492603	Med12	0.8601	0.0245115	2898.7	3086.64	2809.84	2799.63	2493.18	2349.29	2207.9	2100.24	2182.01	2652.62	2606.61	2184.39	2256.15	2374.5	2323.29	2229.34	2327.97	2351.03	2376.88	3569.12	3514.59	2614.52	2734.86	2384.09	2519.99	2497.04	2493.43
62244	A_30_P01031246		chrX:98979320-98997145_F	lincRNA:chrX:98979320-98997145 forward strand	X	98995886	98995945	chrX:98979320-98997145_F	0.859159	0.196389	2394.21	2212.05	2749.69	2220.9	2057.01	2049.12	2344.24	2396.54	1925.39	2213.16	2054.9	2303.78	2210.17	1654.04	1160.14	1775.87	1938.86	1777.72	2068.01	1269.3	1268.03	3127.33	2806.29	2340.86	2212.59	2199.57	2158.29
37466	A_30_P01030954		chrX:138966975-138981525_F	lincRNA:chrX:138966975-138981525 forward strand	X	138968098	138968157	chrX:138966975-138981525_F	0.858606	0.0232191	1958.58	1862.13	2087.67	1925.95	1681.65	1488.41	1464.1	1553.88	1579.22	1770.37	1714.76	1639.76	1543.66	1613.2	1540.36	1738.57	1912.87	1823.92	1883.69	1278	1184.82	1815.28	1934.78	1838.08	1913.84	1956.19	1808.53
9094	A_55_P1979833	ref|NM_007709|ens|ENSMUST00000101336|ens|ENSMUST00000050551|gb|BC052030	NM_007709	ref|Mus musculus Cbp/p300-interacting transactivator with Glu/Asp-rich carboxy-terminal domain 1 (Cited1), mRNA [NM_007709]	X	99442835	99442776	Cited1	0.856356	0.110058	2020.61	2227.24	1835.33	1999.27	1730.36	1843.63	1774.22	1900.29	1813.1	1999.85	1797.57	1572.86	1567.43	1681.24	1767.05	1627.03	1633.17	1670.62	1661.96	1419.28	1551.53	1954.06	1957.83	1678.83	1791.07	1670.98	1734.38
13252	A_55_P2045602	ref|NM_173747|ens|ENSMUST00000049896|gb|AK028433|gb|AK144167	NM_173747	ref|Mus musculus G patch domain and KOW motifs (Gpkow), mRNA [NM_173747]	X	7287246	7287305	Gpkow	0.854865	0.0486213	1173.41	1265.48	1125.33	1129.41	1003.1	1045.83	1021.91	1052.26	1139.25	1047.26	1035.38	914.393	858.488	957.657	1123.39	1010.37	989.95	977.577	1054.21	904.464	881.535	1004.74	966.067	1025.2	1006.18	993.316	1058.84
43341	A_55_P2093764	ref|NM_012010|ens|ENSMUST00000050328|gb|AK151579|gb|AK153568	NM_012010	ref|Mus musculus eukaryotic translation initiation factor 2, subunit 3, structural gene X-linked (Eif2s3x), mRNA [NM_012010]	X	91435142	91435083	Eif2s3x	0.854489	0.377393	2601.7	3272.95	2254.68	2277.49	2223.13	2444.43	2600.61	2138.06	2292.82	2179.31	2324.88	1823.66	1754.84	2147.23	2070.17	2221.29	2208.73	2765.26	2623.14	1652.91	1451.35	2352.72	2469.02	2470.59	2487.11	2105.04	2325.61
38165	A_55_P1969615	ref|NM_001199351|ref|NM_012040|ref|NM_001199352|ens|ENSMUST00000114472	NM_001199351	ref|Mus musculus pregnancy upregulated non-ubiquitously expressed CaM kinase (Pnck), transcript variant 1, mRNA [NM_001199351]	X	70901393	70901334	Pnck	0.854243	0.100703	1499.06	1657.55	1447.35	1392.29	1280.56	1344.54	1307.71	1225.21	1139.25	1176.44	1251.87	1320.13	1287.47	1466.9	1302.48	1337.69	1255.58	1439.87	1388.14	1084.21	1169.91	1419.18	1304.4	1276.42	1274.21	1230.3	1170.46
25354	A_55_P2153862	ref|NM_001177974|ens|ENSMUST00000068286|ens|ENSMUST00000073369|ens|ENSMUST00000149871	NM_001177974	ref|Mus musculus interleukin-1 receptor-associated kinase 1 (Irak1), transcript variant 5, mRNA [NM_001177974]	X	71260838	71260779	Irak1	0.851615	0.0859594	1012.64	1023.18	916.807	1097.93	862.379	861.776	1010.28	849.91	874.824	914.082	935.978	716.411	733.452	886.763	904.485	855.097	860.434	876.54	832.485	823.354	760.071	769.294	794.739	923.271	882.904	967.818	938.377
30694	A_55_P1976958		A_55_P1976958	Unknown	X	72516461	72516402	A_55_P1976958	0.851193	0.0993587	1800.88	1998	1708.32	1696.32	1532.9	1447.73	1404.67	1392.99	1431.36	1441.38	1437.4	1424.16	1402.87	1430.31	1572.01	1567.11	1665.46	1631.77	1574.51	1436.82	1451.35	1670.4	1612.77	1678.83	1720.15	1722.64	1607.02
35700	A_55_P2121275	ref|NM_001034864|ens|ENSMUST00000062738|gb|BC147627|gb|AK133369	NM_001034864	ref|Mus musculus predicted gene 4907 (Gm4907), mRNA [NM_001034864]	X	23484609	23484668	Gm4907	0.850997	0.249975	1328.33	1570.65	1263.95	1150.39	1130.41	1145.38	1127.6	1001.3	872.062	985.199	1006.3	1149.62	1233.13	1338.25	1354.66	1185.73	1141.26	1376.35	1431	716.496	745.903	1241.31	1248.01	1149.43	1123.62	1102.72	1193.61
62721	A_52_P113537	ref|NR_001463|gb|AK051106|tc|TC1664940|riken|D030072M03	NR_001463	ref|Mus musculus inactive X specific transcripts (Xist), transcript variant 1, non-coding RNA [NR_001463]	X	100656348	100656289	Xist	0.84982	0.127039	1144.71	1009.3	1263.95	1160.88	972.798	827.153	836.745	847.184	806.815	1272.46	1114.58	794.725	744.178	742.976	612.345	920.742	972.414	1145.37	1145.93	1226.23	1260.38	1029.11	1038.71	972.523	953.969	1055.23	1081.78
41451	A_51_P477902	ref|NM_013668|ens|ENSMUST00000112584|ens|ENSMUST00000112588|gb|AK129096	NM_013668	ref|Mus musculus lysine (K)-specific demethylase 5C (Kdm5c), mRNA [NM_013668]	X	148708245	148708304	Kdm5c	0.848754	0.11464	7605.09	8165.1	7969.11	6681.06	6454.85	6373.07	6633.46	5367.8	5692.7	6782.09	6728.64	5734.11	5900.78	6205.8	5992.14	5966.31	6145.27	6940.48	6419.02	7826.62	7718.09	7362.03	7379.1	6333.31	6072.23	6257.15	6176.55
18753	A_52_P637730	ref|NM_145405|ref|NR_045779|ens|ENSMUST00000140632|ens|ENSMUST00000015434	NM_145405	ref|Mus musculus ubiquitin-like 4 (Ubl4), transcript variant 1, mRNA [NM_145405]	X	71612848	71612789	Ubl4	0.848449	0.000371981	4367.42	4343.06	4256.44	4502.76	3705.54	3757.57	3924.51	3360.66	3665.22	3831.3	3970.54	3681.17	3229.49	3695.93	3659.07	3891.52	3777.81	4006.75	3746.79	2806.04	2840.89	3906.09	3964.03	4148.17	4088.24	3767.99	3802.02
32567	A_51_P106455	ref|NM_007430|ens|ENSMUST00000026036|gb|AK133411|gb|AK141239	NM_007430	ref|Mus musculus nuclear receptor subfamily 0, group B, member 1 (Nr0b1), mRNA [NM_007430]	X	83441169	83441228	Nr0b1	0.846816	0.256279	697.348	672.832	822.024	597.189	590.526	399.928	368.758	821.599	814.549	808.225	680.715	397.111	407.103	417.704	421.067	657.975	642.485	665.967	702.607	711.658	719.961	745.541	738.433	446.945	535.283	449.493	438.462
42384	A_55_P2052799	ref|NM_009806|ens|ENSMUST00000033321|ens|ENSMUST00000115440|ens|ENSMUST00000115438	NM_009806	ref|Mus musculus calcium/calmodulin-dependent serine protein kinase (MAGUK family) (Cask), mRNA [NM_009806]	X	13098611	13098552	Cask	0.846691	0.0188355	5622.47	5292.18	5883.87	5691.36	4760.49	4929.49	4442.06	4683.05	4511.29	5171.52	5261.98	4544.97	4550.84	4610.7	4123.41	4670.23	4547.57	4848.03	4819.71	5088.64	5214.82	5301.17	5204.96	4587.38	4519.94	4507.08	4592.02
2684	A_55_P1975843		A_55_P1975843	Unknown	X	57679316	57679257	A_55_P1975843	0.845875	0.00784746	2104.68	2028.56	2132.25	2153.22	1780.29	2444.43	2355.6	1466.83	1588.22	1510.05	1536.53	2174.55	2119.02	1993.87	2142.74	1731.13	1786.81	1492.61	1441.62	1428.07	1502.21	1524.49	1645.36	1858.13	1679.54	1805.44	1939.19
53627	A_51_P347452	ref|NM_028242|ref|NM_029371|ens|ENSMUST00000088652|gb|AK011234	NM_028242	ref|Mus musculus HIV TAT specific factor 1 (Htatsf1), transcript variant 1, mRNA [NM_028242]	X	54319366	54319425	Htatsf1	0.843941	0.1096	9509.94	8789.34	9627.75	10112.7	8025.82	9519.2	10605.7	15087.4	10861	10201.7	10767	5478.73	5439.64	5888.68	4313.3	5030.02	5638.01	5443.13	5699.48	7800.98	7014.59	8620.77	8475.75	8361.75	8941.69	8627.39	8752.31
43730	A_55_P2004452	ref|NM_025703|ref|NM_001168578|ens|ENSMUST00000146583|ens|ENSMUST00000136533	NM_025703	ref|Mus musculus transcription elongation factor A (SII)-like 8 (Tceal8), transcript variant 2, mRNA [NM_025703]	X	132706235	132706176	Tceal8	0.843422	0.00286087	1316.62	1377.38	1274.75	1297.74	1110.47	1255.75	1380.4	1086.15	1065.3	1113.58	1027.82	1048.49	986.69	1192.56	1065.7	1168.81	1095.67	1276.12	1197.19	799.59	788.592	1276.29	1169.35	1213.09	1058.08	1098.22	1066.87
54368	A_55_P2180301	ref|NM_001243762|ref|NM_016691|gb|AK145763|ens|ENSMUST00000115746	NM_001243762	ref|Mus musculus chloride channel 5 (Clcn5), transcript variant 2, mRNA [NM_001243762]	X	6736654	6736595	Clcn5	0.842986	0.243156	507.834	484.205	603.14	436.157	428.097	467.393	388.187	440.338	419.246	365.619	394.051	394.324	392.155	446.694	332.175	431.008	486.356	458.346	484.577	293.274	324.045	542.559	568.769	429.352	489.049	440.172	430.441
20952	A_30_P01026669		chrX:98979320-98997145_F	lincRNA:chrX:98979320-98997145 forward strand	X	98996083	98996142	chrX:98979320-98997145_F	0.840326	0.106064	1437.32	1389.23	1614.44	1308.31	1207.82	1199.8	1343.9	1180.88	1215.83	1417.88	1437.4	1310.37	1269.39	1241.61	1002.52	1202.67	1293.96	1231.72	1156.15	769.324	708.184	1359.37	1304.4	1234.23	1198.72	1230.3	1263.45
4573	A_55_P2013357	ref|NM_023132|ref|NM_001164704|ens|ENSMUST00000033762|ens|ENSMUST00000135711	NM_023132	ref|Mus musculus renin binding protein (Renbp), transcript variant 1, mRNA [NM_023132]	X	71167750	71167691	Renbp	0.838636	0.0262909	525.365	555.18	530.825	490.091	440.59	662.812	647.01	412.881	469.744	455.188	420.801	473.773	434.56	400.528	456.085	361.028	364.826	330.248	353.181	350.607	356.497	403.46	388.04	495.178	477.496	484.44	494.603
52987	A_55_P2038573		A_55_P2038573	Unknown	X	98995962	98995903	A_55_P2038573	0.83251	0.0197126	108966	100902	111052	114944	90715.3	118044	113931	105577	106727	111571	113688	75708.2	80662.3	82198.5	80775.2	73952.1	76670.5	75819.2	71295.9	88937.8	84070.9	80254.3	85849.5	88061.2	92444.5	96948.2	92551.3
18951	A_55_P2086912	ref|XM_001478804|ref|XM_003086844|nap|NAP020393-001	XM_001478804	ref|PREDICTED: Mus musculus predicted gene 14816 (Gm14816), mRNA [XM_001478804]	X	96883077	96883018	Gm14816	0.831242	0.245954	5185.5	5264.34	5437.29	4854.87	4310.4	2663.14	2622.33	2472.03	2735.65	2280.95	2449.5	9051.58	8632.66	6647.9	7840.48	6061.02	5884.05	6321.44	5524.45	2279.88	2145.42	2764.19	2662.69	3202.08	2780.45	3339.41	4467.57
20293	A_51_P247614	ref|NR_028086|ens|ENSMUST00000068106|gb|AK050814|gb|AK139449	NR_028086	ref|Mus musculus non-protein coding RNA 86 (Ncrna00086), non-coding RNA [NR_028086]	X	53630715	53630774	Ncrna00086	0.828976	0.0035244	1001.1	1045.88	951.185	1006.23	829.884	914.973	939.578	906.446	967.295	840.187	987.035	727.584	708.879	755.144	861.138	727.817	739.41	677.928	675.899	698.797	702.675	850.116	828.417	937.169	962.688	937.574	910.689
25805	A_52_P392674	ref|NM_019736|ens|ENSMUST00000126200|ens|ENSMUST00000131332|ens|ENSMUST00000026324	NM_019736	ref|Mus musculus acyl-CoA thioesterase 9 (Acot9), nuclear gene encoding mitochondrial protein, mRNA [NM_019736]	X	151731124	151731183	Acot9	0.828946	0.0200981	539.238	530.168	574.523	513.024	447	457.279	479.296	451.108	445.886	436.969	438.824	389.708	400.062	474.985	464.356	435.106	431.776	475.437	460.596	415.216	459.603	493.287	467.421	410.911	393.017	478.619	474.53
48131	A_55_P2163928	ref|NM_028375|ens|ENSMUST00000063384|ens|ENSMUST00000114827|ens|ENSMUST00000169626	NM_028375	ref|Mus musculus CAAX box 1 homolog C (human) (Cxx1c), mRNA [NM_028375]	X	50911368	50911427	Cxx1c	0.827017	0.000912212	803.582	832.852	774.251	803.643	664.576	698.843	558.833	750.031	772.709	720.573	742.039	619.206	635.122	633.451	677.894	659.53	635.686	613.812	582.376	748.117	706.805	616.438	638.799	679.673	658.945	595.544	676.255
11773	A_55_P2136413		A_55_P2136413	Unknown	X	76100348	76100289	A_55_P2136413	0.826767	0.0002804	2812.76	2734.05	2799.81	2904.43	2325.5	2179.06	1976.28	2527.78	2392.85	1944.39	1967.23	3168.19	2726.79	2506.59	2330.94	2478.96	2364.57	2315.63	2313.14	2502.38	2113.85	2268.56	1969.4	2243.87	2201.68	2283.16	2385.69
43891	A_30_P01032945		XIST	lincRNA:chrX:100655711-100678572 reverse strand	X	100656018	100655959	XIST	0.825634	0.0950114	6211.17	5416.64	6806.49	6410.38	5128.15	4358.14	4791.15	4077.57	4072.01	6181.25	5632.87	4171.07	4027.83	4181.22	2727.72	5240.5	5345.45	5755.65	5545.03	6549.83	7137.47	6279.7	6160.6	5151.88	5144.36	5132.03	5155.95
5312	A_55_P2021908		A_55_P2021908	Unknown	X	96277327	96277268	A_55_P2021908	0.823236	0.0529105	8250.24	8789.34	7376.67	8584.69	6791.89	7637	8076.5	7092.59	7907.9	6748.57	6761.31	8186.27	7127.81	6526.75	7164.54	5672.99	5407.73	5064.95	5002.21	7306.06	6631.91	6541.19	5799.15	7603.31	6656.8	6951.74	7554.38
41682	A_30_P01030728		chrX:146827709-146913398_F	lincRNA:chrX:146827709-146913398 forward strand	X	146898781	146898840	chrX:146827709-146913398_F	0.822168	0.275296	1195.98	1482.8	1083.03	1022.12	983.3	1163.42	1295.78	923.239	912.084	1176.44	1032.14	900.913	775.92	824.435	718.344	928.886	1016.19	1061.2	1043.99	607.694	521.036	1218.18	1214.24	1149.43	1079.6	1044.98	1024.45
54168	A_51_P106455	ref|NM_007430|ens|ENSMUST00000026036|gb|AK133411|gb|AK141239	NM_007430	ref|Mus musculus nuclear receptor subfamily 0, group B, member 1 (Nr0b1), mRNA [NM_007430]	X	83441169	83441228	Nr0b1	0.821886	0.0828594	631.94	641.414	691.912	562.494	519.383	345.858	364.616	708.179	660.306	688.687	648.011	333.741	364.929	375.497	402.006	540.643	584.506	613.812	625.674	630.6	669.347	662.843	612.441	400.194	440.998	360.24	393.293
20185	A_51_P106455	ref|NM_007430|ens|ENSMUST00000026036|gb|AK133411|gb|AK141239	NM_007430	ref|Mus musculus nuclear receptor subfamily 0, group B, member 1 (Nr0b1), mRNA [NM_007430]	X	83441169	83441228	Nr0b1	0.821723	0.124577	656.214	685.077	722.117	561.449	539.226	403.459	362.537	737.396	695.492	734.143	659.65	345.596	372.841	365.223	476.576	561.996	600.803	650.591	589.915	608.486	678.808	722.077	661.642	442.526	433.109	385.611	374.5
1398	A_55_P2008895	ref|NM_001081983|ref|NM_207267|ens|ENSMUST00000113071|ens|ENSMUST00000127404	NM_001081983	ref|Mus musculus thymosin beta 15b1 (Tmsb15b1), mRNA [NM_001081983]	X	133511361	133511302	Tmsb15b1	0.814716	0.192511	934.562	754.698	1059.78	989.215	761.403	1045.83	1036.68	992.739	935.349	991.672	934.917	638.894	669.286	555.234	494.529	572.007	567.874	532.438	537.884	513.914	535.729	966.196	784.889	850.844	887.288	836.661	870.012
21918	A_51_P388478	ref|NM_010110|ens|ENSMUST00000052839|gb|Z48781|gb|BC021656	NM_010110	ref|Mus musculus ephrin B1 (Efnb1), mRNA [NM_010110]	X	96343505	96343564	Efnb1	0.814333	0.00738142	4818.28	4532.66	4820.9	5101.28	3923.69	4901.24	4964.6	3980.91	3997.26	3875.36	3872.51	4152.26	3946.91	4040.85	2816.2	3473.03	3458.21	3299.33	3296.78	3919.22	4176.32	4636.23	4382.03	4003.4	3525.66	3912.09	3690.71
51462	A_55_P2029471	nap|NAP061147-1	NAP061147-1	Unknown	X	92035317	92035376	NAP061147-1	0.813985	0.00122082	29426.7	30654.3	28577.1	29048.7	23952.9	25987.8	25688.2	23804.5	24631	23069.5	25280.6	22704	22505.7	22754.3	26576.2	21977	21578.7	22542.6	22320.1	24356.5	21172.7	22242.5	23235.3	24855.7	26755.6	26152.6	26772.7
16502	A_52_P680038	ref|NM_011049|ens|ENSMUST00000125035|ens|ENSMUST00000129914|ens|ENSMUST00000033380	NM_011049	ref|Mus musculus cyclin-dependent kinase 16 (Cdk16), mRNA [NM_011049]	X	20274073	20274287	Cdk16	0.811838	0.203067	1895.7	2272.57	1635.25	1779.29	1539	1659.27	1666.56	1475.8	1487.89	1673.88	1621.3	1339.51	1402.87	1481.28	1514.55	1498.57	1422.96	1475.25	1323.45	1708.56	1579.17	1524.49	1612.77	1678.83	1648.94	1487.62	1574.55
25309	A_55_P2168267	nap|NAP002856-002	NAP002856-002	Unknown	X	57979602	57979543	NAP002856-002	0.808735	0.00109291	13803.8	13870.6	14365.6	13175.2	11163.6	9214.12	9408.3	9077.06	8880.76	9069.03	9549.52	11714.8	11260.4	11138	11840.9	13150.7	12821.1	13555.5	13187.3	10869.4	11086.9	12342.6	12456.9	11551.9	10847.1	11252	11326
20698	A_51_P106455	ref|NM_007430|ens|ENSMUST00000026036|gb|AK133411|gb|AK141239	NM_007430	ref|Mus musculus nuclear receptor subfamily 0, group B, member 1 (Nr0b1), mRNA [NM_007430]	X	83441169	83441228	Nr0b1	0.808061	0.161763	645.41	741.763	659.649	534.819	521.531	347.663	351.015	738.294	701.941	685.46	658.594	370.671	362.29	361.547	411.84	533.689	535.715	590.637	559.31	604.527	641.732	689.034	600.961	372.748	438.741	577.127	340.149
45709	A_51_P106455	ref|NM_007430|ens|ENSMUST00000026036|gb|AK133411|gb|AK141239	NM_007430	ref|Mus musculus nuclear receptor subfamily 0, group B, member 1 (Nr0b1), mRNA [NM_007430]	X	83441169	83441228	Nr0b1	0.80535	0.0646864	665.281	715.164	683.489	597.189	535.784	353.95	346.789	709.052	712.169	680.107	601.728	313.831	357.009	374.029	391.57	1018.58	585.421	615.525	650.354	610.068	634.308	669.387	654.798	386.406	417.425	356.783	347.95
26674	A_52_P66226	ref|NM_011228|ens|ENSMUST00000033430|gb|BC104390|gb|BC104391	NM_011228	ref|Mus musculus RAB33A, member of RAS oncogene family (Rab33a), mRNA [NM_011228]	X	45883240	45883299	Rab33a	0.804003	0.0588717	1716.22	1729.96	1878.41	1540.29	1379.84	1314.26	1283.94	1725.62	1579.22	1429.67	1310.24	1486.96	1445.58	1306.38	1339.86	1521.61	1274.82	1492.61	1355.77	1348.44	1391.23	1524.49	1383.03	1265.89	1198.72	1196.22	1182.03
51879	A_51_P106455	ref|NM_007430|ens|ENSMUST00000026036|gb|AK133411|gb|AK141239	NM_007430	ref|Mus musculus nuclear receptor subfamily 0, group B, member 1 (Nr0b1), mRNA [NM_007430]	X	83441169	83441228	Nr0b1	0.801626	0.0274252	647.96	671.471	677.222	595.187	519.422	354.845	380.052	722.239	647.006	693.009	649.071	329.1	364.929	382.1	390.877	581.042	585.421	592.356	628.777	635.332	666.649	679.203	619.323	415.225	349.077	369.459	392.184
10508	A_52_P516409	ref|NM_053185|ens|ENSMUST00000033629|ens|ENSMUST00000167697|ens|ENSMUST00000101205	NM_053185	ref|Mus musculus collagen, type IV, alpha 6 (Col4a6), mRNA [NM_053185]	X	137600049	137599990	Col4a6	0.801435	0.167263	3757.11	3171.97	3688.71	4410.65	3011.08	2672.68	2578.81	3053.59	3069.44	3483.25	3534.07	2564.39	2735.53	2992.47	2675.31	2830.93	2925.72	3206.75	3245.99	3385.05	3384.09	2936.43	2877.72	3096.45	3244.03	2963.86	2787.22
52812	A_30_P01032775		chrX:92149320-92151107_R	lincRNA:chrX:92149320-92151107 reverse strand	X	92149446	92149387	chrX:92149320-92151107_R	0.797919	0.268483	1012.17	823.278	1188.99	1024.24	807.629	864.673	815.811	165.116	130.978	1673.88	1414.68	1339.51	1630.08	754.382	988.613	618.422	692.762	943.999	1054.21	57.585	62.5063	898.134	862.912	667.955	684.251	700.316	747.056
7029	A_30_P01033617		chrX:92139043-92140820_R	lincRNA:chrX:92139043-92140820 reverse strand	X	92139169	92139110	chrX:92139043-92140820_R	0.794029	0.25647	1260.59	1026.24	1489.5	1266.04	1000.95	1154.4	1192.74	179.355	167.05	1977.61	1839.3	1648.07	1802.42	871.126	1009.48	846.794	872.539	1240.53	1238.66	71.5101	62.6574	1229.72	1059.51	862.529	800.528	935.245	959.072
24056	A_51_P159565	ref|NM_001033329|ens|ENSMUST00000128565|ens|ENSMUST00000113878|ens|ENSMUST00000113880	NM_001033329	ref|Mus musculus CDC42 guanine nucleotide exchange factor (GEF) 9 (Arhgef9), mRNA [NM_001033329]	X	92254245	92254186	Arhgef9	0.79355	0.0226814	503.503	457.316	543.453	509.739	399.555	474.812	480.368	514.127	482.211	449.444	501.876	317.716	302.232	332.468	281.82	330.197	324.659	349.203	313.021	340.47	352.831	507.668	468.626	443.63	447.787	398.332	376.706
25993	A_55_P2144364	gb|AK135613|gb|AK133106|gb|L31926|riken|7330409G21	AK135613	gb|Mus musculus adult male adrenal gland cDNA, RIKEN full-length enriched library, clone:7330409G21 product:unclassifiable, full insert sequence. [AK135613]	X	107931978	107932037	Gm4354	0.790788	0.167755	658.959	779.847	546.86	650.17	521.097	428.34	567.526	448.406	472.616	966.894	881.83	321.554	541.187	401.27	344.735	380.671	455.496	402.128	421.816	369.348	383.752	545.091	717.139	514.423	526.12	661.895	711.892
41979	A_55_P2183389	nap|NAP020413-001	NAP020413-001	Unknown	X	155272044	155272103	NAP020413-001	0.788551	0.00014333	103907	101693	105286	104742	81935.8	106516	104540	90346.2	94249.8	96861.2	102244	71328.4	76544	75997.7	68813	72058.2	69925.1	69645.4	64415.4	81398.7	75430.1	71348.7	75891.1	83397.5	81334.3	87591.8	82710.7
12400	A_51_P187082	ref|NM_008062|ens|ENSMUST00000004327|gb|AK165207|gb|AK148031	NM_008062	ref|Mus musculus glucose-6-phosphate dehydrogenase X-linked (G6pdx), mRNA [NM_008062]	X	71655008	71654949	G6pdx	0.78676	0.000803687	5272.67	5347.66	5447.54	5022.81	4148.33	4576.35	5019.31	4629.81	4606.13	4399.43	4298.99	3700.78	3765.8	3907.99	4198.96	3714.01	3715.48	3751.75	3624.11	4476.07	4184.47	4310.74	4091.19	3668.03	4171.08	4197.54	4255.15
42326	A_51_P106455	ref|NM_007430|ens|ENSMUST00000026036|gb|AK133411|gb|AK141239	NM_007430	ref|Mus musculus nuclear receptor subfamily 0, group B, member 1 (Nr0b1), mRNA [NM_007430]	X	83441169	83441228	Nr0b1	0.78484	0.177844	679.118	736.091	770.778	530.484	532.998	360.197	359.41	769.184	743.539	670.539	605.013	346.499	364.929	343.769	454.592	537.172	609.694	622.376	610.049	632.177	670.696	717.64	680.982	427.169	438.741	368.306	393.293
53591	A_55_P2078460	nap|NAP111472-1	NAP111472-1	Unknown	X	55883420	55883361	NAP111472-1	0.784651	0.00178068	5002.29	5180.4	4852.88	4973.6	3925.05	3937.78	3668.73	4147.56	3912.72	3551.47	3665.31	3943.37	3820.29	4009.63	4229.34	4045.79	3849.12	4074.18	4120.08	4119.97	3716.89	3781.06	3790.74	3940.96	3783.32	4153.67	4089.2
13188	A_55_P2025655	gb|CB248850|tc|TC1629243	CB248850	gb|UI-M-EX0-byj-o-02-0-UI.r1 NIH_BMAP_EX0 Mus musculus cDNA clone IMAGE: 5719129 5', mRNA sequence [CB248850]	X	58438815	58438874	CB248850	0.784058	0.117267	9323.64	10638.7	9551.72	7780.47	7310.27	7655.63	7589.49	9077.06	9174.92	7895.89	7752.1	5400.3	4825.16	5082.05	4896.32	6336.25	6473.25	7729.3	7938.46	7826.62	7499.85	9187.84	8866.93	7552.39	7724.24	7106.03	7235.9
59908	A_52_P149835	ref|NM_008363|ref|NM_001177976|ref|NM_001177974|ref|NM_001177973	NM_008363	ref|Mus musculus interleukin-1 receptor-associated kinase 1 (Irak1), transcript variant 4, mRNA [NM_008363]	X	71262534	71262475	Irak1	0.783829	0.0803768	842.012	935.678	729.862	860.496	659.993	621.161	755.066	693.463	700.094	750.21	752.748	494.194	542.979	638.589	662.622	640.154	640.788	582.029	599.507	621.131	628.896	645.333	646.803	704.363	735.866	735.032	728.825
49645	A_55_P1984751	gb|BC082545	BC082545	gb|Mus musculus protein phosphatase 1, regulatory (inhibitor) subunit 14B, mRNA (cDNA clone MGC:99938 IMAGE:6820968), complete cds. [BC082545]	X	72401829	72401888	Ppp1r14b	0.78073	0.031638	34499	35334	37408.8	30754.3	26934.5	21916.6	23461.8	19427.4	20702	22134	22835.4	25076.2	23131.3	24211.3	22568.7	29295.8	30950.2	31184.2	32064.5	35110.9	34286.3	27959.3	30418.5	28628.6	27775.3	29541.2	29878.4
17130	A_51_P106455	ref|NM_007430|ens|ENSMUST00000026036|gb|AK133411|gb|AK141239	NM_007430	ref|Mus musculus nuclear receptor subfamily 0, group B, member 1 (Nr0b1), mRNA [NM_007430]	X	83441169	83441228	Nr0b1	0.779235	0.100024	683.408	750.359	733.204	566.66	532.535	350.363	319.931	722.239	743.539	730.731	632.034	350.098	371.084	382.834	426.076	584.295	592.7	618.095	587.768	622.71	686.952	687.94	684.386	431.539	412.967	377.531	399.965
48031	A_55_P1993636	ref|NM_019773|ens|ENSMUST00000112091|gb|AB232602|gb|AK010710	NM_019773	ref|Mus musculus RAB9, member RAS oncogene family (Rab9), mRNA [NM_019773]	X	162895736	162895677	Rab9	0.778725	5.83929e-07	2894.41	2934.09	2920.91	2828.23	2253.95	2263.88	2501.75	2681.57	2615.04	2326.15	2381.59	2096.64	2201	2016.52	2232.13	2317.98	2009.35	2191.64	1995.04	2126.8	2082.5	2268.56	2215.64	2254.62	2104.09	2378.8	2325.61
19562	A_55_P2122830	ref|NM_009549|ref|NM_001109043|ens|ENSMUST00000114543|ens|ENSMUST00000164800	NM_009549	ref|Mus musculus zinc finger protein 185 (Zfp185), transcript variant 1, mRNA [NM_009549]	X	70276731	70276790	Zfp185	0.778579	0.0533953	2353.9	2434.68	2054.29	2572.74	1832.7	1576.27	1564.17	1374.1	1373.24	1955.45	1956.39	1974.15	1917.31	1868.76	1905.59	1843.62	1947.58	2342.19	2152.79	1943.72	2028.31	1466.5	1515.14	2211.7	2104.09	1702.01	1596.24
36136	A_30_P01026358		chrX:138966975-138981525_F	lincRNA:chrX:138966975-138981525 forward strand	X	138968038	138968097	chrX:138966975-138981525_F	0.778212	0.00120549	1624.99	1570.65	1708.32	1595.99	1264.58	1163.42	1356.06	1163.41	1215.83	1284.64	1286.85	1486.96	1376.7	1290.29	1002.52	1354.34	1236.3	1303.2	1249.12	1076.01	1024.23	1454.74	1416.42	1318.52	1209.47	1253.21	1298.62
9367	A_51_P106455	ref|NM_007430|ens|ENSMUST00000026036|gb|AK133411|gb|AK141239	NM_007430	ref|Mus musculus nuclear receptor subfamily 0, group B, member 1 (Nr0b1), mRNA [NM_007430]	X	83441169	83441228	Nr0b1	0.77783	0.143292	689.66	704.17	803.361	561.449	536.438	356.632	333.992	773.77	725.356	694.093	641.637	376.063	386.888	362.283	422.495	555.234	564.137	610.384	672.833	613.231	719.961	732.098	669.615	437.022	424.132	347.561	382.226
12518	A_55_P2070661	ref|NM_028958|ens|ENSMUST00000009740|gb|AK017109|gb|AF285574	NM_028958	ref|Mus musculus TAF7-like RNA polymerase II, TATA box binding protein (TBP)-associated factor (Taf7l), mRNA [NM_028958]	X	130994717	130994658	Taf7l	0.776285	0.118567	2407.25	2641.45	1976.76	2603.53	1868.71	951.618	1237.59	895.779	1020.45	2438.97	2370.25	2992.48	3793.06	2139.45	2120.76	1935.7	2117.41	2095.34	2015.74	1410.47	1375.93	1581.22	2051	1381.59	1350.48	1795.02	2041.31
41714	A_52_P543040	ref|NM_028276|ens|ENSMUST00000080713|gb|AK163230|gb|BC062165	NM_028276	ref|Mus musculus UTP14, U3 small nucleolar ribonucleoprotein, homolog A (yeast) (Utp14a), mRNA [NM_028276]	X	45628267	45628326	Utp14a	0.775564	0.0399683	1242.19	1101.03	1285.57	1339.98	963.4	1136.38	1116.93	1198.5	1215.83	1164.66	1391.74	805.39	583.599	570.191	339.173	747.131	706.835	705.296	751.8	727.005	695.135	1218.18	1121.37	1213.09	1198.72	1230.3	1357.54
33899	A_55_P2043582	ref|NM_001177966|ens|ENSMUST00000035626|gb|BC116859|gb|BC116861	NM_001177966	ref|Mus musculus RIKEN cDNA 4930480E11 gene (4930480E11Rik), mRNA [NM_001177966]	X	75616219	75616278	4930480E11Rik	0.772772	0.170628	863.184	1023.18	876.189	690.181	667.044	387.591	383.109	534.759	470.701	298.414	411.226	1190.34	895.165	886.763	1065.7	953.29	919.159	884.996	868.428	607.694	537.255	543.826	512.854	598.201	527.27	562.139	636.101
34466	A_51_P136729	ref|NM_008323|ens|ENSMUST00000168526|ens|ENSMUST00000156299|ens|ENSMUST00000052761	NM_008323	ref|Mus musculus isocitrate dehydrogenase 3 (NAD+), gamma (Idh3g), nuclear gene encoding mitochondrial protein, mRNA [NM_008323]	X	71024417	71024358	Idh3g	0.772659	0.0103355	24751	26244.7	24367.3	23640.9	19124.1	19992.5	19928.5	19625.9	19961.5	17753.7	20130.3	17673.7	17430.5	17952.3	17995.5	18458.1	18200.5	19219.9	18317.2	19123.8	18187.5	19695.7	20748.8	20129.5	20552.1	20075.7	19576
20248	A_55_P2050747	gb|AK016158|riken|4930557B15|nap|NAP074602-1	AK016158	gb|Mus musculus adult male testis cDNA, RIKEN full-length enriched library, clone:4930557B15 product:unclassifiable, full insert sequence. [AK016158]	X	25498084	25498142	4930557B15Rik	0.772175	0.324968	970.876	1217.57	710.106	984.954	749.686	410.536	559.926	219.745	222.885	1922.35	1776.82	499.299	1041.54	631.245	816.313	709.648	742.17	1339.68	1197.19	96.7263	102.797	480.27	1169.35	392.751	378.702	896.827	886.333
17423	A_55_P2145496	ref|NM_172372|ens|ENSMUST00000043045|ens|ENSMUST00000115687|ens|ENSMUST00000115688	NM_172372	ref|Mus musculus WD repeat domain 45 (Wdr45), mRNA [NM_172372]	X	7305017	7305076	Wdr45	0.770095	0.0187116	2454.52	2654.76	2397.43	2311.38	1890.22	2123.01	1997.59	2100.24	2141.8	1999.85	2099.32	1832.22	1908.89	1826.07	1938.66	1760.93	1795.02	1686.01	1633.08	1836.28	1674.1	1759.19	1843.83	1928.9	1903.51	1890.34	1905.95
2384	A_55_P1993483		A_55_P1993483	Unknown	X	114050114	114050055	A_55_P1993483	0.768688	0.247556	10752.7	12816.4	8401.89	11039.7	8265.45	5875.45	9281.94	1989.13	1813.1	20605.7	17876.8	10006.5	17264.4	8090.68	7054.76	7375.02	7708.34	8601.69	8143.45	1133.69	1002.78	8332.23	9829.24	5359.71	4140.07	9140.97	11214.2
57273	A_55_P2045086		A_55_P2045086	Unknown	X	99403939	99403998	A_55_P2045086	0.765125	0.00436209	7362.14	6874.02	7832.99	7379.4	5632.96	5330.5	5063.24	5458.64	5195.63	4757.79	4946.74	8134.33	7863.66	7237.8	7706.51	6430.35	6127.93	6363.52	5678.88	3587.02	3678.84	5243.89	4642.42	5182.98	4612.35	5224	5458.06
50439	A_55_P2085170	ref|NM_001177324|ref|NM_019942|ref|NM_001177323|ens|ENSMUST00000115239	NM_001177324	ref|Mus musculus septin 6 (Sept6), transcript variant 1, mRNA [NM_001177324]	X	34462895	34462836	40426	0.764733	0.0377789	998.11	1115.08	944.574	934.674	763.288	745.113	843.356	826.184	800.994	840.187	812.127	633.767	669.286	646.646	679.184	686.244	654.325	638.628	691.271	749.746	720.657	860.633	885.48	863.592	887.288	824.051	833.571
18408	A_52_P244349	ref|NM_010025|ref|NM_001110222|ref|NM_001110223|ref|NM_001110224	NM_010025	ref|Mus musculus doublecortin (Dcx), transcript variant 4, mRNA [NM_010025]	X	140290913	140290854	Dcx	0.761106	0.055091	3264.39	3581.54	3421.54	2790.08	2484.54	2197.84	2062.67	2778.86	2892.01	2596.31	2717.73	1884.29	1900.51	1890.4	1986.05	2149.04	2063.1	2473.6	2491.72	3769.33	3558.87	2903.64	2970.54	2459.78	2388.2	2175.8	2349.65
38001	A_55_P2026475	nap|NAP061035-1	NAP061035-1	Unknown	X	12881446	12881505	NAP061035-1	0.759526	0.0277213	7259.11	7969.71	6705.83	7101.79	5513.48	5005.1	5486.28	4612.1	4682.48	4622.08	5025.54	5684.98	5216.9	5779.7	5963.27	5887.24	5796.42	6119.08	5843.71	5329.75	4755.92	5646.52	5641.15	6197.28	5637.9	6336.54	6026.69
13331	A_55_P2067513	ref|NM_145406|ref|NM_001256104|ens|ENSMUST00000037967|ens|ENSMUST00000073067	NM_145406	ref|Mus musculus solute carrier family 10 (sodium/bile acid cotransporter family), member 3 (Slc10a3), transcript variant 1, mRNA [NM_145406]	X	71614641	71614582	Slc10a3	0.759442	0.0193519	902.12	925.861	950.085	830.413	685.107	708.239	731.083	650.375	670.121	654.712	690.178	734.167	655.382	721.849	777.987	686.244	691.022	727.554	652.4	590.235	628.896	678.112	652.515	679.673	650.553	687.932	753.136
20135	A_55_P2035439	ref|NM_013840|ens|ENSMUST00000150719|ens|ENSMUST00000123836|ref|XR_141364	NM_013840	ref|Mus musculus ubiquitously expressed transcript (Uxt), mRNA [NM_013840]	X	20529124	20529065	Uxt	0.757411	3.59181e-06	3670.83	3670.35	3767.09	3575.04	2780.33	2807.3	2794.33	2787.66	2966.24	2754.67	2784.17	2474.57	2431.24	2366.67	2453.92	2583.08	2606.68	2351.03	2532.66	2758.88	2739.62	3196.45	3140.03	3054.3	3406.62	3123.05	3054.01
2196	A_55_P2140288	ref|NM_172783|ref|NM_001177879|ens|ENSMUST00000033652|ens|ENSMUST00000112377	NM_172783	ref|Mus musculus phosphorylase kinase alpha 2 (Phka2), transcript variant 1, mRNA [NM_172783]	X	157029014	157029073	Phka2	0.755077	0.0116123	2218.33	2347.21	2232.48	2075.29	1675.01	1721.52	1745.02	1595.64	1624.12	1521.24	1547.26	1547.45	1551.61	1599.54	1639.88	1656.81	1689.61	1631.77	1613.7	1716.49	1795.92	1804	1889.05	1678.83	1730.28	1805.44	1744.93
37513	A_55_P2093994	ref|NM_030700|ref|NM_001199246|ens|ENSMUST00000112699|ens|ENSMUST00000112702	NM_030700	ref|Mus musculus melanoma antigen, family D, 2 (Maged2), transcript variant 1, mRNA [NM_030700]	X	147241321	147241262	Maged2	0.750295	0.0285313	19066.4	21079.7	17223.8	18895.8	14305.5	18504.4	19692.7	14696.1	15138.3	15706.1	16326.4	13300.7	13255.2	14049.3	15067.9	12139.5	12065.7	12876.1	11896.7	14294.4	13316.9	12792.8	12899	13905.3	13117.4	14955.8	14723.5
49522	A_55_P2030717	tc|TC1680794	TC1680794	tc|MMPNGPROT PNG protein {Mus musculus} (exp=-1; wgp=0; cg=0), partial (66%) [TC1680794]	X	99373607	99373548	TC1680794	0.743016	0.000921822	16223.5	15854.6	17223.8	15592.2	12054.4	13606.1	13480.9	13139.8	12972.5	13392.2	14529.5	11438.6	11089.7	10619.2	10853.1	10523.3	10054.1	9727.55	9061.7	14294.4	12700	10972.4	11249	12367.9	12597.3	13050	13476.8
21902	A_55_P1984333	ref|NM_007927|ens|ENSMUST00000152288|ens|ENSMUST00000002029|gb|BC132131	NM_007927	ref|Mus musculus emerin (Emd), mRNA [NM_007927]	X	71501087	71501146	Emd	0.742525	0.000287248	713.796	708.283	747.844	685.263	530.012	696.297	659.705	596.449	581.983	536.831	550.011	597.515	491.664	537.57	527.111	525.819	474.731	528.913	490.145	282.854	244.661	588.883	581.43	588.664	533	565.6	480.423
26476	A_55_P1975837	nap|NAP023030-001	NAP023030-001	Unknown	X	154589043	154589102	NAP023030-001	0.734432	0.000122455	12567.5	11971.9	12656.4	13074.2	9229.97	11220.6	11328.9	10773.7	11057.9	9047.31	9549.52	10445.9	10416	9239.19	9965.22	7631.66	7571.05	9485.66	9359.38	7050.69	6262.3	8684.87	8753.76	8973.75	8637.29	8680.83	8923.84
1720	A_55_P2146185	ref|NM_011302|ens|ENSMUST00000150170|ens|ENSMUST00000033650|gb|AF084561	NM_011302	ref|Mus musculus retinoschisis (X-linked, juvenile) 1 (human) (Rs1), mRNA [NM_011302]	X	157232740	157232799	Rs1	0.733204	0.166936	23440.5	28795.6	20049.3	21476.5	17186.7	6061.19	9577.28	1603.89	1450.38	23302.8	19893.9	26527.1	38736	18108.1	33809	16943.6	19670.9	20554.1	23115.1	2360.93	2583.32	22663.4	30618.5	12367.9	8433.64	17489	22236.7
16365	A_55_P2041723	ref|NM_001166635|ref|NM_026524|ens|ENSMUST00000115524|ens|ENSMUST00000008179	NM_001166635	ref|Mus musculus Mid1 interacting protein 1 (gastrulation specific G12-like (zebrafish)) (Mid1ip1), transcript variant 1, mRNA [NM_001166635]	X	10296703	10296762	Mid1ip1	0.714327	0.0246945	6625.28	6913.53	7069.74	5892.56	4732.61	4321.96	4214.7	4304.7	4539.67	4432.54	4699.52	4311.46	4161.78	4462.01	4320.95	5272.74	5478.77	4391.47	4718.88	5523.11	5445.39	5016.07	5315.99	4740.4	4881.44	4766.2	4797.76
44134	A_52_P621418	nap|NAP102894-1|nap|NAP113044-1	NAP102894-1	Unknown	X	138968195	138968136	NAP102894-1	0.708694	0.00420756	11198.1	10357.2	11685.7	11551.4	7936.03	8698.76	8611.33	9077.06	8588.67	8218.04	8596.8	7908.01	8305.24	8018.49	8040.57	7211.49	7296.6	8255.56	7087.37	6320.87	6072.3	7043.79	7411.02	7867.31	8208.75	8723.59	9031.08
12363	A_65_P12533	ref|NM_001177965|ref|NM_019870|ens|ENSMUST00000033763|ens|ENSMUST00000139105	NM_001177965	ref|Mus musculus N(alpha)-acetyltransferase 10, NatA catalytic subunitNalpha acetyltransferase 10 (Naa10), transcript variant 2, mRNA [NM_001177965]	X	71162383	71162324	Naa10	0.707392	0.00929571	6354.44	6808.29	6305.04	5949.99	4495.08	4873.06	4737.49	4068.8	4258.22	4565.99	4766.85	4432.75	4436.08	4360.52	4290.35	4151.94	4358.98	4250.05	4080.1	4216.39	4006.63	4713.44	4737.64	4811.99	4694.76	5097.58	4982.2
54166	A_55_P2040774		A_55_P2040774	Unknown	X	68266382	68266323	A_55_P2040774	0.701891	0.0257583	81308.9	88217.4	70471.2	85238.1	57070	56141.3	71926.7	24501.1	25162.8	110584	109875	55139.8	80073.3	53692.3	46233.4	46674.9	50134.1	55535.6	54775.2	21461	18828.4	64157.1	77784.3	48365.5	45472.7	67425.2	71597.4
24645	A_55_P2003473	ref|NM_001003916|ens|ENSMUST00000044382|ens|ENSMUST00000119640|gb|AK155445	NM_001003916	ref|Mus musculus zinc finger, C4H2 domain containing (Zc4h2), mRNA [NM_001003916]	X	92834731	92834672	Zc4h2	0.701667	0.0101206	1884.01	1922.1	1987.79	1742.14	1321.95	1265.31	1343.9	1383.56	1363.42	1200.17	1298.55	1270.9	1214.95	1249.76	1145.38	1312.57	1265.21	1321.4	1334.2	1278	1291.08	1383.33	1482.44	1413.09	1361.44	1476.19	1428.01
5140	A_30_P01023652		XIST	lincRNA:chrX:100655711-100678572 reverse strand	X	100655898	100655839	XIST	0.701085	0.0214819	18497	17510.8	20983	16997.1	12968	11805	11886.1	10681.9	10665.2	16190.1	15488.7	10181.4	8712.46	10398.8	7436.88	12605	12233.3	13385.4	13788.1	16886.6	18107.6	16124.3	15858.8	12777.2	13221.6	13725	13135.6
45707	A_55_P1985591	ref|NM_024170|ref|NM_001018063|ens|ENSMUST00000088778|ens|ENSMUST00000088779	NM_024170	ref|Mus musculus CAAX box 1 homolog A (human) (Cxx1a), mRNA [NM_024170]	X	50946570	50946511	Cxx1a	0.700426	0.0203222	1435.91	1585.17	1361.54	1361.01	1005.75	1045.83	1074.58	1001.3	1038.29	1000.32	1051.67	998.911	950.103	981.502	981.661	846.794	910.133	943.999	759.211	1084.21	981.363	1112.89	1020.18	1117.46	1060.23	1049.54	1116.25
10996	A_55_P2029746	gb|AK132033|riken|2900019G23	AK132033	gb|Mus musculus adult male hippocampus cDNA, RIKEN full-length enriched library, clone:2900019G23 product:unclassifiable, full insert sequence. [AK132033]	X	140711125	140711066	AK132033	0.693054	0.083986	4588.86	5471.53	4388.2	3906.86	3180.33	3043.65	3373.39	2849.33	2689.54	4169.73	4090.55	2604	3283.63	2969.51	2553.76	2863	3282.04	2837.91	2965.81	3249.8	3133.46	3266.2	3801.68	3054.3	2877.25	3407.59	3601.14
2909	A_55_P2008991	ref|NM_009305|ens|ENSMUST00000116638|ens|ENSMUST00000069520|ens|ENSMUST00000033484	NM_009305	ref|Mus musculus synaptophysin (Syp), mRNA [NM_009305]	X	7230297	7230356	Syp	0.690295	0.0399389	1774.23	1744.49	2009.9	1568.3	1224.74	942	990.09	1243.24	1363.42	1020.95	1056.03	1460.36	1233.13	1135.21	1138.03	1287.31	1245.94	1205.51	1259.62	1480.12	1345.12	1407.26	1191.77	1329.03	1209.47	1230.3	1170.46
38041	A_30_P01017525		chrX:98658045-98677545_R	lincRNA:chrX:98658045-98677545 reverse strand	X	98674839	98674780	chrX:98658045-98677545_R	0.687849	0.00148625	565.349	546.382	607.3	542.364	388.875	452.713	449.936	370.806	375.304	439.222	406.955	439.539	359.65	342.273	313.646	353.589	377.797	387.531	396.25	277.323	271.677	494.593	405.293	394.873	395.225	430.855	420.199
43545	A_55_P1995297	ref|NR_045668|ens|ENSMUST00000127554|gb|BC137827|gb|AK032684	NR_045668	ref|Mus musculus predicted pseudogene 5124 (Gm5124), non-coding RNA [NR_045668]	X	20938889	20938948	Gm5124	0.678715	0.0976097	611.355	473.776	735.44	624.848	414.936	484.164	404.338	773.77	697.33	595.772	682.818	309.898	245.79	221.037	157.972	216.679	190.835	229.668	230.501	355.699	330.74	577.05	560.693	465.865	499.488	418.059	480.423
44123	A_52_P300376	ref|NR_001570	NR_001570	ref|Mus musculus inactive X specific transcripts (Xist), transcript variant 2, non-coding RNA [NR_001570]	X	100662233	100662174	Xist	0.658079	0.0104498	585.776	652.376	579.908	525.044	385.487	303.717	335.065	315.603	311.568	391.826	388.628	286.652	273.32	293.043	301.944	422.842	424.261	545.602	560.424	465.255	437.388	421.888	489.055	396.998	384.201	360.24	371.19
37669	A_30_P01020783		XIST	lincRNA:chrX:100655711-100678572 reverse strand	X	100656081	100656022	XIST	0.647511	0.00965781	4281.78	3979.22	4820.9	4045.21	2772.5	2672.68	2891.05	2555.34	2471.6	3709.11	3566.91	1992.6	1859.09	2155.02	1494.86	2702.93	2615.44	2991.77	2583.18	3542.39	3755.22	3536.4	3086.43	2706.52	2454.17	2760.46	2891.78
20415	A_66_P131045	ref|NM_198110|ref|NM_001168600|ens|ENSMUST00000112691|ens|ENSMUST00000026297	NM_198110	ref|Mus musculus guanine nucleotide binding protein-like 3 (nucleolar)-like (Gnl3l), transcript variant 1, mRNA [NM_198110]	X	147422383	147420672	Gnl3l	0.643819	0.0229592	728.139	821.69	746.709	616.019	468.79	517.445	535.596	425.226	421.149	587.926	600.631	448.509	412.394	381.366	337.778	427.737	436.49	471.845	462.742	196.453	167.509	582.996	605.554	556.54	779.651	406.446	551.392
8846	A_55_P1972426	ref|NM_028303|ens|ENSMUST00000059099|ens|ENSMUST00000015812|ens|ENSMUST00000144643	NM_028303	ref|Mus musculus PDZ domain containing 11 (Pdzd11), mRNA [NM_028303]	X	97818337	97818278	Pdzd11	0.637978	0.0102898	2149.31	2105.13	2364.79	1978.02	1371.21	1236.86	1260.56	1086.15	1196.48	1224.1	1251.87	1614.78	1535.69	1516.66	1533.95	1574.64	1509.44	1567.97	1441.62	1167.04	1118.25	1371.35	1326.94	1434.05	1317.68	1417.93	1462.73
4203	A_30_P01022001		XIST	lincRNA:chrX:100655711-100678572 reverse strand	X	100655958	100655899	XIST	0.629338	0.0107883	11955.3	10801.4	13513	11551.4	7523.91	6518.4	6777.14	6238.9	6022.26	9079.9	8876.18	5783.23	5323.85	5709.49	4004.07	6758.96	6996.69	7262.98	7624.16	10170.5	10781	9890.49	9196.44	7998.83	8249.72	8328	7934.85
13429	A_30_P01030803		XIST	lincRNA:chrX:100655711-100678572 reverse strand	X	100656141	100656082	XIST	0.62591	0.000676563	7072.6	7138.85	7562.5	6516.46	4426.81	4030.6	4245.6	3758.66	3703.61	6054.42	5621.66	3306.09	3247.51	3483.22	2453.92	4201.09	4251.38	4573.97	4428.72	5860.59	6020.89	5129.7	4985.27	4424.41	4417.49	4473.62	4717.48
2375	A_51_P217706	ref|NM_025660|ens|ENSMUST00000026288|gb|AK011592|gb|BC050755	NM_025660	ref|Mus musculus RIB43A domain with coiled-coils 1 (Ribc1), mRNA [NM_025660]	X	148439303	148439244	Ribc1	0.623569	0.00725487	528.252	572.622	513.331	498.802	329.402	366.411	349.961	332.23	332.853	314.201	334.128	306.918	320.823	305.166	355.095	341.94	313.46	312.479	398.286	262.59	273.098	326.082	354.732	325.944	318.434	380.992	321.011
49318	A_66_P128058	ref|NM_001081124|ens|ENSMUST00000087141|ens|ENSMUST00000112470|ens|ENSMUST00000043151	NM_001081124	ref|Mus musculus MAP7 domain containing 2 (Mtap7d2), mRNA [NM_001081124]	X	155910805	155910864	Mtap7d2	0.602468	0.00135375	584.141	524.255	630.981	597.189	351.926	423.872	401.317	442.126	524.646	518.119	508.67	255.434	244.925	219.554	212.683	221.443	240.334	247.393	273.451	281.268	249.935	472.507	442.096	390.633	412.967	385.611	373.396
48235	A_52_P496202	ref|NM_013892|ens|ENSMUST00000163198|ens|ENSMUST00000041096|gb|AK002969	NM_013892	ref|Mus musculus proprotein convertase subtilisin/kexin type 1 inhibitor (Pcsk1n), mRNA [NM_013892]	X	7500267	7500326	Pcsk1n	0.588427	0.0121051	2413.78	2533.16	2577.36	2130.81	1420.33	1154.4	1085.12	1317.3	1552.1	1510.05	1600.31	1339.51	1332.38	1241.61	1264.84	1329.33	1396.15	1551.6	1493.86	1471.53	1329.67	1714.73	1765.82	1517.18	1481.51	1476.19	1322.16
60736	A_55_P2073338	ref|NM_013680|ref|NM_001110780|ens|ENSMUST00000041344|ens|ENSMUST00000081893	NM_013680	ref|Mus musculus synapsin I (Syn1), transcript variant a, mRNA [NM_013680]	X	20437700	20437641	Syn1	0.582732	0.0616556	1067.3	1198.59	1188.99	814.335	621.953	445.443	511.024	696.906	691.827	679.04	670.193	519.572	495.357	463.879	577.494	506.497	536.673	689.896	599.507	780.768	802.898	851.284	842.452	652.052	608.518	520.48	541.209
4977	A_30_P01020476		chrX:18744367-18853992_F	lincRNA:chrX:18744367-18853992 forward strand	X	18814996	18815055	chrX:18744367-18853992_F	0.480375	0.013584	42127.7	47890.4	44275.7	34216.9	20237.1	15044.1	16045.6	759.127	12768.2	10384.3	12381.5	34508.7	23287.2	20515.8	16024.9	27476.9	27196.3	27536.6	27634.6	12561.1	10475.8	27239.1	22720.4	26847.2	23255.7	24287.1	26265.6
33816	A_55_P2040773		A_55_P2040773	Unknown	X	68266322	68266263	A_55_P2040773	0.350608	0.0776963	661.773	715.164	854.445	415.71	232.023	185.775	182.544	199.375	172.236	178.399	189.085	461.592	237.1	222.514	218.786	243.232	259.009	278.471	273.451	168.934	156.275	276.81	275.387	224.169	233.635	233.917	233.805
All genes selected more than 500 signal intensity in WT female average.
