# Supplementary material for: Female mice lacking Ftx lncRNA exhibit impaired X-chromosome inactivation and a microphthalmia-like phenotype
Source: Nat Commun. 2018 Sep 20;9:3829. doi: 10.1038/s41467-018-06327-6 (PMC6148026; doi:10.1038/s41467-018-06327-6)
Supplement: Supplementary file 5 — Supplementary Data 2 [file 41467_2018_6327_MOESM5_ESM.xlsx]

## Sheet: Supplementary Data 2
Supplementary Data 2. Microarray data of Autosomal genes.
FeatureNum	ProbeName	accessions	Sequence	SystematicName	Description	chr_coord	start	end	GeneName	Fold Change_KO ave/WT ave	T.test P-value	WT Female average	WT Female-1	WT Female-2	WT Female-4	KO Female average	KO Female-1-1	KO Female-1-2	KO Female-2-1	KO Female-2-2	KO Female-3-1	KO Female-3-2	KO Female-4-1	KO Female-4-2	KO Female-5-1	KO Female-5-2	KO Female-6-1	KO Female-6-2	KO Female-7-1	KO Female-7-2	KO Female-8-1	KO Female-8-2	KO Female-9-1	KO Female-9-2	KO Female-10-1	KO Female-10-2	KO Female-11-1	KO Female-11-2
49774	A_55_P2136752	ref|NM_029972|ens|ENSMUST00000090940|gb|DQ334270|gb|AK136820	TTGACATCTTGCATTCTAAGTGTGACGAGGAAGAAGAAGAAGAAGAAGAAGTTTGGAATG	NM_029972	ref|Mus musculus ermin, ERM-like protein (Ermn), mRNA [NM_029972]	2	57900529	57900470	Ermn	6.80312	2.87473e-05	557.744	530.168	610.41	532.654	3794.4	1747.82	2117.98	675.571	624.924	3686.73	3872.51	8616.11	11862.9	5771.91	7109.71	4817.93	4574.53	6556.64	4789.41	1051.47	1214.84	3312.97	3065.15	1668.87	916.844	1978.58	3443.3
43530	A_55_P1974780		GAAGAAGAAGAAGAAGAAAGTAGATTTATTCAGTTTTCAGAAATCAATAAACAATACTAA	A_55_P1974780	Unknown	5	58899406	58899465	A_55_P1974780	4.46173	8.15764e-06	650.735	756.15	596.869	599.186	2903.41	1136.38	1428.71	319.326	428.759	2777.51	2773.1	5724.28	7815.21	3970.57	4382.31	3673.78	3220.69	4723.35	3624.11	1175.42	1509.34	3838.22	3270.58	1688.79	1361.44	2187.68	2845.34
39347	A_55_P2041457		AAGAAGAAGAAGAAGAAGAAGAAAAGAGCCACACCTATGTTAAAGAGTCCACTGGGCTGA	A_55_P2041457	Unknown	5	53747039	53747098	A_55_P2041457	3.3503	5.56416e-06	3578.53	3448.59	3465.77	3821.24	11989.1	4613.04	7159.63	2062.76	1749.5	11340	11560.7	20611.7	27504.2	16783	18719.4	14564.9	13749.6	17373.6	18116.2	5151.6	6588.56	15464.9	14331.9	7664.35	5930.9	9130.25	13590.4
18140	A_51_P264695	ref|NM_016669|ens|ENSMUST00000033198|gb|AK143116|gb|AK138422	CCCCTATTCATGTTTGTGGTTGGATAGCTAAACCAGGTAACCATTTCTTCTGTTAAGGGG	NM_016669	ref|Mus musculus crystallin, mu (Crym), mRNA [NM_016669]	7	127330029	127329970	Crym	2.75077	0.00456977	565.132	311.274	841.759	542.364	1554.55	4751.65	4834.27	740.993	684.54	881.367	941.283	1955.86	1934.24	2651.57	2622.39	672.022	678.087	716.425	692.299	1357.31	1429.05	695.604	691.185	878.483	862.066	1795.02	1734.38
39237	A_55_P1967133	ref|NM_177741|ens|ENSMUST00000070481|gb|AK078293|gb|BC079666	GTGTGTGTGTGTGGTGGAAGAGAATGATTTCTTTGTATCTCAAAAGCAAAAACGTAATAA	NM_177741	ref|Mus musculus protein phosphatase 1, regulatory (inhibitor) subunit 3B (Ppp1r3b), mRNA [NM_177741]	8	36451115	36451174	Ppp1r3b	3.50591	0.000115558	1723.37	2628.11	1318.11	1223.89	6041.98	2836.45	2567.87	4068.8	4711.22	1357.83	1275.18	8229.49	6562.45	8737.28	8768.76	8290.89	8583.17	7089.69	7017.12	10083.6	9117.5	5255.34	4237.19	6218.22	7536.87	5442.78	4935.99
44475	A_55_P2020458		GTGTGTGCATTTTTGATAACTGTGCCCTTCTGATGACTGTACCATTTGAAATACTATTTT	A_55_P2020458	Unknown	2	128413629	128413570	A_55_P2020458	3.22989	7.99342e-10	2866.81	2813.28	2618.43	3168.73	9259.49	6585.98	6039.52	7284.95	6855.73	5961.86	5374.5	12365.2	12296.9	12654.5	13886.3	12916.5	13580.4	12200.3	12688.8	8787.06	8156.6	6788.38	6970.42	7532	8013.63	8263.77	8505.64
4410	A_55_P2005828	ref|NM_008219|ens|ENSMUST00000063957|gb|AK012442|gb|AK012495	TAAACTCCATTCCAGTACACTGGCAATCCCATGTGTCTATGATGCCCTCTTTGAGTCCAT	NM_008219	ref|Mus musculus hemoglobin Z, beta-like embryonic chain (Hbb-bh1), mRNA [NM_008219]	7	110990268	110990209	Hbb-bh1	2.51755	1.17235e-07	1525.66	1279.39	1729.3	1568.3	3840.93	6402.19	5790.8	3551.2	3559.25	3334.24	3347.57	3602.5	3474.26	3743.16	3822.03	2710.92	2702.36	4250.05	4189.9	2719.1	3039.52	2159.09	2086.21	5505.79	5681.22	4451.36	4377.75
48293	A_55_P2154107	ref|NM_008103|ref|NM_011082|ref|NM_001004193|ref|NM_178777	GAAGAAGAAGAAGAAGAAGTAGAAGAAGAAGAAGGAAGAAGAAGAAGAAGGAAGAAGAAG	NM_008103	ref|Mus musculus glial cells missing homolog 1 (Drosophila) (Gcm1), mRNA [NM_008103]	7	68290936	68290995	Gcm1	2.82563	1.67953e-05	4362.47	4095.79	4256.44	4735.17	12326.7	5282.29	6655.62	1908.99	1785.71	10453.1	10835.3	18811.2	28411	17406.9	18647.2	16069.3	14768.5	19052.6	16606.9	5417.95	6747.44	17758.6	16291.5	7705.01	5822.24	10366.2	14384.5
37700	A_55_P2003053	ref|NM_010024|ens|ENSMUST00000022725|gb|AK192007|gb|AK203874	ACGGTCAAAGTAAGGTGTGGCTAGTTATATGTGACCTTTGATTAAAAGTCCTTATATTGA	NM_010024	ref|Mus musculus dopachrome tautomerase (Dct), mRNA [NM_010024]	14	118412072	118412013	Dct	2.64855	0.000327581	1156.57	1041.38	935.728	1492.62	3063.25	7412.77	7137.94	5005.59	5020.43	2337.45	2245.52	4067.29	4259.36	4126.65	3974.57	1483.07	1567.87	1136.87	1156.15	601.357	630.25	1311.67	1158.16	2959.61	3244.03	3328.04	3226.78
56879	A_55_P2082841		GAAGAAGAAGAAGAAGAAGAAGAAGAGAAAAGAAATGAAAAGGAAGGAAGAAATCTATAA	A_55_P2082841	Unknown	1	173964405	173964464	A_55_P2082841	2.71297	3.58989e-06	6510.08	5715.77	6174.93	7639.54	17661.7	7158.7	10605.7	3641.66	2717.23	17753.7	17400.5	22621.3	33519	21444	25141.2	23496.5	21491.9	25335.6	25484.9	8357.52	10475.8	25170.4	24363	16876.4	10014.1	14732.8	20754.8
19618	A_55_P2068247		GAAGAAGAAGAAGAAGAAGAAGACAGAAGACAGAAGACAGAAGACAGAAGACAGAAATAA	A_55_P2068247	Unknown	15	13245897	13245838	A_55_P2068247	2.8831	0.000106614	3700.32	4052.12	3890.18	3158.66	10668.4	3572.4	4997.4	940.794	1323.96	7615.57	8179.51	21202.8	29766	17173	16245	12449.6	11479.9	15512.7	13287.3	4952.58	5917.68	15134	11905.6	7593.13	5422.1	8819.81	11214.2
42467	A_55_P2115691	tc|TC1615277	GCTAGTCTGTGTTCTCATAGAACTTACTGTTTCCCTACTAAGAACTCTTTTTAAATGTAG	TC1615277	tc|Q6P6T9_RAT (Q6P6T9) Karyopherin (Importin) alpha 2 (Karyopherin alpha 2), partial (25%) [TC1615277]	17	47757684	47757625	TC1615277	2.75494	1.90691e-08	3713	3114.94	3789.49	4234.58	10229.1	6197.87	6433.11	7528.56	6659.82	6181.25	6035.15	12739	12036.3	12194.8	14181.7	13777.5	14343.3	14066.1	15297.2	10519.1	9868.36	8770.35	9527.31	9214.08	9599.2	9431.09	10439.2
11291	A_55_P1961466	ref|NM_010024|ens|ENSMUST00000022725|gb|AK210881|gb|AK192007	GCTTGGGTCATTCACCACGGTCAAAGTAAGGTGTGGCTAGTTATATGTGACCTTTGATTA	NM_010024	ref|Mus musculus dopachrome tautomerase (Dct), mRNA [NM_010024]	14	118412088	118412029	Dct	2.55624	0.000522518	2596.93	2533.16	1976.76	3280.86	6638.38	16921.9	15459.6	10958	11057.9	5299.11	5036.8	8658.87	8592.76	9167.41	8438.44	3224.42	3133.38	2324.49	2491.72	1234.79	1275.7	2838.85	2546.02	6583.76	6956.68	6896.42	6947.28
22422	A_51_P208145	ref|NM_021882|ens|ENSMUST00000166680|ens|ENSMUST00000054125|gb|U14133	ATCTCTGATACTAGGCATAGACTTAAGAAGCAGGGCTCAGTTTCCCAAATGCCACATGGT	NM_021882	ref|Mus musculus premelanosome protein (Pmel), mRNA [NM_021882]	10	128156029	128156986	Pmel	2.20505	0.00159919	1770.72	2089.81	1296.4	1925.95	3904.53	9278.71	9355.61	5485.91	5964.31	3230.22	3127.14	5273.15	5092.11	5317.82	6071.33	1597.15	1697.66	1509.75	1388.14	632.966	600.859	1359.37	1460.54	4086.28	4067.45	4574.25	4728.93
14269	A_55_P2096127		TGACGATGATGACAATGATGATGACAACGAAGAAGAAGAAGAAGAAGAAGAAGAAGAAGA	A_55_P2096127	Unknown	13	102097488	102097429	A_55_P2096127	2.95759	7.92368e-05	3296.36	3876.78	3388.48	2623.82	9749.3	4176.99	7040.09	2166.61	1412.15	9341.91	12736.8	20186.9	25372.3	14986.2	14698.8	13385.4	11730.9	16360.4	8705.46	3542.39	3942.86	9230.79	8856.64	5987.66	3352.43	7028.99	10242
47131	A_52_P119187	ens|ENSMUST00000142242|ref|XM_003688883|ref|XM_003689253|nap|NAP026611-1	GAATGTAATCAATGTGGTAAAGCCTTTGTACGTCACGATACTCTTCGAAGACATGAAAGA	ENSMUST00000142242	ens|predicted gene 12588 [Source:MGI Symbol;Acc:MGI:3800295] [ENSMUST00000142242]	11	121767186	121767127	ENSMUST00000142242	2.98431	2.04164e-11	504.501	506.482	502.755	504.267	1505.59	1064.15	1116.93	1172.13	1177.26	1345.67	1228.65	2020.56	1826.53	1798.01	1918.74	1866.45	1973.91	2165.21	2089.1	1226.23	1184.82	1335.46	1248.01	1392.1	1339.53	1299.6	1333.94
2815	A_55_P2101944		AAGAAGAAGAAGAAGAAGAAGAAGAGAACCACCACCACCACCACCAAAGCATTCTTGTGA	A_55_P2101944	Unknown	7	146146994	146146935	A_55_P2101944	2.46839	7.72622e-05	6711.2	6664.18	7049.4	6420.01	16565.8	9984.85	10573.1	3839.12	3510.96	19184.9	19775.6	30276.6	44676	6473.55	22919.5	18777.5	18373.2	22872.6	19922.9	6558.31	9341.63	21715	19068.2	11857.4	9771.16	15400.5	19576
43674	A_55_P2068496	gb|AK085025|tc|TC1612270|riken|D430026D02|nap|NAP086551-1	TGTGTGTGTCTGTGTGTCTGTGCCTGTGTATAGATTTGAAAGACTCTTCACCTCTAGCTC	AK085025	gb|Mus musculus 13 days embryo lung cDNA, RIKEN full-length enriched library, clone:D430026D02 product:unclassifiable, full insert sequence. [AK085025]	4	81390391	81390450	Gm11412	3.11272	1.18879e-05	1448.38	1922.1	1093.6	1329.44	4508.4	2539.46	2837.24	3812.36	3903.3	2100.52	2256.85	6087.02	5652.99	6175.01	5818.31	6021.58	6153.93	5806.38	5750.99	5912.03	5544.06	3595.11	3325.58	3878.3	4489.19	3901.06	3623.58
5560	A_55_P2156556	nap|NAP112173-1|nap|NAP112209-1|nap|NAP058516-1|nap|NAP112375-1	TGCTTGTTATAGTGTGTGTGTGTTGTGTGTTTGGCAAATGTGTTAGGTGCAGCATGTGCA	NAP112173-1	Unknown	3	48538748	48538689	NAP112173-1	2.88471	0.000999993	1057.89	1556.11	774.251	843.298	3051.7	1595.08	1416.73	2591.79	2510.4	1598.27	1380.19	4311.46	3874.66	4181.22	3901.45	4447.85	4781.26	3803	3552.38	3560.2	3755.22	2256.45	2367	2833.39	2952.51	2737.87	2728.99
12240	A_55_P1993390		ATTGCTCTGAAGAAACAACGCACTAAGAACAACAAGGAGGAGGCTGCAGAATTCCTAAAC	A_55_P1993390	Unknown	11	57263171	57263230	A_55_P1993390	2.16762	2.18186e-07	6581.63	6834.56	7161.45	5748.89	14266.5	13606.1	15108.5	14110.6	13279.7	10349.9	9571.46	18811.2	18992.1	17173	17049.6	13777.5	14343.3	13045.7	13788.1	10781.7	10628.3	16014.6	14002.3	13187	13221.6	16394.7	16625.5
4436	A_55_P2094626	ref|NM_175211|ens|ENSMUST00000091039|ens|ENSMUST00000113167|gb|AK170248	ATACCCTTAAAGCATCCTGTGTGTGTGTGCGCGCGGTGTGTGTGTGTGAGCGAGTGAGTG	NM_175211	ref|Mus musculus Ral GEF with PH domain and SH3 binding motif 1 (Ralgps1), mRNA [NM_175211]	2	32992732	32992673	Ralgps1	3.24223	0.000304528	903.511	1345.07	782.377	583.087	2929.39	2197.84	1813.33	4365.87	4081.34	941.073	806.722	4292.78	3130.77	1854.44	3879.69	3786.52	4269.3	3443.74	3388.56	3928.69	3966.7	2292.74	1558.55	2854.45	3092.57	2295.13	2205.81
9294	A_51_P182303	ref|NM_007743|ens|ENSMUST00000031668|ens|ENSMUST00000169615|gb|AK161017	ACCAAGAATTCCGTGTGGAGGTTGGCCCCGTCTGTTTCAAATAAGTGAACTCAACCTAAA	NM_007743	ref|Mus musculus collagen, type I, alpha 2 (Col1a2), mRNA [NM_007743]	6	4490619	4490678	Col1a2	2.50106	0.000444069	3469.79	3086.64	3565.8	3756.92	8678.15	23738.8	25337.7	10499.2	10665.2	5717.98	5722.54	9316.42	9031.97	13272.1	11626.5	6837.08	6653.72	3972.95	3979.8	5929.16	5566.73	3984.27	4101.69	3783.92	3994.42	8509.81	8677.26
38370	A_55_P2061333	nap|NAP111319-1	ATGTGTGTGGGCAAAAACTCCAGTCACTATTTGTGACTAATTGCATAACAGGTTCTTTTA	NAP111319-1	Unknown	14	61943534	61943475	NAP111319-1	2.84167	5.59629e-09	2571.33	2391.27	2739.66	2583.05	7306.86	4826.22	4845.08	5385.96	5195.63	4917.76	5036.8	9832.72	9272.45	10106.5	11342.9	10139.8	10810.2	9727.55	11016.3	6532.87	5917.68	5347.07	5271.5	6239.16	6278.59	6302.55	6405.66
53628	A_55_P2064171		AAGAAGAAGAAGAAGAAGAAGCAGAAGAAGAAGAAGAAGTTGGTTCTAGTGCAGTTTTTT	A_55_P2064171	Unknown	6	142919207	142919148	A_55_P2064171	2.33064	7.46884e-05	6252.13	6376.87	4810.22	7569.3	14571.4	10931.9	14758	7118.88	2131.76	14977.4	12381.5	18811.2	25831.4	18886.2	20443.1	19097	16650.2	22046.9	23313.5	5312.04	6152.85	14247.3	21374.1	8693.15	6581.42	11363.6	19468.2
5818	A_52_P460929	ref|NM_001001185|ens|ENSMUST00000078471|gb|BC048507|gb|AK133011	CTCGTCTGAACCTGTTGTGTTCTGTAGAGGGCCTCATTCTCTGTACAAGTTTGTGGTTAT	NM_001001185	ref|Mus musculus cDNA sequence BC048507 (BC048507), mRNA [NM_001001185]	13	67964783	67964842	BC048507	3.10142	3.79463e-06	1713.09	1877.05	1750.35	1511.86	5313	2720.53	2708.57	2761.23	3041.16	2618.81	2640.02	10357.4	9514.21	8522.18	8438.44	8213.46	8488.95	8320.05	7928.68	3208.46	3348.45	4181.26	3580.77	4024.16	3847.04	4022.08	4400.15
22595	A_55_P2068248		GACGAAGACGAAGACGAAGACGAAGACGAAGAAGAAGAAGAAGAAGAAGAAGAAGAAGAA	A_55_P2068248	Unknown	11	56072653	56072594	A_55_P2068248	2.61544	8.54924e-05	4287.7	4226.66	4464.67	4171.77	11214.2	5777.72	7928.92	2300.87	2081.8	12419.3	11910.9	20865.5	29991.5	16939	18936	12062.1	11396.2	16106.5	13087.4	4437.81	4852.36	12567.8	11905.6	6687.79	3983.95	8360.09	12114
22970	A_55_P2005315	ens|ENSMUST00000065533|gb|AK140012|riken|B230039D16	GGGTTATTGGCCTTTTTCCAAGTTGTGTGTGTGTGTGTTTAAATAATTTAGACATAACAG	ENSMUST00000065533	ens|predicted gene 9900 [Source:MGI Symbol;Acc:MGI:3641618] [ENSMUST00000065533]	11	58143005	58142946	ENSMUST00000065533	3.03758	1.80972e-05	668.4	904.532	571.271	529.397	2030.32	910.137	943.906	1620.31	1749.5	398.351	399.445	3335.73	2603.23	2931.36	2874.24	3039.7	3387.59	2609.51	2623.14	2735.07	2531.16	1770.35	1248.01	1808.11	1976.38	1608.16	1563.63
1810	A_55_P1991778	ref|NM_001159583|ref|NM_027993|gb|AK134737|gb|AK009522	GCGTGTGTGTGTGTGTGTGTTGTACCCCAGTGTGTGTTGAGCCTATCTGTCCAGGGAACC	NM_001159583	ref|Mus musculus RIKEN cDNA 2310028H24 gene (2310028H24Rik), transcript variant 1, mRNA [NM_001159583]	4	41466252	41466193	2310028H24Rik	2.96833	3.40134e-05	6687.97	9135.74	5651.44	5276.73	19852.1	13809.9	12111.1	26885.5	26651.3	6937.79	6619.55	24182.2	20365.4	10179.4	25484.5	26286.5	26767	21715.8	21223.4	28895.7	36625.7	16124.3	12346.5	19825.7	22944.7	16833.6	13931.1
38221	A_55_P2036026	ref|NM_028783|ens|ENSMUST00000172374|ens|ENSMUST00000063237|ens|ENSMUST00000102895	TATTCTCATTCTACCGCCACTCTGAGCTTAAGGAACTTAATTCTATAAAACTGTAAAGAC	NM_028783	ref|Mus musculus roundabout homolog 4 (Drosophila) (Robo4), mRNA [NM_028783]	9	37221547	37221606	Robo4	1.61853	0.00821971	767.053	712.407	641.211	947.543	1241.5	1958.46	1997.59	690.889	730.11	1248.2	1125.79	1230.85	1314.47	1558.36	1447.61	1185.73	1245.94	893.445	951.2	1497.19	1436.52	923.964	943.467	718.402	717.43	1826.39	1671.01
21668	A_55_P2115458	ref|NM_133931|ens|ENSMUST00000115330|gb|AK040864|gb|AK036052	GTGATGAGATTTATGATTTTTGTGTCTGTGTGTGTGTGTGAATCATCTGTATCTTCTCTT	NM_133931	ref|Mus musculus protection of telomeres 1A (Pot1a), mRNA [NM_133931]	6	25693957	25693898	Pot1a	3.07129	2.67367e-06	661.97	861.951	562.51	561.449	2033.1	1055.01	1127.6	2007.35	2212.23	550.359	564.873	3355.5	2567.44	2923.74	2924.44	3103.99	2779.84	2601.16	2291.79	2735.07	2493.19	1603.65	1214.24	1818.09	1780.93	1543.52	1474.19
22067	A_55_P2138130		GTGTGTGTCTGTCTGTCTGTCTGTCGGCGTGCATATCTCTCATTGGCCTGGAGCTCATCG	A_55_P2138130	Unknown	8	67351850	67351909	A_55_P2138130	2.55014	2.42901e-07	3354.76	3964.62	2910.74	3188.93	8555.11	6070.96	6309.9	7519.88	7808.08	4355.42	4487.23	11622.5	10250	10472.1	10167.8	10906.9	11312.6	10458	10339.1	10957.3	10247.5	7010.64	6674.56	7644.02	8321.33	7952.72	7324.1
38957	A_55_P1960738	gb|BG175686	TGTGCTGTGCTGTCCTTTCAAATTTCACACTGAGCATTGTTTAGGGCTGGGACAGATGTT	BG175686	gb|602334681F2 NCI_CGAP_Mam1 Mus musculus cDNA clone IMAGE:4457756 5'. [BG175686]	19	56156181	56156239	Gm4470	1.85758	0.00122059	1489.01	1327.66	1350.7	1788.67	2765.95	2003.53	2687.09	2636.89	2548.79	3148.9	3105.03	2333.88	3428.75	2961.87	2128.07	2903.13	3124.67	3131.67	3317.14	1969.2	1809.69	2280.66	3591.88	2362.47	2618.22	3509.58	3249.7
35648	A_55_P2038484	ref|NM_175017|ens|ENSMUST00000168837|gb|CJ202435	TGTGTGTGTGTGTGTGTAGTTAACTATCCTTTTAAATAAATCCTCCTCTTGGGCTTTGGT	NM_175017	ref|Mus musculus RIKEN cDNA 4933427D06 gene (4933427D06Rik), mRNA [NM_175017]	6	89059972	89060031	4933427D06Rik	2.75451	0.000365662	4405.71	6154.16	3487.94	3575.04	12135.6	7683.55	6865.12	13721.3	13279.7	4377.41	4200.03	15156.2	12036.3	15220.7	15067.9	15593.3	15878.5	12706.8	13888.5	19217.2	18427.5	9803.37	8722.89	11857.4	13325.9	10005.2	9947.76
59444	A_51_P338031	ref|NM_018752|ens|ENSMUST00000107516|gb|AF047714|gb|AK191665	AAGTAGGACATGTTTGTGGCAGTTTATTTACTATATATACCTTTGTCATTCTGTGGAAGC	NM_018752	ref|Mus musculus transient receptor potential cation channel, subfamily M, member 1 (Trpm1), transcript variant 1, mRNA [NM_018752]	7	71369544	71369603	Trpm1	2.2786	2.1218e-05	1645.43	1700.95	1339.84	1895.48	3749.26	6730.25	6219.98	4870.62	4933.06	3032.31	2983.35	5449.3	5652.99	4736.22	4979.78	2647.01	2745.46	2289.04	2249.01	1125.41	1177.36	1965.9	1855.08	4648.54	4756.77	3700.97	3735.32
20212	A_55_P1962699	gb|AK080285|tc|TC1776563|riken|A630025K03|nap|NAP029645-1	AAGAGGAAGAGGAAGAGGAAGATGAAGAGGAAGAAGAAGAAGAAGAAGAAGAAGAAGAAG	AK080285	gb|Mus musculus 3 days neonate thymus cDNA, RIKEN full-length enriched library, clone:A630025K03 product:unclassifiable, full insert sequence. [AK080285]	10	89001547	89001606	AK080285	2.43942	0.000120904	5032.33	5166.34	5095.66	4834.99	12276	6634.15	8642.72	2377.49	1963.85	13880.3	14050	22869.3	32843.2	16939	18502.6	12994.5	12652.9	17794.4	14189.8	4361.01	5019.25	14802.2	14222.1	7644.02	4965.09	9474.2	13249.4
29528	A_55_P2067952	ens|ENSMUST00000148137|ref|XM_991957|ref|XM_285300|tc|TC1626696	TGATTATAAAGATGTGTGTGTGTGTGTCTGTGCATGTGCACATGTGCACATGTATGTTAA	ENSMUST00000148137	ens|predicted gene 5097 [Source:MGI Symbol;Acc:MGI:3647308] [ENSMUST00000148137]	19	33850266	33850207	ENSMUST00000148137	2.94345	1.64144e-05	1076.42	1438.3	939.049	851.895	3168.38	1826.2	1574.75	3134.43	3173.91	981.965	947.653	5331.78	4045.76	4446.38	4297.99	4357.23	4592.51	3820.05	3624.11	4399.45	4176.32	2592.75	2004.25	2653.29	2888	2461.81	2373.68
52632	A_55_P2072403	ref|NM_022724|ref|NR_027509|ens|ENSMUST00000027956|gb|AK083457	TTCGGGGTGTGTGTGTCTGTGTGTGTGTGTTGCTTACTAGCTATGTGAACTAACCTTTGT	NM_022724	ref|Mus musculus suppressor of variegation 3-9 homolog 2 (Drosophila) (Suv39h2), transcript variant 1, mRNA [NM_022724]	2	3373245	3373186	Suv39h2	2.99399	6.85887e-06	3766.17	4953.3	3344.58	3000.64	11275.9	5621.59	6908.98	12370.5	13793.6	4443.6	4376.29	15339.3	11260.4	14908	14329.5	14959.9	14938.9	12537.7	12291.8	17910.7	16518.1	9123.49	7453.51	10539.2	11872.8	8766.35	7804.81
23859	A_55_P1953063	ref|NM_008303|ens|ENSMUST00000081488|ens|ENSMUST00000075242|ref|XM_003086143	GGCACCAAATTAGTTCTAGACGACAAGGATCATTTCTTATTTAGAGATAGTGACATTCTT	NM_008303	ref|Mus musculus heat shock protein 1 (chaperonin 10) (Hspe1), nuclear gene encoding mitochondrial protein, mRNA [NM_008303]	1	55147620	55147946	Hspe1	2.26445	5.23553e-05	1184.75	1209.43	1057.66	1287.16	2682.8	1227.51	1116.93	1355.15	1235.3	1129.69	1125.79	4451.43	4436.08	4391.73	5017.61	3264.53	4358.98	4208.31	4508.47	1660.88	1647.15	2268.56	2145.04	2137.07	2136.48	2669.88	2529.12
26975	A_51_P438805	ref|NM_001009935|ref|NM_023719|ens|ENSMUST00000049093|ens|ENSMUST00000074519	CTAAGGTGATGTTCTTAGCACTTTAGCTTGTCAATTTTGTTTTAGTCTCCGTTATAGATG	NM_001009935	ref|Mus musculus thioredoxin interacting protein (Txnip), transcript variant 1, mRNA [NM_001009935]	3	96365147	96365206	Txnip	2.19329	6.38878e-06	1074.34	987.311	1221	1014.71	2356.34	2904.93	2815.77	2462.67	2624.42	2337.45	2336.22	2613.87	2814.05	2742.19	2727.72	2157.05	2208.73	2035.2	2089.1	2135.74	2028.31	1748.05	1776.88	2265.37	2311.21	2366.87	2337.63
3434	A_55_P2027012	ref|NM_011459|ens|ENSMUST00000000514|ens|ENSMUST00000112706|gb|AK032659	TTATACGTCTCTCTGTGTGTGTTTGTGTGTATGTGTGTGTGTGTGCCTCTGTGTGTGTGT	NM_011459	ref|Mus musculus serine (or cysteine) peptidase inhibitor, clade B, member 8 (Serpinb8), transcript variant 1, mRNA [NM_011459]	1	109504865	109504924	Serpinb8	2.70639	0.000151059	2151.06	2920.5	1900.1	1632.59	5821.62	3824.58	3329.31	5849.53	6386.22	1988.72	1807.97	8727.25	7086.22	8306.73	7572	8368.28	8463.24	7574.46	7007.08	7365.71	6682.46	4148.74	3097.11	5401.4	5692.05	5074.62	4321.9
25528	A_55_P2139430		AGAAGAAGAAGAAGAAGAAGAAGGAGAAGAAGGAGAAGAAGGAGAAGAAGAAGAAATCTT	A_55_P2139430	Unknown	1	171821341	171821282	A_55_P2139430	2.26383	0.000148999	6090.64	6272.24	5752.72	6246.96	13788.2	5582.64	7674.66	2262.44	1373.24	11458.6	12855.5	22372.5	34421.2	18808.4	22919.5	14722.8	15024.1	17205	19822.7	6532.87	7936.99	19052.8	19805.9	10086.4	6977.99	10597.4	15846.5
32716	A_55_P1954221	ref|NM_010128|ens|ENSMUST00000154270|ens|ENSMUST00000111907|ens|ENSMUST00000032330	CGCATTGGTGGGTTATTCTAGTACTGTATTTGGCTTCTTCATTAATAGGATATTTCACAT	NM_010128	ref|Mus musculus epithelial membrane protein 1 (Emp1), mRNA [NM_010128]	6	135333061	135333120	Emp1	2.06952	0.0266035	613.82	326.802	618.666	895.991	1270.31	2301.79	2355.6	1052.26	1056.26	1176.44	1159.73	1714.43	1637.86	2092.99	2353.93	961.423	1042.47	834.155	955.36	703.613	738.854	797.903	863.987	707.599	782.946	1358.62	1298.62
46038	A_30_P01024472		AAATTTGTCCTTGAAGCTTGTATCTGATTTTGACCTTGTATTCAACTTAACTGTTTCCTT	chr11:35805295-35817263_F	lincRNA:chr11:35805295-35817263 forward strand	11	35810479	35810538	chr11:35805295-35817263_F	2.32888	9.17555e-06	6276.43	6416.06	5053.74	7359.48	14617	8524.09	8234.17	8315.14	8279.74	7745.14	7987.21	20781	18829.1	19740.6	24313.1	24135.6	19757.5	20637.2	20623.7	14386.4	12469	11892.3	12456.9	12879.6	12493.6	13162.6	13931.1
5433	A_55_P2097474	ref|NM_172728|ens|ENSMUST00000047450|gb|AK155537|gb|AK052451	GTGTGTGTGTGTGTGTGTGTGTGTGTTTATGAACAGTATAGGTTTTAAAAGAACAGTATT	NM_172728	ref|Mus musculus cAMP responsive element binding protein 5 (Creb5), mRNA [NM_172728]	6	53645678	53645737	Creb5	2.64246	4.68357e-05	19440.1	25433.8	16591.4	16295.2	51369.9	39730.5	33737.3	64960	66922.2	22251.2	22366.9	61076	46006.7	45075.5	55040.8	65665.4	60877.5	50581	53433.2	85403.8	86704.9	43353.2	34605	52776.3	56888.1	44429.4	38251.8
7668	A_55_P1996202		CTATAATCTCTTCTTGTGTGCCTGAAGACAGCCACAATGTATGTGTATACACAAAATAAA	A_55_P1996202	Unknown	18	15170397	15170456	A_55_P1996202	2.28092	3.64797e-09	1521.07	1343.61	1614.44	1605.17	3469.45	2739.73	2665.56	3089.46	2827.52	2788.96	2640.02	4828.55	4701.09	4548.04	4490	4332.53	4251.38	4233.36	4130.06	2750.96	2854.2	3127.33	2775.72	3255	2834.25	3157.22	3306.86
31803	A_55_P2007640	ref|NM_029735|ens|ENSMUST00000046514|gb|X54327|gb|AK166460	CTCAGATGCAATTTTTCTTTTTCATTTTTTAAAACTTCTAAAAAAGGTCATGAGATAAAA	NM_029735	ref|Mus musculus glutamyl-prolyl-tRNA synthetase (Eprs), mRNA [NM_029735]	1	187252093	187252152	Eprs	2.48081	1.38274e-06	651.416	519.816	688.743	745.689	1616.04	942	1127.6	1111.7	1074.38	1005.73	1171.12	2454.51	2020.8	2046.94	2438.52	2133.04	2199.57	2209.3	2291.79	1454.25	1436.52	1524.49	1416.42	1392.1	1339.53	1311.33	1451.21
6315	A_55_P1972915	gb|AK149306|riken|A930017O15	GTGTGTGTGTGTGTGTGTGTGTTACTTGAGATCAATTTTTTATACCAAACGTTTAAACCT	AK149306	gb|Mus musculus adult retina cDNA, RIKEN full-length enriched library, clone:A930017O15 product:hypothetical Cysteine-rich region profile containing protein, full insert sequence. [AK149306]	3	84388313	84388371	AK149306	2.67701	5.00862e-05	14321.3	18886.6	12118.1	11959.1	38338.2	24917.7	22638.6	44243.3	49984.9	14490.2	14529.5	46118	37139.4	46899.3	44737.2	44223.8	46733.8	37351.3	43719.3	64081.1	61663.9	33164.2	25991.6	38270.8	42385.3	31275.2	28882.7
61271	A_55_P2063166	ref|NM_177767|ref|NM_001093757|ens|ENSMUST00000109556|gb|AK156765	GCCTGTGTGTGTGTGTGTGTGTGTTAGTATTAACAGAAAATTCAGAAAGGTTAAAAATGA	NM_177767	ref|Mus musculus 2-oxoglutarate and iron-dependent oxygenase domain containing 1 (Ogfod1), transcript variant 1, mRNA [NM_177767]	8	96590779	96590838	Ogfod1	2.77953	8.00845e-06	7238.96	9339.54	6255.01	6122.33	20120.9	11706.9	12564.2	22012.3	21974.2	7507.28	8072.67	25722.7	21718.4	24516.9	26099.8	26127.5	26595.1	22046.9	18518.2	33381.7	33032.5	17216	14112.3	17386.5	22010.2	15953.9	14384.5
6296	A_55_P1975947	ref|NM_028982|ens|ENSMUST00000111915|gb|AK188597|gb|BC137676	TGTCTCTCTGTGTATGTGTGTGTGTCTCTGTATGTGTGTGTGTGCCCAGTGTTGTAACAA	NM_028982	ref|Mus musculus RIKEN cDNA 8430419L09 gene (8430419L09Rik), mRNA [NM_028982]	6	135184349	135184408	8430419L09Rik	2.66377	0.000104469	906.154	1214.86	817.363	686.245	2413.79	1314.26	1283.94	2025.7	2081.8	796.665	870.111	4029.32	3428.75	3656.55	3568.43	3569.32	3679.89	3384.12	2985.54	2852.79	2705.05	1625.97	1460.54	1969.82	2039.83	1945.08	1829.91
41442	A_55_P2120682	ref|NM_020585|ref|NM_001042484|ens|ENSMUST00000121783|ens|ENSMUST00000051094	GGCTTCCGTGTAACTTGCAAGTTAAAGTTAATTTTTCCAGCTCTTCTTTATCTCTATACT	NM_020585	ref|Mus musculus golgi autoantigen, golgin subfamily a, 7 (Golga7), transcript variant 1, mRNA [NM_020585]	8	24351820	24351798	Golga7	2.01023	3.6281e-11	727.031	711.031	696.154	773.909	1461.5	1218.22	1249.02	1392.99	1402.48	1176.44	1103.41	1405.73	1535.69	1620.02	1596.93	1656.81	1737.98	1592.18	1409.64	1596.63	1640.4	1359.37	1315.67	1578.48	1555.88	1639.74	1369.33
35321	A_55_P1967591		ACAAATTCACCCACCCACCAAAAAGAAGAAGAAGAAGAAGAAGAAGAAGAAGAGGAAGAG	A_55_P1967591	Unknown	13	6310513	6310454	A_55_P1967591	2.1176	7.31583e-05	7680.69	7098.9	8011.1	7932.06	16264.7	8459.72	12111.1	3514.95	3308.2	17514	18471.4	25964.4	35853.3	22292.5	23129.6	16943.6	17855.3	24434.9	21822.1	6940.18	8303.42	21397.8	20120.9	10741	6988.64	13162.6	18492.9
13111	A_55_P1992680	ref|NM_011551|ref|NM_001044383|ens|ENSMUST00000174302|tc|TC1705677	TGTGTGTGTGTGTGTGTGTGTGTGTGTGTCTAGAGCCTGTCTCTTTGAATCTGGAAAAAG	NM_011551	ref|Mus musculus upstream binding transcription factor, RNA polymerase I (Ubtf), transcript variant 1, mRNA [NM_011551]	11	102167054	102166995	Ubtf	2.67725	3.35432e-07	20968.9	25298.5	19111.4	18496.9	56139	43123.9	38473.8	75066.4	76993.6	25046.1	23419.9	62627.7	50519.6	67411.2	57922	66482.2	68353.6	53734.3	56888.5	92189	91991.6	44561	36194.7	54694	63013	45537.1	40815
12265	A_55_P2109589	ref|NM_018861|ens|ENSMUST00000004634|ens|ENSMUST00000109594|gb|BC052733	CTGTATTTACATATACTTTATGTATCAAGTGTGTGTGTGTATGTGTGTGCTTTTAGCTCC	NM_018861	ref|Mus musculus solute carrier family 1 (glutamate/neutral amino acid transporter), member 4 (Slc1a4), mRNA [NM_018861]	11	20202674	20202615	Slc1a4	2.70645	0.000453514	713.713	1001.5	543.453	596.188	1931.63	1344.54	1170.78	2387.02	2091.76	646.291	614.808	3119.16	2274.58	2749.73	2576.7	2790.89	2702.36	2235.85	2238.31	2324.98	2090.32	1581.22	1158.16	1698.74	1760.67	1476.19	1462.73
28370	A_55_P2043117	ref|NM_001162956|ens|ENSMUST00000036576|gb|AK080572|gb|BC042726	GTGTGTGTGTGTGTGTGTGTGTGATATGTATGTATATGTGTTCTTTATTTGTAAAAGTGG	NM_001162956	ref|Mus musculus coiled-coil domain containing 138 (Ccdc138), mRNA [NM_001162956]	10	58038617	58038676	Ccdc138	2.78328	7.80044e-05	15843.4	21353.1	13406.2	12770.9	44096.6	32883.3	29629.9	55387	60326.6	19066.1	18827.6	49331.8	40112.1	58021.4	46711.9	52486	55957.4	43028.2	45615.8	70957	73088.9	37512.4	28011.5	41162.5	47108.2	34525.9	30374.6
30341	A_55_P2011151	ref|NM_001163776|ref|NM_080727|ens|ENSMUST00000024833|gb|AK158203	TAGGAATCAGTTGTTTTGTGGCTGTAACAAAAAGTGTGTGTGTGTGCATGTGTGTGTGTG	NM_001163776	ref|Mus musculus transmembrane protease, serine 3 (Tmprss3), transcript variant 1, mRNA [NM_001163776]	17	31316543	31316484	Tmprss3	2.8278	2.39565e-06	593.935	726.264	547.991	507.55	1679.53	989.802	810.31	2090.84	2032.25	610.058	496.255	2934.36	2256.15	2734.65	2629.98	2398.58	2685.06	1992.99	1984.73	1572.19	1809.69	1065.99	910.172	1181.31	1361.44	1151.11	1251.77
21965	A_55_P1967002		AAGAAGAAGAAGAAAAGGAGAAAGAGAGGAGAGAGAGAGAGAGGCATTTCAAGCAAATAG	A_55_P1967002	Unknown	7	151963159	151963218	A_55_P1967002	2.57077	0.00320468	1362.92	1817.68	1253.18	1017.89	3503.74	932.361	1976.28	385.731	362.792	4410.46	3708.99	7121.5	12819.5	5176.39	4858.27	3481.05	3546.71	4948	4789.41	530.845	596.002	4724.51	4496.03	1688.79	1015.94	2354.93	3157.86
40027	A_55_P2106827		TTTAACGCGCTTTGTCAAATGGGCCCGCTACATTAGGCTCAAAATACCTCCTGCCATTAA	A_55_P2106827	Unknown	16	36779071	36779130	A_55_P2106827	1.99608	0.000397542	2278.38	2013.27	2187.98	2633.9	4547.83	3881.45	3428.43	5304.25	5273.6	4158.86	3730.81	4367.44	5038.65	4587.19	5584.25	4184.69	4772.27	3972.95	4458.6	5461.86	5230.32	4181.26	3974.71	4393.83	4933.67	4507.08	4626.15
14995	A_51_P188271	ref|NM_054042|ens|ENSMUST00000070630|gb|AK144655|gb|AF378758	CAAAGGACACACCAGGACTCCAGGACCTCAAGGGGTGGGTGCTGGGATCTTCTCCAATAA	NM_054042	ref|Mus musculus CD248 antigen, endosialin (Cd248), mRNA [NM_054042]	19	5070558	5070617	Cd248	1.6346	0.00451535	769.598	697.337	853.295	758.163	1257.98	2934.48	3197.01	1180.88	1186.85	938.919	908.394	1396.44	1470.65	1819.02	1706.46	1059.81	1104.68	682.201	694.356	920.827	931.452	683.569	736.199	490.647	547.738	1554.46	1530.56
2202	A_55_P2424767	ref|NM_001081348|ens|ENSMUST00000110516|ens|ENSMUST00000039097|ens|ENSMUST00000110513	CCTGGAAGATATAAATGTATCATTTTGTGTGTGTGTGTGTGTGTGTACATACACATATAC	NM_001081348	ref|Mus musculus HECT, C2 and WW domain containing E3 ubiquitin protein ligase 1 (Hecw1), mRNA [NM_001081348]	13	14320549	14320490	Hecw1	2.41473	0.00141473	2685.32	3714.73	2287.89	2053.34	6484.32	5301.56	4390.14	8341.03	9518.59	2235.75	2155.28	8444.72	6390.27	4673.43	7109.71	8986.23	9206.79	7262.98	7147.45	9304.17	9043	5255.34	3790.74	6469.09	6892.66	5707.7	5028.48
62937	A_66_P114974	ens|ENSMUST00000071866|nap|NAP093280-001	CGGAAGGTGGTCGTCGTCTGCTTTGAAGGCATTAACATTTCTGGAAACTTCTACAGAAAC	ENSMUST00000071866	ens|ribosomal protein 13A, pseudogene 1 [Source:MGI Symbol;Acc:MGI:3648883] [ENSMUST00000071866]	19	50105135	50105076	ENSMUST00000071866	1.66434	0.016124	11838	11740	9389.08	14384.9	19702.5	21381.3	20517.9	16855.7	18169.2	13514.2	12618.1	20272	18584	16861	21934.6	20776.6	23919.8	21052.6	23214.3	22022.1	21254.1	15685.1	16507.3	21039.3	20030.2	22720.1	24526.4
54594	A_55_P2175284	ref|NM_001199494|ref|NM_007915|ens|ENSMUST00000115086|ens|ENSMUST00000163192	GTATTTTGTGAATTTGTTGTTACTGTTTTTCTGTGAAGCACATACATTGTATGTGGGAGG	NM_001199494	ref|Mus musculus etoposide induced 2.4 mRNA (Ei24), transcript variant 1, mRNA [NM_001199494]	9	36587346	36587287	Ei24	2.02704	2.2083e-08	508.133	536.073	513.331	474.994	1030	884.976	1008.16	1026.84	1206.14	943.226	939.161	989.093	1014.12	1053.76	1087.15	1151.91	1122.85	1077.92	1054.21	1150.33	974.23	857.126	902.658	1117.46	1076.38	999.093	1023.3
30588	A_51_P129012	ref|NM_009735|ens|ENSMUST00000102476|gb|X01838|gb|AK028378	TTGAACCTGCTTAATTACAAATCCAGTTTCTAATATGCTATACAATTTATGCACGCAGAA	NM_009735	ref|Mus musculus beta-2 microglobulin (B2m), mRNA [NM_009735]	2	121978401	121978460	B2m	1.80384	7.50035e-07	2033.18	1847.26	2187.98	2064.29	3667.52	4258.62	4142.57	3614.56	3799.12	3414.67	3391.52	4780.92	4303.59	4157.84	4865.88	3320.67	3582.18	2910.57	3266.29	3071.26	2946.82	2881.93	3161.62	3307.96	3428.29	3912.09	4166.52
16913	A_55_P2090782	ens|ENSMUST00000097953|gb|AK157058|riken|F830116B19	AGATTGGCTTTTAAACGGTGTGTGTGTGTGTGTGTTATATCCCTGTGTATACGCATGTGA	ENSMUST00000097953	ens|predicted gene 10576 [Source:MGI Symbol;Acc:MGI:3642535] [ENSMUST00000097953]	4	100727222	100727163	ENSMUST00000097953	2.56642	2.25987e-05	3396.05	4343.06	2931.1	2913.99	8715.68	6061.19	4953.69	10773.7	11554.9	3218.63	3038.68	12178.7	9433.46	11362.3	10714.7	11060.4	11312.6	9244.32	9176.99	12651.5	12084.5	7153.97	5629.88	8170.43	8525.37	7051.03	6394.25
18789	A_55_P2064906		ACACTGTTTGCAGATGACCAGTGCCTTATGCTGTCTTTACAAATAAACTCGAGGCAAGAA	A_55_P2064906	Unknown	4	136140053	136139994	A_55_P2064906	2.1322	2.98491e-07	25533.8	25027.6	25983.8	25590	54443.2	32461.7	32261	36285	35779.8	32300.3	32488.4	88171.3	83442.1	78885.3	81553.2	65910.4	71498.8	67448.9	70422.9	49133.5	53110.1	49597.4	45219.8	47022.6	43834.2	48755.1	52167.7
21120	A_55_P2292737	ref|XR_105098|ref|XR_107895|gb|AK086402|tc|TC1610673	AATATATAGATTTACTATGGTGTGTGTGTGTGTGTCTGTGTGTCTGTGTGTAAAATCTCT	XR_105098	ref|PREDICTED: Mus musculus RIKEN cDNA 2310002F09 gene (2310002F09Rik), miscRNA [XR_105098]	7	51000895	51000836	2310002F09Rik	2.53488	0.00047685	4199.51	5729.22	3421.54	3447.77	10645.3	7748.64	6522.36	13818.5	14516.3	4465.76	3948.75	14603.9	10919.9	14127.3	14255.6	13934.7	14173.5	9244.32	10242.8	15494.5	14323.8	8556.67	6519.32	9384.32	10949.1	8402.88	8042.94
20428	A_55_P1953361	ref|NM_138680|ref|NM_001170848|ens|ENSMUST00000114879|ens|ENSMUST00000162386	GTGTGTGTGTGTGTGTGTGTGTGTGTGTGTGTAGAGTTTAAAGACTATAATTGTAAAAAA	NM_138680	ref|Mus musculus LUC7-like 2 (S. cerevisiae) (Luc7l2), transcript variant 1, mRNA [NM_138680]	6	38559052	38559111	Luc7l2	2.44566	0.000533865	26331.4	35206	22015.3	21772.8	64397.4	50112	46123.6	85874.9	86404.5	30116.6	30101.3	69177.1	55672.7	73614	71541.6	70414.5	76582.7	59680.9	64899.3	101768	104411	55554.6	47502.3	62750.6	71709	53970.3	48762.2
13524	A_55_P1953866	ref|NM_001126047|ens|ENSMUST00000114990|ens|ENSMUST00000114992|ens|ENSMUST00000114991	AATGTGTGTGTGTGTGTGTGTGTGTTGTAACTTTCCTGTCTCTATCACGTCTTCCCTTGG	NM_001126047	ref|Mus musculus sema domain, immunoglobulin domain (Ig), transmembrane domain (TM) and short cytoplasmic domain, (semaphorin) 4C (Sema4c), mRNA [NM_001126047]	1	36606057	36605998	Sema4c	2.52832	0.000302019	13416.8	18061.6	11251.6	10937.1	33922	25024.8	21932.2	45269.4	47473.5	14124.4	13332.1	39215.6	31042.5	40115.6	40514.1	38482.3	40230.9	35316.2	33684.4	54942.7	55978.5	27342.1	22307.4	31476.6	36254.4	27080.3	25143.1
8907	A_55_P1982568	ref|NM_016916|ens|ENSMUST00000088494|ens|ENSMUST00000109528|gb|AK018127	GAATGTGTGTTGTGTGTGTGTTTACATACCAATACATGTGTATATTCCTTTTGAAGAAGC	NM_016916	ref|Mus musculus bladder cancer associated protein homolog (human) (Blcap), mRNA [NM_016916]	2	157382700	157382641	Blcap	2.47166	1.15123e-06	549.642	656.475	523.858	468.593	1358.53	896.59	912.422	1502.34	1588.22	647.344	683.869	1832.22	1367.9	1599.54	1972.38	1858.82	1681.57	1421.89	1398.9	1780.06	1701	1142.57	933.795	1371.08	1459.89	1100.47	1034.76
60231	A_55_P2082614	ref|NM_001037745|gb|BC100354|gb|BC063331|tc|TC1584458	CCAACTCAGAGATGTGTGTGTGTGTGTGTTTTAGAAGAAAGATTATTTTATAGTTCCAGA	NM_001037745	ref|Mus musculus zinc finger protein 791 (Zfp791), mRNA [NM_001037745]	8	87633167	87633108	Zfp791	2.65739	3.53129e-05	1890.17	2477.36	1624.84	1568.3	5022.92	3043.65	2740.75	5649.57	5585.6	1587.38	1683.72	7546.12	5980.07	6813.53	6805.88	6563.47	7390.91	5426.26	5329.24	7672.83	7021.81	4127	3292.54	4281.54	4694.76	3790.26	3477.24
17753	A_55_P1974542	ref|NM_198612|gb|BC049816|ens|ENSMUST00000032157|tc|TC1588972	TACGCTGCCTGGATATTTGTGTGTGTGTGTGTGAATATTTAATGGTGCTCTGTGACTGTT	NM_198612	ref|Mus musculus glucoside xylosyltransferase 2 (Gxylt2), mRNA [NM_198612]	6	100754726	100754785	Gxylt2	2.53801	0.00151802	1160.06	1672.01	908.968	899.217	2944.25	1668.26	1380.4	2770.04	3003.6	767.605	734.57	4799.96	3793.06	4189.02	4582.39	4258.53	4179.74	3614.79	3357.92	3919.22	3588.6	2423.5	1889.05	2653.29	2758.9	2235.34	2205.81
26055	A_55_P1955891	ens|ENSMUST00000067692|gb|BC090648	TGTGTGTGTGTGTGTGGTGGTGGTGGTGTTTTGAATAGATTTGGCCTACACAGACTCATA	ENSMUST00000067692	ens|RAD51 homolog c (S. cerevisiae) [Source:MGI Symbol;Acc:MGI:2150020] [ENSMUST00000067692]	11	87191056	87190997	Rad51c	2.26334	0.000422339	7761.66	10075.7	6615.46	6593.81	17567.3	9891.34	9619.63	16954.3	16074.8	7809.79	7912.43	23116.7	19883.1	24211.3	22849.5	22457	23659.9	19387	20223.4	25937.8	24204.8	14912.9	12788.5	16365.6	18775.8	15400.5	14044.6
50629	A_55_P2048650	gb|AK158840|riken|K430341N21	TGTGTGTGTGTGTGTGTGTGTGTGTGTGTGTGTGTGTCTGTGCACACGCGCGCGCAATTC	AK158840	gb|Mus musculus visual cortex cDNA, RIKEN full-length enriched library, clone:K430341N21 product:hypothetical protein, full insert sequence. [AK158840]	9	64659886	64659945	Dennd4a	2.49361	0.000206909	27299.8	36099.6	23041.8	22757.8	68074.9	59698.1	49514.6	96386.6	102514	32875.6	33623.2	68229.9	53891.9	78059.1	72303.2	75932.3	84328.6	63771.9	66158	109445	107977	56060.1	43930.4	62367.1	77145	56071.7	47364.4
50889	A_55_P2038273	ref|XR_140493|ref|XR_141947|nap|NAP026743-1|nap|NAP026744-1	AGGAAATTTTGGTGGAGGTGACTATGCTGGAGGTGGGAACTATAATGACTTTGGAAATTA	XR_140493	ref|PREDICTED: Mus musculus predicted gene 13351 (Gm13351), miscRNA [XR_140493]	2	18100277	18100218	Gm13351	2.02421	2.76663e-05	1236.66	1365.58	1004.42	1339.98	2503.27	1650.24	1616.23	2025.7	1794.81	1406.01	1683.72	3533.44	3310.76	3294.75	3858	3593.41	3458.21	3316.24	3337.52	2261.81	2177.16	1895.46	1946.3	2094.77	2136.48	2283.16	2397.7
48627	A_55_P2048588	ref|NM_007659|ens|ENSMUST00000119827|ens|ENSMUST00000020099|gb|U58633	TTCTTAATTTCCTACGTATAACTTAATTAACATGTAAATATTATTCCATATGAATTTAAA	NM_007659	ref|Mus musculus cyclin-dependent kinase 1 (Cdk1), mRNA [NM_007659]	10	68801131	68801072	Cdk1	1.94825	0.000711601	2006	1585.17	2087.67	2345.16	3908.19	3003.83	2556.91	3424.2	3107.29	2846.42	2762.03	5292.68	4931.8	4469.82	4949.47	5062.51	5540.79	4906.32	4839.92	3551.29	3724.53	3277.88	3150.82	3509.35	3493.23	3611.15	3967.89
62863	A_55_P1967617	ref|NM_198107|ref|NM_001163276|ref|NM_001163741|ref|NM_001080706	AGTTCCAGGACAGCCAGGGCTACACAGAGAAACCCTGTCTCGAAAAAACAAAACAAAAAA	NM_198107	ref|Mus musculus mediator complex subunit 16 (Med16), transcript variant 1, mRNA [NM_198107]	10	79357728	79357669	Med16	1.24813	0.166728	161511	199849	150307	134376	201587	164377	237156	132122	80860.5	129030	132356	165394	147823	188230	137086	255728	294263	261260	302428	208372	160256	169376	174857	224489	260430	294739	314274
59976	A_55_P2102365	ref|NM_172561|ref|NM_001167669|ens|ENSMUST00000018431|gb|AK077543	GTGTGTGTGTGTGTGTGTGTGTGTGTGTGTAAAAATGTGTATTTAATCTGTATTATTCTC	NM_172561	ref|Mus musculus sperm associated antigen 7 (Spag7), transcript variant 1, mRNA [NM_172561]	11	70477419	70477360	Spag7	2.49991	2.1375e-06	26249.9	31969.1	23041.8	23738.8	65622.3	54706.4	48948.3	92000.1	82979	31610.5	32034.3	72360.1	56566.6	70177.6	69266.3	77916.3	82565.2	63684.6	67417.4	103687	107085	54038.7	44327.1	60736.8	72949.6	52066.7	46567
20691	A_55_P2066792	ref|NM_175397|ref|NM_030194|ens|ENSMUST00000131950|ens|ENSMUST00000128339	TCTCTGTGTGTGTGTGTGTGTGTGTGTGTGTGTGTGTGTGTCTGAACTTTGCCTTTGAGC	NM_175397	ref|Mus musculus Sp110 nuclear body protein (Sp110), transcript variant 1, mRNA [NM_175397]	1	87473736	87473677	Sp110	2.47882	2.70159e-05	25405.4	32230.7	22015.3	21970.1	62975.2	55478.3	46123.6	95792.6	100953	28277.4	30329	66765.3	52040.6	71975.2	69341.9	67218.1	70449.5	59247.5	58717.5	99850.8	101741	50303.3	42443	59106.2	63969.4	49859.7	45472.2
22579	A_55_P2120388	ref|NM_177818|ens|ENSMUST00000055014|gb|AK048392|tc|TC1591118	TGTGTGTGTGTGTGTGTGTGTGTGTGTATGTGTGTCTATGCACATGTGAGCATACATGAT	NM_177818	ref|Mus musculus selection and upkeep of intraepithelial T cells 7 (Skint7), transcript variant 2, mRNA [NM_177818]	4	111655244	111655303	Skint7	2.44998	0.0003782	19569.6	26244.7	16168.9	16295.2	47945.1	38991.3	34529.6	68109.6	67840	21782.3	21662.6	53083.4	41264.4	58894.4	54398.1	56097.1	56387.7	46531.6	47420.8	80160.8	81443.8	41541.7	34008.3	47981.8	29396.5	37867.5	35400
3420	A_52_P675395	ref|NM_007722|gb|AF000236|gb|BC015254|gb|AK031100	TGGACATGTGTACAGTAGAATCTTCTGTGTTTCTTCAAGTTTTTACTTGGTGACTTTTTG	NM_007722	ref|Mus musculus chemokine (C-X-C motif) receptor 7 (Cxcr7), mRNA [NM_007722]	1	92111803	92111862	Cxcr7	1.82493	9.54775e-05	713.15	667.386	654.517	817.547	1301.45	1773.99	1705.98	1146.07	1196.48	1152.94	1228.65	1377.68	1622.28	1660.84	1664.17	1211.14	1236.3	1011.06	981.282	1175.42	1147.67	1026.8	1146.99	1255.34	1241.78	1346.76	1322.16
34388	A_55_P1963124	nap|NAP061945-1	CAGTGGTGGAAAAAAGTTCTCAGAACTGTTTGTCTCAATTGACCATTTCCATTTAATAGT	NAP061945-1	Unknown	4	74794932	74794991	NAP061945-1	2.29013	7.07321e-06	22150.4	23534.6	20257.2	22659.5	50727.3	29395.8	28938.9	29656.7	25162.8	27356.4	29759.4	81014.5	78727.7	77233.9	90184.5	74529.3	74476.8	76526.4	79639.6	41103	38379.4	37714.1	37187.3	40103.2	36156.3	38474.3	44279.9
40260	A_55_P2108143	nap|NAP069259-1	TTATAGGTGTGTGTGTGTGTATTTTAAGGTTTTGTTCAGGTCAGATCAGATGAGTAGATC	NAP069259-1	Unknown	6	117759341	117759400	NAP069259-1	2.03833	1.2297e-08	1552.97	1657.55	1489.5	1511.86	3165.46	1994.47	1725.53	2743.58	2633.77	1813.41	1745.77	4048.32	3729.42	3751.03	4275.07	4258.53	4403.85	3435.21	3767.18	3668.32	3611.01	2625.35	2806.29	3043.77	3762.01	2941.18	2856.95
45831	A_55_P1991783		GAAGAAGAAGAAGAAGAAGAAGAAGAAGAAAGAGATTGCATATGTATATGTATGTATTGA	A_55_P1991783	Unknown	5	71567078	71567019	A_55_P1991783	1.75769	5.19087e-05	17691.1	17510.8	16168.9	19393.8	31095.5	21167.3	24986.7	8306.51	7096.09	41477.8	40113.8	34187.5	49961.3	37141.2	36493.3	33621.4	33490.1	40383.6	39744.7	15865.1	19633.2	44762.3	45021.4	24055.7	20656.4	29847.6	36088
18198	A_55_P2116149		GAAGAAGAAGAAGAAGAAGAAGAAGAAGAAGAAGAAGAAGAAAGTTATTTTAGTTTTTAA	A_55_P2116149	Unknown	7	97951864	97951805	A_55_P2116149	1.7252	4.7788e-05	25222.6	25298.5	23041.8	27327.5	43513.9	33620.7	44433.3	14305.5	13896.6	70808.3	66412.8	37337.2	65940.1	44772.6	41178.8	38560.8	39641.5	44025.4	45615.8	25008.4	29940.2	67195.8	67118.6	40199.6	33494.9	45537.1	48262.7
56924	A_55_P2057132	ref|NM_001077499|ref|NM_011323|ens|ENSMUST00000082209|ens|ENSMUST00000108910	GCAGGTGTGCACATGTATGTGTGTGTGTGTGTGAAGAATGTACATAGGTAAAGGGGAGCG	NM_001077499	ref|Mus musculus sodium channel, voltage-gated, type VIII, alpha (Scn8a), transcript variant 1, mRNA [NM_001077499]	15	100875702	100875761	Scn8a	2.49487	2.38428e-05	1043.37	1306.17	977.426	846.521	2603.08	1274.94	1159.9	2518.54	2091.76	779.24	729.25	4432.75	3638.32	4126.65	3908.73	3208.37	3742.18	3173.3	2946.12	3587.02	3566.29	2061.85	1799.09	2042.32	2607.34	1989.85	1884.02
40415	A_55_P1994603	ref|NM_010587|ens|ENSMUST00000116575|ens|ENSMUST00000114002|gb|AY606274	TCTCCGTGTGTGTGTGTGTGTGTGTGTGTGTGTTTCAAGTGATTTCTCAAAACGTGTATG	NM_010587	ref|Mus musculus intersectin 1 (SH3 domain protein 1A) (Itsn1), transcript variant 1, mRNA [NM_010587]	16	91913786	91913845	Itsn1	2.42294	0.00125212	18256.4	25163.1	15321.7	14284.2	44234	36146.5	26621.1	64736.2	67036.9	20723.6	21780.1	47467.8	36609.2	50661.1	47535.2	49215.2	53039.1	40795.4	44856.8	71997.4	70927.5	35493.2	29918.3	42317	47492.6	35032.8	32744.8
9594	A_55_P2020035		AGAAGAAGAAGAAGAAGAAGAAGAAGAAGAAGAAGAAGAATCACTTCAGGACAAAAGAAT	A_55_P2020035	Unknown	10	3971423	3971364	A_55_P2020035	1.63191	0.000117361	22144.7	24078.2	20879.5	21476.5	36138.2	25453	32943.2	9514.77	10181.4	49822.1	49044.7	33866.8	59998.4	39146.8	35052.5	31894.3	33659.1	40219	40784.9	20806.4	25776.1	54746	57549.5	34010.4	28486.1	39788.4	42297.7
60194	A_55_P2063505		AAGAAGAAGAAGAAGAAGAAGAAGAAGATTTTAAAAGGGAAATGTAAAAAAGCGGAGTGA	A_55_P2063505	Unknown	12	33682931	33682872	A_55_P2063505	2.07662	0.0165113	9700.22	14093.7	8903.76	6103.17	20143.7	11027.9	13943.4	3396.97	4220.98	24930.2	29188.9	34830.2	36912.1	23675.5	22075.7	15989.9	24439	28186.5	26073.3	12741.9	11853.9	26929.8	24873.3	16263.4	15736	17052.5	18819
37099	A_55_P2088296	ref|NM_194345|ens|ENSMUST00000022690|gb|BC058108|gb|BC050861	AATGAATGTGAGTGTGTGTGTGTGTGTGTGTGAGAGAGAGAGCGAGCTATGAATGAATGT	NM_194345	ref|Mus musculus family with sequence similarity 160, member B2 (Fam160b2), mRNA [NM_194345]	14	70983437	70983378	Fam160b2	2.33962	0.000954625	8263.95	11081.7	7029.08	6681.06	19334.5	14527.7	12450.6	25594.9	25907.1	8874	7559.47	23691.8	19073.5	23138.5	24451.5	23496.5	24439	18801.5	18518.2	29631.4	27854.4	15244.4	12899	18201.3	20656.4	15511.4	14836.3
32548	A_55_P1958697	ref|NM_028234|ens|ENSMUST00000059644|gb|AK078210|ens|ENSMUST00000114884	GCTGCAACCATTATCTCTGTTCTTTGTGTATCATGCATTTAAAATGAGATGGAAAAGCAT	NM_028234	ref|Mus musculus RNA binding motif protein 33 (Rbm33), mRNA [NM_028234]	5	28742398	28742457	Rbm33	1.82262	0.0352167	2658.15	1729.96	2870.22	3374.28	4844.81	4649.84	4546.6	6220.86	6291.01	5125.22	5352	4114.57	4152.88	4344.92	5250.6	3681.83	4727.34	4233.36	4448.64	6099.91	5821.35	4017.47	4454.5	4353.04	4975.58	4834.43	4889.84
15915	A_55_P2020572	ref|NM_011192|ens|ENSMUST00000019470|gb|D87911|gb|AK140597	TGTGTGCACATACACACGTGCACATGTGTGTGTGTGTTCGTGTGTGTGTGTTAATATGCT	NM_011192	ref|Mus musculus proteaseome (prosome, macropain) 28 subunit, 3 (Psme3), mRNA [NM_011192]	11	101184289	101184348	Psme3	2.56316	5.38505e-05	787.511	1027.77	670.993	663.775	2018.52	1478.32	1272.2	2831.7	2929.05	699.536	566.009	2779.77	2100.97	2977.16	2492.39	2623.04	2685.06	2156.43	2089.1	2511.04	2820.86	1614.82	1135.84	1878.26	1893.19	1597.54	1275.16
28715	A_55_P1961760		GAAGAAGAAGAAGAAGAAGAAGAAGAAGAAGAAGAAGAATTCTCCTTACCACTGGCATAA	A_55_P1961760	Unknown	7	68417161	68417102	A_55_P1961760	1.63699	7.71463e-05	24789.6	26514.5	23041.8	24812.6	40580.3	34147.1	40160	12946.7	11554.9	64124.1	62048.7	34508.7	63208.8	41311.2	36558.9	40366.2	38294.5	49394.9	43245.6	24542.8	26855.6	56869.1	58246.9	34399	30001.2	42816.8	47165
34346	A_55_P1955827		CACACACATGCAAATCTACAAGAAGGATGGTATTGTAGACATCAAGGGAATGGCACTGTT	A_55_P1955827	Unknown	1	186518948	186519007	A_55_P1955827	2.05885	0.000144721	2051.67	2013.27	1954.75	2187	4224.08	2076.7	1715.77	2224.03	2312.92	1781.11	1924.09	7811.57	7449.35	6925.84	8504.56	5974.21	6266.4	6017.72	5977.61	3650.15	3320.14	3093.06	2816.48	2917.56	2737.34	3498.27	3934.78
4804	A_55_P2164998	ens|ENSMUST00000165299|ref|XM_908296|nap|NAP026548-1	TTTCCAACTATAAGCTTATTACTCCATCCATGGTCTCCGAGAGACTGAAGATTCCCGGGT	ENSMUST00000165299	ens|predicted gene 16490 [Source:MGI Symbol;Acc:MGI:3704483] [ENSMUST00000165299]	18	35930135	35930194	LOC546711	1.82519	0.000148056	5629.05	5457.83	5843.57	5585.73	10274.1	4891.84	5251.37	5576.83	4845.96	4952.21	4800.55	18113.4	17761.8	14283.3	17341.2	14328.3	14598.3	14747.4	15196.5	6507.44	6400.36	8439.14	8238.22	10297.5	9093.55	9528.12	10836.1
52427	A_55_P2032755	gb|AK089156|tc|TC1619453|riken|E530018I02|nap|NAP088938-1	TAATGTGTGTGTGTGTGTGTGTGTGTGTGTGTGTTGTACAAGTCCTGCCTGCAATCAGAT	AK089156	gb|Mus musculus 10 days neonate olfactory brain cDNA, RIKEN full-length enriched library, clone:E530018I02 product:hypothetical protein, full insert sequence. [AK089156]	7	134507998	134508057	LOC100048345	2.44611	0.000191326	21434.7	28127.2	18379.2	17797.7	52431.6	43976.5	39598.1	80618.3	78514.2	24930.2	25743.5	56599.6	41881.2	59849.3	54826.3	58274.2	62784.5	49394.9	52858.7	83495.6	81881.1	41743	33212.1	49803.9	56026.3	41101.4	36382.9
62841	A_30_P01022211		CTCCACCCCTCCACTTCCCGGCCCCAGGCCCCAGGCCCGGGCGCCGGATCCCGCCCCAGC	chr7:112934153-112943178_F	lincRNA:chr7:112934153-112943178 forward strand	7	112936251	112936310	chr7:112934153-112943178_F	1.22901	0.060544	709.076	695.972	669.958	761.299	871.464	544.059	604.218	396.226	499.552	350.063	309.566	1078.6	809.823	665.655	650.095	1143.47	1475.33	1205.51	1366.56	879.904	745.903	742.171	635.365	1297.48	1209.47	1276.3	1286.88
40778	A_55_P1986552	ref|NM_023061|ens|ENSMUST00000098852|ens|ENSMUST00000034650|gb|AB035508	GCAAGAGCTTTTGAGGTGTGTGTGTGTGTGTGTGTATACATATATGTGTGTATATATATA	NM_023061	ref|Mus musculus melanoma cell adhesion molecule (Mcam), mRNA [NM_023061]	9	43950664	43950723	Mcam	2.45022	8.9348e-05	5748.94	7407.39	5064.23	4775.19	14086.2	10740.6	9598.45	19030.7	19327.8	6054.42	6334.22	18463.1	14210.5	18419.5	16245	17341.6	17682.8	14151.3	14089.3	21180.5	20198.8	11330.4	8609.68	12777.2	13430.3	10840.6	9839.22
49846	A_55_P2131820	ref|NR_046014|gb|AK079921|tc|TC1618537|riken|A530006G24	TTTTAAAATAAAATGTGCCCTTTGGTTTGGTGTGTGTGTGTGTGTACATATGTGTGCATA	NR_046014	ref|Mus musculus RIKEN cDNA A530006G24 gene (A530006G24Rik), non-coding RNA [NR_046014]	2	147542710	147542769	A530006G24Rik	2.5319	0.00115115	1516.52	2135.76	1242.43	1171.37	3839.68	2758.98	2434.72	4969.54	4903.99	1453.02	1380.19	6174.76	4612.67	5506.11	4911.52	5167.82	5166.94	4275.06	3979.8	5043.47	4495.57	3161.8	2192.12	3350.35	3081.77	2805.59	2647.13
60445	A_55_P2005005	ref|NM_025876|ens|ENSMUST00000028990|ens|ENSMUST00000109731|gb|AK010081	CCTTTGCACCAAATGGAAGAGTACATTTCTTTGTTGTCGATAGAACAACTGTTACAATAA	NM_025876	ref|Mus musculus CDK5 regulatory subunit associated protein 1 (Cdk5rap1), mRNA [NM_025876]	2	154161196	154161137	Cdk5rap1	1.8749	0.000262021	887.366	793.551	823.188	1045.36	1663.73	1208.99	1368.23	2100.24	1925.39	1889.44	1683.72	1129.26	1269.39	1400.29	1302.48	1851.22	1853.23	1385.5	1398.9	2082.33	2304.85	2195.65	2027.59	1465.38	1576.77	1565.33	1617.76
14413	A_55_P2006975		GAGGATGACTGGCACAGAAGATTGATGGGTTCCAAACTTCTTTTTTATTTTCTTTTTCTT	A_55_P2006975	Unknown	4	92932128	92932069	A_55_P2006975	2.13976	6.34764e-06	1302.74	1370	1125.33	1412.88	2787.55	1686.14	1626.41	1733.7	1633.07	1619.98	1652.59	4686.12	4347.78	4352.72	3858	4143.76	3911.58	4074.18	4060.08	2387.79	2161.28	2220	2121.49	2243.87	2136.48	2223.4	2445.65
36918	A_55_P2135980	ref|NM_029499|ens|ENSMUST00000099672|ens|ENSMUST00000072729|gb|AK153495	TATGTGAATGTGTGTGTGTGTGTGTGTGTGTGTGTGTATGCATTTCCCTGGGAAATTAAC	NM_029499	ref|Mus musculus membrane-spanning 4-domains, subfamily A, member 4C (Ms4a4c), mRNA [NM_029499]	19	11500839	11500898	Ms4a4c	2.38681	1.07326e-05	17782.8	21899.5	15957.3	15491.7	42444.3	37304.5	32374.8	61398.9	67725.2	20251.4	20484.6	43602.6	36533.6	48198.5	45347.9	49294.8	50731	40054.5	41730.9	64644.3	66280.3	34279.1	28614.7	36434.5	44798.4	33613	30077
38459	A_51_P298190	ref|NM_177324|gb|BC015069|gb|AK029035|gb|BC022746	AAATGGTTTTTGCACATTACTTGTATTTTCTTTGTATATGAAATAATTTTTGTACTTTGT	NM_177324	ref|Mus musculus SET binding factor 2 (Sbf2), mRNA [NM_177324]	7	117451731	117451672	Sbf2	1.78193	6.12993e-05	713.175	605.353	770.778	763.394	1270.83	840.582	851.064	932.032	939.8	873.659	843.37	1451.39	1323.44	1392.68	1615.42	1521.61	1657.4	1655.15	1815.15	1471.53	1523.52	1026.8	1236.74	1170.69	1263.38	1218.91	1333.94
32053	A_55_P2083149		CCTGTGCCTGTGCCTGTGCCTTTGTGCCACACTTATATTGTGTCACCTCAGGCTGTTTAA	A_55_P2083149	Unknown	12	107751348	107751289	A_55_P2083149	1.55565	0.00185244	969.125	1108.07	862.481	936.82	1507.62	942	1051.42	1137.44	1139.25	1554.5	1514.92	1547.45	1859.09	1749.56	1621.56	1597.15	1878.61	1716.64	1844.32	1401.64	1237.54	1395.3	1721.78	1255.34	1534.84	1732.95	1734.38
35045	A_55_P2028570	ref|NM_018822|ens|ENSMUST00000005173|ens|ENSMUST00000136523|gb|AK076267	GCCCGTGTGCATGCACATGTGTGTGTGTGTGTGTGTGTGCGTGTGTGTGTGTGTGTTTTC	NM_018822	ref|Mus musculus N-sulfoglucosamine sulfohydrolase (sulfamidase) (Sgsh), mRNA [NM_018822]	11	119204924	119204865	Sgsh	2.44197	0.00105063	11444.7	15854.6	9421.57	9058.06	27947.7	24703.4	20635.8	46818	46604.2	12057	12145.7	28844.1	23209.3	36548.2	30722.2	31579.9	31119.9	26478.5	24500.5	42921	42136.1	23293	14879.4	26151.6	28688.8	21667.7	19144.1
51837	A_55_P2070766		AAGAAGAAGAAGAAGAAGAAGAAGAAGAAGAAGACCTATACCTGTTTAGTCAGCTTTTAA	A_55_P2070766	Unknown	13	60250825	60250884	A_55_P2070766	1.70352	0.00022391	22456.1	21216.5	20464.8	25686.9	38254.5	29077.4	37236.4	11236.6	10373.9	58094.1	58554	34428.3	63456.6	39370.2	39454.3	40916.2	39304.7	44441.8	43245.6	22022.1	24782.7	51413.2	57748.7	29515.3	27062	37665.2	42198.8
32935	A_55_P2171788	nap|NAP072206-1	AAGAAGAAGAAGAAGAAGAAGAAGAAGAAGAAGAAGAAGAAGAAGAAACAGAAACACAAA	NAP072206-1	Unknown	9	95434704	95434763	NAP072206-1	1.57217	0.000294054	22748	24213.9	20879.5	23150.7	35763.8	25131.8	34642.7	10408.3	9990.3	50787.8	51047	30037.9	54538.4	36177.8	32892	31658.5	33152.1	36699.1	41068.6	20899.9	25444.6	56363.5	62034.1	32355.5	30604.2	38373.2	42495.7
21852	A_55_P2084251	ref|NM_021275|ens|ENSMUST00000037012|gb|AK036112|gb|BC109014	CAAAATGCTAGATTTAAGTCCCTTTTGTGTATGTGTGTGTGTGTCTGTGTGTGTCTGTGT	NM_021275	ref|Mus musculus potassium voltage-gated channel, shaker-related subfamily, member 4 (Kcna4), mRNA [NM_021275]	2	107138207	107138266	Kcna4	2.55105	0.000975216	1225.98	1729.96	955.581	992.409	3127.55	2095.18	2040.8	3749.7	3751.46	1059.43	1062.58	5117.4	3647.44	4415.15	4597.78	4431.37	4152.89	3768.84	3644.58	3985.74	3514.59	2268.56	1799.09	2695.89	2661.65	2163.95	2182.01
8032	A_55_P1968304		TGTTTCTGCTGTATATAAGAGCATGGGAAAAGGAGATCACCATCACCAATGACAAGGGCC	A_55_P1968304	Unknown	3	41780548	41780489	A_55_P1968304	1.4718	0.0113188	9543.65	9354.15	8032.12	11244.7	14046.3	8965.42	9482.16	9426.81	8679.77	8196.58	8564.65	16066.5	15242	17406.9	19296.2	17023.1	16392.7	18130.6	17613.4	18377	16044.8	11667.3	12456.9	13700	12493.6	16174.5	17618.3
15436	A_55_P2119032	ref|NM_009028|ens|ENSMUST00000147835|gb|BC138995|gb|BC145722	GTATTGTGTGGCAACAAAGTGGATGTTAAAGACATGAAAGTGAAGGCAAAACCTATTCTC	NM_009028	ref|Mus musculus RAS-like, family 2, locus 9 (Rasl2-9), mRNA [NM_009028]	7	5077180	5077121	Rasl2-9	1.98555	1.7637e-06	1393.45	1453.16	1263.95	1463.24	2766.78	1721.52	1416.73	2195.28	2091.76	1619.98	1766.46	4161.67	3973.93	3672.31	4413.05	4005.09	3858.04	3760.3	3685.51	2703.05	2561.11	2001.66	1992.61	2276.14	2061.17	2390.71	2540.99
55183	A_66_P134252	ref|XM_001474505|ref|XM_001476039|nap|NAP026882-1	GCAAACGTCAGTTCCCCATCAGGCTGTGTTCTAAAGCCATTGTTCGGTTCTTAACTGTGA	XM_001474505	ref|PREDICTED: Mus musculus predicted gene 12471 (Gm12471), mRNA [XM_001474505]	4	53804267	53804208	Rps15a-ps8	1.77486	1.0141e-06	6914.05	6272.24	7407.56	7062.36	12271.5	10078.6	8286.64	10681.9	9706.23	8917.25	8876.18	18025.7	18256.1	15377	16245	15276.4	14853.7	15342.8	15801	7912.12	7790.98	11173.6	10794.5	11145.7	11051.3	11699.5	12681
62865	A_52_P233335	ref|NM_146062|ref|NM_175363|ref|NM_001083114|ens|ENSMUST00000165935	CAGCTCTTTAAATCAAGTTATTAACAAGCATACGTATAAAATTTGAGGAGCTTCCAAGGC	NM_146062	ref|Mus musculus periphilin 1 (Pphln1), transcript variant 1, mRNA [NM_146062]	15	93321870	93321929	Pphln1	1.5673	0.000227466	1500.02	1556.11	1520.86	1423.09	2350.97	1632.04	2019.11	1270.66	1323.96	1453.02	1504.03	3904.93	2513.32	2256.76	2569.06	3778.46	3653.22	3811.53	3705.95	1620.86	1544.56	1930.49	1787.97	2011.11	2147.31	2414.49	2868.56
6122	A_55_P2120141		GAAGAAGAAGAAGAAGAAGAAGAAGAAGAAGAAACAGCAGAATTTTCTAAGTGGAGGTAA	A_55_P2120141	Unknown	6	126244172	126244231	A_55_P2120141	1.64354	0.003003	19845	23398.5	19841.2	16295.2	32616	22881	27898.6	6337.96	8434.07	45029.4	45422	38724.1	64035.1	36177.8	36624.5	31815.7	31798.2	37677.9	35108.6	16886.6	21172.7	47178.7	42740.4	28431.2	23359.2	34221.7	35596.6
26549	A_55_P2176838	ref|NM_001113198|ref|NM_001178049|ref|NM_008601|ens|ENSMUST00000113342	CAGCAATACTTTCTGTATGGTCCGCAGCACTGTATATTATGATTGATATTAATGTATCCA	NM_001113198	ref|Mus musculus microphthalmia-associated transcription factor (Mitf), transcript variant 1, mRNA [NM_001113198]	6	97971229	97971288	Mitf	1.73369	4.15435e-06	1320.5	1243.46	1274.75	1443.31	2289.34	3689.86	3307.26	3008.89	2827.52	2066.87	2110.48	2394.2	2892.49	2651.57	2384.65	1723.69	1778.62	1623.92	1728.85	1035.15	1214.84	1804	1688.94	2631.93	3157.41	2390.71	2253.61
41565	A_55_P2112424	ref|NM_001177720|ref|NM_001177719|ref|NM_145527|ens|ENSMUST00000099725	TCTGTTCCCTCAGGGCTCCAGAGTGTGTGTGTGTGTGTGTGTGTGTGTGTGTGTGTGTGT	NM_001177720	ref|Mus musculus MAP-kinase activating death domain (Madd), transcript variant 11, mRNA [NM_001177720]	2	90978230	90978171	Madd	2.43123	3.42841e-06	12874.1	15578	11902.1	11142.3	31299.9	27055.7	20282.2	51323.4	54395.8	14246.4	14409.6	35555.3	26365.4	36548.2	35248.9	34484.1	37115.8	28430	29474	48033	46230.3	24129.5	19279.3	28825.9	32004.3	23661.8	21498.3
36215	A_55_P2145480		TTGTCTCTGGTTTCCTCCGCTGTGGTAAAAGGAAGGTCTGGCTGGACCCCAGTGAGACCA	A_55_P2145480	Unknown	6	49546268	49546327	A_55_P2145480	2.00924	0.000885431	1202.76	1438.3	1030.08	1139.9	2416.63	1036.61	990.09	1225.21	1083.51	933.531	987.035	4470.11	4453.73	4040.85	4751.35	3770.4	3786.72	3649.05	3848.51	1428.07	1314.22	1659.31	1810.23	1959.56	1750.54	1879.55	2337.63
62097	A_55_P1993640	ref|NR_033141|gb|AY512927|tc|TC1593864|nap|NAP125203-1	GTTTTAATTATTGTTAATTTGTGTGTGTGTGCCTGTGTGTGTGTGTGTAACTGTCTGTGT	NR_033141	ref|Mus musculus predicted gene 6994 (Gm6994), non-coding RNA [NR_033141]	14	77879591	77879532	Gm6994	2.6204	0.000244559	3257.75	4430.51	2659.1	2683.62	8536.61	5992.77	5430.15	11611.3	12564.5	3426.12	3774.44	12739	8712.46	11512.5	11484.3	10523.3	10474.7	9163.96	8114.22	11842.9	11393.4	6721.25	5204.96	7765.93	7993.03	5983.33	5376.66
26221	A_51_P324814	ref|NM_010664|ens|ENSMUST00000023803|gb|AK167072|gb|AK167265	GGATGGCAGAGTGGTGTCCGAGACTAATGACACCAGAGTTCTGAGGCACTGAGGCAGAGA	NM_010664	ref|Mus musculus keratin 18 (Krt18), mRNA [NM_010664]	15	101862341	101862400	Krt18	1.58938	0.00535373	2460.62	2641.45	2076.53	2663.86	3910.86	8303.27	8653.18	4772.14	4865.29	2540.14	2905.88	4686.12	4976.3	5459.08	4949.47	2334.11	2401.03	1968.02	2015.74	1286.72	1429.05	2292.74	2203.88	4617.96	4860.6	4362.66	4155.46
36085	A_55_P2087944		CCTGTTTTATTTTACCTGTTTTGTTAAATAAAGTTTGTATATTGCATTTATATCAAAAAA	A_55_P2087944	Unknown	1	8781796	8781737	A_55_P2087944	1.94288	8.16523e-09	1619.32	1672.01	1645.66	1540.29	3146.14	2330.28	2445.95	2573.61	2500.74	2371.33	2404.25	4199.23	3774.89	3263.47	3554.56	4587.95	4367.95	4166.5	4438.68	2324.98	2360.53	2969.49	2641.83	3456.36	2888	2749.17	2845.34
20721	A_55_P1987993		AATAAAGCATGCTGTGTGTGTGTGTGTGTGTGTGTGTGTGTGTTGTAAAGGACTGAATCT	A_55_P1987993	Unknown	17	15124852	15124793	A_55_P1987993	2.33809	0.00213391	16092.6	22308.8	13299.3	12669.6	37626	33304.8	29284.6	59086.3	60439.4	16552.2	17519.7	41027.1	30967.5	41910.5	42045.9	41387.9	41747.5	35722.5	36718.6	59217.6	57755.6	29906.2	23029.6	35853.6	38697.9	28722.8	26873.8
51139	A_55_P2077501		AAACCCTGTCTCGAAAAAACCGAAGAAGAAGAAGAAGAAGAAGAAGAAGAAGAAGAAGAA	A_55_P2077501	Unknown	1	186475396	186475455	A_55_P2077501	1.67079	0.000450415	12805	11870.6	12763.8	13780.5	21394.5	10931.9	16163	5313.33	4768.84	24930.2	25974.6	27488.1	42731.8	27475	27926.9	24614.4	24439	30779.6	28798.1	10257.5	11240.1	28164.8	27507.9	14931.8	12079.4	19326.6	24835.1
33870	A_52_P426870	ref|NM_001081225|ens|ENSMUST00000087330|ens|ENSMUST00000164268|ens|ENSMUST00000096053	TGGGTTCTTGTGGAAATGTTGTGGTTCTATTTTAGCACAAGTAGCTCATGGTTTTTAATC	NM_001081225	ref|Mus musculus family with sequence similarity 178, member A (Fam178a), mRNA [NM_001081225]	19	45057181	45057240	Fam178a	1.66639	0.0103795	1129.78	932.409	1285.57	1171.37	1882.66	2012.61	1965.7	1669.09	1887.44	1999.85	2132.84	1555.95	1575.31	1941.65	1958.82	1889.4	1947.58	1847.3	2036.57	1644.92	1502.21	1849.38	2062.72	1928.9	2114.87	1945.08	1950.36
6869	A_55_P2067463	ref|NR_038059|ens|ENSMUST00000090640|ens|ENSMUST00000100902|ens|ENSMUST00000112807	TACAAGCTTATACCACCAGGCTTAGTTAACAGTCCTGTGTGTGTGTGTGTGTGTGTGTGT	NR_038059	ref|Mus musculus RIKEN cDNA 1700110I01 gene (1700110I01Rik), non-coding RNA [NR_038059]	14	3305155	3305214	1700110I01Rik	2.31214	1.56266e-05	1875.72	2287.61	1697.85	1641.7	4336.91	2444.43	2697.84	6364.93	6357.7	656.818	1298.55	6683.91	4780.81	5740.71	5213.2	5903.07	6067.16	5098.44	4588.42	5636.27	5276.72	3442.23	2673.08	3836.41	4202.02	3441.63	3007.72
35999	A_51_P179498	ref|NM_026558|ens|ENSMUST00000172728|ens|ENSMUST00000108285|gb|AK078438	CTCTGTATCTATCAGATTATCCATCTCGCTTAGATATTGTAAGAGCAAATTCAAAGTCAC	NM_026558	ref|Mus musculus family with sequence similarity 92, member A (Fam92a), mRNA [NM_026558]	4	12082902	12082843	Fam92a	1.5854	0.0891663	2318.39	1414.49	2769.74	2770.93	3675.58	4067.41	4121.94	4594.41	4398.33	4158.86	3905.18	3237.04	3319.82	3286.93	3120.79	3248.49	3440.54	3106.8	3145.01	3604.98	3456.16	3254.54	3502.95	3846.89	4077.85	4033.05	3934.78
23024	A_55_P2060707	ref|NM_133836|ens|ENSMUST00000128156|ens|ENSMUST00000139774|ens|ENSMUST00000078834	GACAAAACCAAACTCAGTGACTATATATGTATGTGTGTGTGTGTGTGTATGTAAAAGTGT	NM_133836	ref|Mus musculus interleukin 15 receptor, alpha chain (Il15ra), transcript variant 2, mRNA [NM_133836]	2	11655416	11655475	Il15ra	2.29675	0.0227041	1577.43	2477.36	1146.51	1108.43	3622.96	2653.6	2445.95	4798.95	4817	1554.5	1471.01	5078.62	4126.17	4806.91	5040.27	4760.57	4673.4	4325	3969.74	4409.05	4022.66	2881.93	2039.29	3202.08	3211.53	2816.86	2600.09
7947	A_55_P2140751	nap|NAP112112-1|nap|NAP112015-1|nap|NAP111417-1	AGGATGAAGAAGGAGATCACAACCCTAGCACCCAGCACAACGAAGATTAAGATCATTGCT	NAP112112-1	Unknown	9	38883129	38883188	NAP112112-1	1.5476	0.00774663	8824.46	9809.54	7161.45	9502.38	13656.7	9704.91	9683.22	11423.5	10665.2	8960.55	9070.47	17319.9	16763.8	16002.2	18140.5	14959.9	15194.7	14747.4	14995	14018.7	13162.5	12792.8	14112.3	13802.6	14686.5	15067.1	15174.1
27604	A_55_P1966734	gb|AK018458|tc|TC1586276|riken|8430436A10|nap|NAP098997-001	ACTTTATCATTGGTGTGTGTGTGTGTGTGTGTGTGTGTGTGTGTATACAGGCATGTTTGA	AK018458	gb|Mus musculus 16 days embryo lung cDNA, RIKEN full-length enriched library, clone:8430436A10 product:weakly similar to RAT CYTOCHROME P-450B TYPE E (FRAGMENT) [Rattus norvegicus], full insert sequence. [AK018458]	3	130996402	130996343	Cyp2u1	2.35429	0.000281039	18176.7	23806.5	15533.8	15190	42793.4	38885.8	33963.9	70149.6	69335.1	20251.4	20956.4	46707.9	36533.6	48045.3	45551.8	35973.5	48516.6	41290.3	41825.5	67654	66537.7	35493.2	27003.5	41739.9	42965.2	32394.3	29679.7
62965	A_55_P2089125	ref|NM_001242388|ens|ENSMUST00000107994|ens|ENSMUST00000073544|gb|AK141688	AGAAACCCTATGAATGTAATCAATGTGGTAAAGCCTTTTCACATTCCAGCTATCTTCAAA	NM_001242388	ref|Mus musculus RIKEN cDNA 9830147E19 gene (9830147E19Rik), mRNA [NM_001242388]	7	49868058	49867999	9830147E19Rik	1.64411	5.25242e-06	4917.46	4751.23	4627.52	5373.64	8084.84	8993.03	7971.13	7788.46	6855.73	6534.91	7269.67	7741.15	6758.53	6828.53	9231.42	9371.42	9121.57	10376.4	10822.2	6473.53	5991.45	7164.96	8794.92	8943.7	8065.06	7802.03	8966.73
41129	A_55_P1995774	ref|NM_001243903|ens|ENSMUST00000108942|ens|ENSMUST00000128657|tc|TC1714718	GAATGTAAACAATGTGGTAAAGCCTTTGCAGTAAGCTATACTCTCCAAATCCATAATCGA	NM_001243903	ref|Mus musculus predicted gene 14322 (Gm14322), mRNA [NM_001243903]	2	177504998	177505057	Gm14322	1.73883	3.64281e-10	1013.87	993.637	1036.45	1011.53	1762.96	1498.44	1452.41	1355.15	1459.82	1652.37	1568.59	1928.72	1715.67	1770.24	1822.52	2037.59	2217.9	2542.18	2408.51	1383.93	1298.78	1792.75	1866.37	1898.45	1669.35	1774.26	1671.01
55588	A_66_P132448	ref|NM_019425|ens|ENSMUST00000046191|gb|AK007722|gb|AK018499	GTTGTTGATCCTAACCCTGCAGTCTTTTTAAAGCAACAAAAGAAAAATGGGACAAGGTAC	NM_019425	ref|Mus musculus glucosamine-phosphate N-acetyltransferase 1 (Gnpnat1), mRNA [NM_019425]	14	45997579	45997520	Gnpnat1	1.62821	0.000563807	647.812	613.749	617.637	712.052	1054.78	1045.83	1028.25	914.415	1092.68	1012.24	1063.67	1180.17	1050.68	1110.68	1123.39	953.29	963.619	901.887	1002.95	1260.62	1192.3	970.88	949.919	1045.64	1145.07	1115.11	1081.78
16076	A_55_P2031167	ref|NM_010107|ref|NM_001162425|ens|ENSMUST00000029566|gb|AK009144	GTACAGTGTCTGTATATAAATGTGCTGTATCTGTTCATTTCTATGACTGCAGGGTTTTTT	NM_010107	ref|Mus musculus ephrin A1 (Efna1), transcript variant 1, mRNA [NM_010107]	3	89075762	89075703	Efna1	1.3001	0.149875	572.178	476.759	507.459	732.316	743.888	1018.03	1064.05	475.734	489.908	632.563	712.297	915.356	895.165	941.823	770.315	716.216	776.613	728.41	719.22	678.832	701.988	594.715	637.654	440.322	519.203	960.846	976.288
12903	A_55_P1956482	ens|ENSMUST00000110984|ens|ENSMUST00000022695|gb|AK165204|riken|F420001J19	TTTACCTGAAACCCAAGGCTTCATAAAACCAATATGTGTGGTGTGTGTGTGTGTTGGGGG	ENSMUST00000110984	ens|erythrocyte protein band 4.9 [Source:MGI Symbol;Acc:MGI:99670] [ENSMUST00000110984]	14	71001930	71001871	Epb4.9	2.31365	0.00141114	647.587	889.756	538.885	514.118	1498.29	1027.34	995.415	1823.76	1758.52	469.189	422.923	2623.73	1826.53	2217.54	1879.59	2189.14	2208.73	1863.01	1661.96	1652.91	1530.56	1206.67	874.738	1329.03	1209.47	1151.11	1040.5
22983	A_55_P2098120	ens|ENSMUST00000111103|ens|ENSMUST00000057497|gb|BC075713|gb|AK143515	ACCAGGAGGTGATCAGAGACCTGTGATGTTATTTCAAATAAAGGTGCTCTCTCCACTGTG	ENSMUST00000111103	ens|EMI domain containing 2 [Source:MGI Symbol;Acc:MGI:2155345] [ENSMUST00000111103]	5	137217688	137217629	Emid2	2.02938	0.00102576	760.454	733.271	692.97	855.12	1543.25	3670.39	3483.35	1457.8	1373.24	902.139	879.701	2404.26	2348.4	2840.29	2938.69	1219.62	1378.02	876.54	803.832	1002.51	1002.78	726.524	740.665	688.233	650.553	1241.73	1322.16
2488	A_55_P2045163	ref|NM_001012518|ref|NM_172545|ref|NM_001109687|ref|NM_001109686	GTGTGTGTGTGAGTGTGTGTGACTCTTCTAAAACATTCATAATGCAGTCATGTTTATTTT	NM_001012518	ref|Mus musculus euchromatic histone methyltransferase 1 (Ehmt1), transcript variant 1, mRNA [NM_001012518]	2	24646454	24646395	Ehmt1	1.95064	2.23211e-08	4596.93	4838.15	4562.55	4390.08	8966.95	6431.28	5847.33	9514.77	9156.46	4180.61	4145.24	11164.5	9757.58	10545.6	10714.7	11214.1	11647.2	9727.55	10242.8	12111.3	12315.1	7536.13	6948.67	8763.33	9821.75	7823.58	7663.47
32876	A_51_P337543	ref|NM_033320|ens|ENSMUST00000034785|gb|AK003758|gb|AK173038	TTGTACATGTGGGGTATATGCCATGTGTCAAATATGCAATAATGTGTTTACTGGATGCCC	NM_033320	ref|Mus musculus glucuronyl C5-epimerase (Glce), mRNA [NM_033320]	9	61905316	61905257	Glce	1.67112	0.0275521	1711.99	1262.71	1987.79	1885.46	2860.93	3283.86	3197.01	3242.8	3520.62	3207.02	3116.09	2474.57	2495.16	2613.65	2902.99	2189.14	2771.25	2508.04	2682.41	3071.26	3019.59	2526.39	2662.69	2717.14	2974.03	2884.6	2880.17
28955	A_30_P01029783		CAGTCCTGGTTTACAGAGGCTTTTGTGCATTTTGAGATCATTCATGTGTTCAGGTATCCT	chr4:146507925-146532650_R	lincRNA:chr4:146507925-146532650 reverse strand	4	146531763	146531704	chr4:146507925-146532650_R	1.65538	0.0174094	1250.14	942.207	1436.74	1371.48	2069.46	2244.97	2140.32	2672.66	2680.28	2213.16	2166.52	1714.43	1850.9	1826.07	1658.11	1686.54	1673.52	1592.18	1671.55	2621.29	2634.28	2001.66	2039.29	1990.42	2245.39	2081.68	2122.89
61811	A_55_P2007964	ref|NM_009987|ens|ENSMUST00000064165|tc|TC1715571	CGTGCCTAGAGTGTGTCTATCCCACTTGTAATTCTGTCAATAAACATTGGTTTCCTTCCA	NM_009987	ref|Mus musculus chemokine (C-X3-C) receptor 1 (Cx3cr1), mRNA [NM_009987]	9	119957870	119957811	Cx3cr1	1.44335	7.32778e-05	1056.36	1042.88	1135.91	990.28	1524.69	1613.66	1803.52	1154.72	1196.48	1464.57	1471.01	1681.24	1715.67	1854.44	1508.02	1701.39	1697.66	1421.89	1420.34	1217.7	1398.85	1442.94	1471.51	1297.48	1459.89	1815.9	1734.38
51099	A_51_P441426	ref|NM_019932|ens|ENSMUST00000031320|gb|AK159278|gb|AK160040	CTGGAGAGTTAGGTATCAGCTGCCTAAATGTCAATTGTGTTACAAGACTCCTGGAATCTT	NM_019932	ref|Mus musculus platelet factor 4 (Pf4), mRNA [NM_019932]	5	91202275	91202334	Pf4	1.3669	0.0994189	1568.83	1133.14	1697.85	1875.5	2144.43	3393.83	3406.42	1364.63	1353.58	2100.52	2132.84	2184.39	2155.32	2421.37	2667.78	2317.98	2373.7	1968.02	2015.74	2073.49	2248.95	1323.55	1394.19	1486.16	1524.26	2647.11	2623.64
14785	A_55_P2021398		GAAGAAGAAGAAGAAGAAGAAGAAGAAGAAGAAGAAACAAGTCACCCATTCTGTCTCTAA	A_55_P2021398	Unknown	1	12764615	12764674	A_55_P2021398	1.53495	0.000394922	24465.2	25433.8	23246.4	24715.2	37552.7	27375.6	33850.6	10681.9	10373.9	56380.4	55559.7	36606.6	62136.4	36103.7	38991.9	37776.5	35346.6	40383.6	42582.7	20525.8	24782.7	57678.3	58246.9	31769.8	26959.9	37766.3	44279.9
29673	A_55_P2071846		CTAAAGTGTGGAGTATCTGTGCTCAGGCAATTATTTTGCTAAGAATGTGAATCTCAAGTG	A_55_P2071846	Unknown	10	25552875	25552816	A_55_P2071846	1.72999	1.28317e-06	10992.7	11521.6	11034.1	10422.5	19017.3	14116.7	14641.3	14891.7	14930.7	13636.2	13810.4	25883.9	23908.6	24287.7	24313.1	26366	26852.9	25580.8	27440	10431.8	9868.36	16671.2	17152.3	18912.8	17833.4	18032.3	18819
39691	A_55_P2054362	tc|TC1715571	CTAGAGTGTGTCTATCCCACTTGTAATTCTGTCAATAAACATTGGTTTCCTTCCAGCTCT	TC1715571	tc|DJ534K4 S164 {Homo sapiens} (exp=-1; wgp=0; cg=0), partial (8%) [TC1715571]	9	119957865	119957806	TC1715571	1.47734	1.25701e-06	857.545	873.375	802.194	897.067	1266.89	1478.32	1428.71	958.227	1029.36	1057.21	1081.25	1495.72	1543.66	1620.02	1494.86	1498.57	1431.8	1162.42	1312.72	994.352	1045.75	1092.33	1089.24	1074.65	1112.89	1453.09	1416.34
36273	A_30_P01018629		GCATCTAAAGGACATTCGTTCCAAATGAAAATTTGCTTTTCTGGCAGTTTTCATAATGGA	chr18:6144775-6202105_R	lincRNA:chr18:6144775-6202105 reverse strand	18	6201730	6201671	chr18:6144775-6202105_R	1.60218	0.0215767	640.145	472.283	719.919	728.233	1025.63	1055.01	997.543	1484.71	1225.55	1042.85	974.236	989.093	1087.22	871.126	645.729	804.843	840.739	786.509	769.821	1383.93	1516.44	938.053	894.07	1015.51	1102.16	1103.85	1034.76
31401	A_55_P2137591	ref|NM_025739|ens|ENSMUST00000094853|ens|ENSMUST00000097914|ens|ENSMUST00000102690	CATGTAATATAGACTGTGTATGTTTACAATGTTGTGTATAAATGGGACACTTTGCCCTCT	NM_025739	ref|Mus musculus ring finger protein 220 (Rnf220), mRNA [NM_025739]	4	116944591	116944532	Rnf220	1.68245	0.00532901	568.315	452.813	615.576	636.558	956.164	734.406	758.246	892.213	903.973	725.073	833.698	1018.64	1004.98	1094.36	1488.23	1076.41	1159.91	1061.2	1084.8	1002.51	931.452	761.346	828.417	889.131	888.384	887.528	1010.69
59202	A_52_P468041	ref|NM_172943|ens|ENSMUST00000044250|gb|BE200222|tc|TC1633220	AAATCTGTGGCCTATTGATTCCTCAAAGAAATTGTATTAATTTCGATTGAAATTTCTTAG	NM_172943	ref|Mus musculus alkB, alkylation repair homolog 5 (E. coli) (Alkbh5), mRNA [NM_172943]	11	60371586	60371645	Alkbh5	1.75439	2.58858e-06	1966.8	1892.02	1910.98	2097.4	3450.53	3523.04	3934.99	3053.59	3674.82	3471.84	3292.57	3395.05	3337.94	3404.56	3638.08	3754.28	3724.38	3743.2	3919.34	2891.58	3059.52	3301.26	3436.28	3360.95	3428.29	3350.78	3215.32
23454	A_52_P205789	ref|NM_175352|ens|ENSMUST00000060798|gb|AK205352|gb|AK082614	TTGTGCCTGACTTGAGTAAACTGGAAGTCATACTTTGTAAATAACTGAACAAGCAGAAGC	NM_175352	ref|Mus musculus unc-119 homolog B (C. elegans) (Unc119b), mRNA [NM_175352]	5	115573314	115573255	Unc119b	1.69531	0.00795885	788.918	844.111	652.467	870.175	1337.46	1314.26	1356.06	1475.8	1561.15	1309.05	1403.24	1098.8	1151.16	1361.81	1454.48	1346.03	1378.02	1394.64	1431	1419.28	1298.78	1128.87	1110.27	1381.59	1416.28	1323.1	1310.38
31187	A_55_P2117731	ref|NM_027470|ens|ENSMUST00000108283|ens|ENSMUST00000032823|gb|AK088512	ACGACACTATGAGAAAGGTTGTGTGTGTGTGTGTGTGTGTGTGTGTGTGTGTGTGTGACA	NM_027470	ref|Mus musculus p21 protein (Cdc42/Rac)-activated kinase 4 (Pak4), mRNA [NM_027470]	7	29344370	29344311	Pak4	2.34014	7.81728e-06	16078.1	19573	14578.4	14082.8	37624.8	34989	28823.5	61841.7	65892	17514	16445.9	41523.5	32017.8	42360.7	40315	41387.9	42843.8	34504.4	35392.9	47666.6	58179.4	30212.7	23646.2	36821.4	41708.1	28005.2	25654.6
21000	A_55_P2157551	ens|ENSMUST00000133301|gb|CN532321|tc|TC1661273	GAGAAACCCTATAAATGTAAACAATGTGGTAAAGCCTTTACACAAAGCATTCATCTCTGA	ENSMUST00000133301	ens|predicted gene 14410 [Source:MGI Symbol;Acc:MGI:3709158] [ENSMUST00000133301]	2	176978121	176978062	ENSMUST00000133301	1.78363	1.74477e-05	636.961	574.065	621.751	715.067	1136.1	756.867	691.957	702.093	756.134	846.945	811.047	1672.95	1269.39	1078.08	1362.02	1582.15	1517.88	1709	1913.61	824.994	845.827	1088.9	1135.84	1117.46	1187.98	1062.04	1061.13
32063	A_51_P125446	ref|NM_026963|ens|ENSMUST00000030842|gb|AK007657|gb|AK146824	TTCACTATGATTCGTTTTGTTAAGATATCTTGGTTTTAGTGCTGATAGGTGTGAGAGCTA	NM_026963	ref|Mus musculus leucine zipper and CTNNBIP1 domain containing (Lzic), mRNA [NM_026963]	4	148870470	148870529	Lzic	1.53215	0.024445	902.744	733.271	940.155	1034.81	1383.14	1437.43	1307.71	1528.34	1552.1	1382.04	1482.08	1190.34	1187.64	1330.33	1540.36	1362.62	1387.11	1258.25	1259.62	1505.67	1421.54	1143.71	1293.12	1360.57	1492.26	1464.68	1541.64
38457	A_55_P2072906	gb|NM_001177391	GGCCTCATTCTCTGTACAAGCCTGTGGTTATAAAATTAGTTAAACAGCTTACATTTGTAT	NM_001177391	gb|Mus musculus predicted gene 6788 (Gm6788), mRNA [NM_001177391]	19	28837518	28837459	Gm6788	1.83962	0.000165962	6650.29	5471.53	7397.26	7082.07	12234	9214.12	9800.05	9514.77	9706.23	9540.13	9070.47	16427.1	15497.8	15767.8	16757.4	15672.6	16650.2	16021.7	16506.2	9304.17	9117.5	10671.9	11357.9	10438.5	10014.1	10322.3	11775.2
59416	A_30_P01018807		GTACTTTCTTCATTTCCACCTTTGCCCAAGTCATCTTGTTTCTCGTGGACCACCATTGTA	chr6:67155508-67216941_R	lincRNA:chr6:67155508-67216941 reverse strand	6	67156019	67155960	chr6:67155508-67216941_R	1.43003	0.0112381	1266.38	1124.84	1221	1453.31	1810.96	1595.08	1997.59	2176.15	2002.78	2258.34	2279.51	1672.95	1826.53	1633.63	1347.27	1567.11	1705.71	1501.21	1728.85	1547.5	1495.05	1770.35	1656.24	1939.1	1934.59	2175.8	2029.8
14381	A_52_P679152	ref|NM_001042634|ref|NR_027854|ref|NR_027853|ens|ENSMUST00000109114	GAGCATAGGATGTATTCTTATCGAGTATTATCTTGGATTTACAGTTTTTCCGACTCATGA	NM_001042634	ref|Mus musculus CDC-like kinase 1 (Clk1), transcript variant 1, mRNA [NM_001042634]	1	58470285	58469863	Clk1	1.686	0.0142174	1192.57	1030.81	1093.6	1453.31	2010.68	1861.11	1852.91	1774.31	1731.5	1999.85	1892.06	1937.72	1859.09	1854.44	2055.91	2253.49	2172.11	2156.43	1964.23	2670.65	2523.61	1703.64	1787.97	2073.73	2158.16	2023.95	1928.06
42462	A_51_P517120	ref|NM_001013379|ens|ENSMUST00000110216|ref|XM_001478694|ref|XR_105449	TGGAGAGAAACCCTATGAATGTAATGAATGTGGTAAAGCCTTTTCACAATACAGTAATCT	NM_001013379	ref|Mus musculus zinc finger protein 930 (Zfp930), mRNA [NM_001013379]	8	71752264	71752323	Zfp930	1.54891	4.27169e-09	3665.84	3566.74	3588.1	3842.67	5678.06	4976.7	5351.76	4879.6	4797.72	5194.69	5250.72	6522.26	5644.12	5670.44	6164.54	5784.23	6231.83	6657.1	6673.74	5097.65	4626.22	5658.06	5934.77	6092.5	5562.21	5615.59	6530.82
56356	A_51_P269687	ref|NM_011133|ens|ENSMUST00000021359|gb|BC052170|gb|AK077592	TCACGACTAATCCTTGCAGAATTCAGTATTGTACACAAGAAATAATTATCTTCCGTGAAG	NM_011133	ref|Mus musculus polymerase (DNA directed), epsilon 2 (p59 subunit) (Pole2), mRNA [NM_011133]	12	70308864	70307465	Pole2	1.70889	0.000240085	770.11	726.264	734.322	849.745	1316.03	1294.43	1404.67	1545.42	1552.1	1357.83	1321.94	1220.75	1224.04	1353.99	1533.95	1337.69	1217.03	1294.14	1420.34	1260.62	1252.75	1049.89	1068.3	1308	1383.39	1276.3	1275.16
44138	A_30_P01021073		GGTATCGGTGCTTGTATAACACACAATGAATTGTAACTAGCATGTTGTTAAGAAAACACA	chr18:6144775-6202105_R	lincRNA:chr18:6144775-6202105 reverse strand	18	6201622	6201563	chr18:6144775-6202105_R	1.67802	0.00231381	651.948	525.734	739.931	690.181	1093.98	1218.22	1085.12	1677.17	1459.82	1152.94	1125.79	1139.44	1269.39	973.54	650.719	830.1	817.157	728.41	778.321	1428.07	1436.52	936.879	873.663	1128.13	1198.72	1151.11	1008.4
41180	A_52_P206613	ref|NM_007422|ens|ENSMUST00000159184|ens|ENSMUST00000016105|gb|AK010263	CATTCACTTCTGTCATTGTGATCTTTGCTGTTAGAAAAAGAAATGATGGAAAGATAAGGG	NM_007422	ref|Mus musculus adenylosuccinate synthetase, non muscle (Adss), mRNA [NM_007422]	1	179693994	179693935	Adss	1.55978	0.00503187	1270.37	1088.23	1372.37	1350.51	1981.49	2216.66	2174.02	2053.45	2022.4	2190.59	1171.12	1974.15	1925.76	1833.13	1918.74	2021.8	1912.87	1808.45	1863.93	1969.2	1916.02	1942.25	2027.59	2211.7	2234.45	2081.68	2122.89
4548	A_30_P01024311		AAGTAAAACATGATTAATTTTGATATTATGAATTGCTTTCAACAAGCAAATGTTAAATGT	chr14:44292637-44293014_F	lincRNA:chr14:44292637-44293014 forward strand	14	44292892	44292951	chr14:44292637-44293014_F	2.24821	0.000433097	1213.36	1142.79	1188.99	1308.31	2727.89	942	996.48	1493.55	1206.14	1045.06	959.338	5920.65	5652.99	5121.36	5235.65	3980.71	4296.19	3614.79	4458.6	1732.36	1775.39	2171.28	1969.4	1768.29	1659.15	1784.63	2229.68
36981	A_51_P161691	ref|NM_009940|ens|ENSMUST00000032887|gb|AF098949|gb|BC028276	AGGTTTTAGAGTATGTCTATTGATCCATTTCTAGAAAAGATGGTCGTAACTTAAGGAGTG	NM_009940	ref|Mus musculus demethyl-Q 7 (Coq7), mRNA [NM_009940]	7	125668739	125668680	Coq7	1.53006	0.0407136	3143.3	2376.65	3510.15	3543.1	4809.45	4285.77	4369.43	4541.44	4587.11	4202.39	4003.24	5068.94	4834.04	4916.94	5781.91	5304.95	5611.53	4964.68	5196.06	4533.26	4151.92	4278.42	4579.45	5017.5	5197.47	5086.1	5295.29
29031	A_30_P01033054		TTTCTATTAAATTGGGACTGTTCTTTTCTTAGCTTTATATATATTAAAATATGTACATCT	chr5:35893909-35899497_F	lincRNA:chr5:35893909-35899497 forward strand	5	35898839	35898898	chr5:35893909-35899497_F	3.39618	0.00124832	515.513	519.816	488.662	538.06	1750.78	450.891	409.372	617.7	482.211	440.351	317.341	4330.12	3601.86	3546.23	4206.54	3665.74	3599.93	3307.78	3613.86	740.797	781.447	642.034	709.259	732.453	620.125	681.158	1019.86
52628	A_55_P1954860		GCAAAGGAAGAGTCTAAGGAATCAGATGAGAATATGGGATTCTGTCTCTTCAAAGAATAA	A_55_P1954860	Unknown	3	93082945	93083004	A_55_P1954860	1.84355	3.40929e-05	12928.4	12631.7	12978.2	13175.2	23834.1	12597.4	14291.8	15970.2	13485	13636.2	13093.5	33306.3	33669.2	34253.1	37806.2	36992.5	37873.5	36210.5	37569.9	20245.3	17628.9	16452.7	18750.8	19521.6	18357.1	21138.9	21498.3
59864	A_55_P2133978	ref|NM_001009950|ens|ENSMUST00000036748|gb|BC089013|tc|TC1588540	CTGCCAACTCCTAACTCTGCTATCGAAGGAGCTACAATAATAAAATGAGCCTCGTTGTGC	NM_001009950	ref|Mus musculus solute carrier family 38, member 8 (Slc38a8), mRNA [NM_001009950]	8	122003564	122003505	Slc38a8	1.66459	0.00223517	1918.71	1715.45	1729.3	2311.38	3193.87	5504.83	5008.35	4278.51	3922.14	2337.45	2415.58	4838.1	4524.35	4212.4	4320.95	2029.69	2419.21	1951.52	2047.02	1295.48	1458.72	2073.96	2051	3530.54	3719.28	3214.19	3111.76
36047	A_55_P2019833		GAAGAAGAAGAAGAAGAAGAAGAAGAAGAAGAAACACAGACAGAAGAGACAAAGACATAG	A_55_P2019833	Unknown	18	48518596	48518537	A_55_P2019833	1.46327	0.00347407	19558.3	20258.5	17434.3	20982	28619	15147.7	20282.2	6247.92	5439.39	30001.7	32261.4	31869.1	51880.1	35067.2	35052.5	29848	30950.2	35478.6	37759.1	15957.9	18587.8	43051.3	46212	24455.9	19716.9	29541.2	34810.3
4060	A_51_P418339	ref|NM_026023|ens|ENSMUST00000141839|ens|ENSMUST00000020578|gb|AK004388	AGTGTCTACAGCTAAAGATTGCCAAGTGTATTTCAATATGGTTGTAAAGATCACATTCAG	NM_026023	ref|Mus musculus NudC domain containing 2 (Nudcd2), mRNA [NM_026023]	11	40552833	40552892	Nudcd2	1.55005	0.00257485	1180.72	1065.1	1253.18	1223.89	1830.18	1834.91	1883.04	1717.54	1831.5	1759.65	1787.19	1901.94	1934.24	1798.01	1645.96	1943.47	1956.33	1800.75	1943.87	1555.76	1721.2	1681.48	1754.78	1888.35	2039.83	1945.08	1939.19
15954	A_55_P2035038		AAGAAGAAGAAGAAGAAGAAGAAGAAGAAGAAGAAACGGAAAAGACTTAATGTGCCATAA	A_55_P2035038	Unknown	15	54645465	54645406	A_55_P2035038	1.48492	0.00336756	22183.3	25163.1	21396.6	19990.3	32940.4	22559.5	28592.6	5940.31	8534.07	44316.1	45770.9	35394	60080.4	38031.6	35772.7	31265.3	32644.8	37677.9	35582.4	18470.3	22233.2	50706.9	47899.4	28825.9	21490.1	35336.8	37563
13157	A_55_P2097161	ref|NM_028968|gb|AK017110|riken|4933438K12|nap|NAP001848-001	CTAGTTCTAGTATAAGCGCTGTCTATAGCAGTGTGTGTGTGTGTGTGTGTGTGTGTGTGT	NM_028968	ref|Mus musculus interferon induced transmembrane protein 7 (Ifitm7), mRNA [NM_028968]	16	13982971	13982912	Ifitm7	2.17702	0.000182168	6304.04	7955.81	5447.54	5508.76	13724	11511.6	9271.42	21216.2	22292.7	5473.54	5126.88	17673.7	12558	17017	15362.9	16704.9	16736.1	13470.4	13187.3	20151.8	18667.9	10950.1	8155.36	12470.1	13221.6	9983.44	10725.5
13481	A_55_P2043777	ens|ENSMUST00000032737|ens|ENSMUST00000107515|gb|BC082560|gb|BC085168	AACTTCTGAGCCAACTCCATGGCCTCTTTGACTCTTTTTGTTGTTGTCGTTTTGTTTTGT	ENSMUST00000032737	ens|transient receptor potential cation channel, subfamily M, member 1 [Source:MGI Symbol;Acc:MGI:1330305] [ENSMUST00000032737]	7	71363401	71363460	Trpm1	1.71004	0.00116126	1153.32	1212.14	950.085	1297.74	1972.22	3805.51	3538.13	2415.53	2567.84	1429.67	1568.59	2915.03	2594.3	2521.98	2392.34	1521.61	1492.46	1276.12	1166.38	581.46	591.819	1156.27	1259.28	2492.19	2322.2	1784.63	1995.5
31005	A_30_P01022241		GTGAAGACTCAGTTTCCGTCTTTCAGATCTAAGTTTCCAATGAAGTATATTGTCAAGTGT	chr14:77006215-77063293_R	lincRNA:chr14:77006215-77063293 reverse strand	14	77036095	77036036	chr14:77006215-77063293_R	1.67539	0.000113147	765.529	807.508	657.595	831.486	1282.56	922.706	865.36	966.898	902.166	929.217	882.894	1547.45	1559.53	1565.25	1797.7	1723.69	1665.46	1701.35	1652.36	1339.57	1169.91	1086.61	1094.76	1170.69	1166.52	1207.55	1298.62
56529	A_51_P129012	ref|NM_009735|ens|ENSMUST00000102476|gb|X01838|gb|AK028378	TTGAACCTGCTTAATTACAAATCCAGTTTCTAATATGCTATACAATTTATGCACGCAGAA	NM_009735	ref|Mus musculus beta-2 microglobulin (B2m), mRNA [NM_009735]	2	121978401	121978460	B2m	1.59786	0.0146177	2082.26	2533.16	1867.6	1846.02	3327.16	3900.29	3914.01	3269.97	3250.51	2962.36	2905.88	4320.79	4009.89	3860.98	4497.7	3264.53	3194.46	3008.1	2985.54	2686.89	2780.5	2732.32	2775.72	3001.67	3081.77	3509.58	3284.02
52655	A_55_P2106429	ref|NM_010418|ens|ENSMUST00000041015|ens|ENSMUST00000164095|ens|ENSMUST00000076226	TTAAAATGTGTGGAAGAGAGAGAGAGAGACTGACTGACTCAGAGAACTGTGTGGTAGGAC	NM_010418	ref|Mus musculus hect (homologous to the E6-AP (UBE3A) carboxyl terminus) domain and RCC1 (CHC1)-like domain (RLD) 2 (Herc2), mRNA [NM_010418]	7	63486603	63486662	Herc2	1.75719	8.68078e-05	1254.87	1404.08	1199.64	1160.88	2205.05	1181.55	1452.41	1009.83	1065.3	2371.33	2166.52	2584.23	4905.11	2529.66	2823.5	2486.99	2254.6	2765.26	2662.73	1716.49	1694.27	2892.77	2918.78	1475.78	1470.71	1901.17	2182.01
29767	A_52_P207635	ref|NM_001033261|ens|ENSMUST00000127283|ens|ENSMUST00000036044|gb|AK161448	CTTTTAGTTCCTCCTCTAAGTCTCTGAGATTCTTCATTTCAGGGTTTTAAACATAAGCAG	NM_001033261	ref|Mus musculus zinc finger, C3H1-type containing (Zfc3h1), mRNA [NM_001033261]	10	114869526	114869585	Zfc3h1	1.65623	0.148636	760.35	314.084	1007.64	959.322	1259.31	1344.54	1295.78	1307.89	1469.22	1521.24	1525.75	1180.17	1087.22	1102.51	1030.42	1051.53	1060.07	730.121	1030.68	1860.68	1707.73	1109.47	1202.99	1255.34	1361.44	1253.21	1216.82
9644	A_55_P1970905	ref|NM_001031772|ens|ENSMUST00000079390|ens|ENSMUST00000105489|gb|DQ127225	GGACTGTCTTTGTACCGAATGTCTTACTCTGTTGGCTATTGATGTTTAAAATTTCATGAT	NM_001031772	ref|Mus musculus lin-28 homolog B (C. elegans) (Lin28b), mRNA [NM_001031772]	10	45096527	45096468	Lin28b	1.47354	0.000484239	4057.85	3935.38	3879	4359.15	5979.39	5914.56	5452.59	5949.38	5760.75	5776.13	5543.09	5734.11	5608.6	6159.6	5621	6406.83	6335.44	6085.31	6316.68	5757.35	6305.96	5278.24	5204.96	6197.28	6967.34	6629.24	6542.17
41829	A_55_P1969845	ref|NM_028233|ens|ENSMUST00000112308|gb|AK013955|gb|AB027124	CGCGCACATGCCTATGTCTAAATGTTATTTCTAAAATGTACTTGAGAGGAAAATAAACCA	NM_028233	ref|Mus musculus leucine-rich PPR-motif containing (Lrpprc), mRNA [NM_028233]	17	85104658	85104599	Lrpprc	1.62699	1.0539e-08	7064.19	6966.33	6846.84	7379.4	11493.4	10836.1	10888.9	11611.3	11554.9	10579.8	10506.3	10534.6	10332.9	10989.1	10922.5	12216.9	12317.1	11780.6	12192.8	13469.4	13471.4	10738.5	11357.9	11145.7	12493.6	11475.5	11438
28995	A_55_P2086954		GAAGAAGAAGAAGAAGAAGAAGAAGAAGAAGAAGAAAAGATTAAACAAATTATGATGTAG	A_55_P2086954	Unknown	14	90900219	90900278	A_55_P2086954	1.44113	0.00245927	24251.1	25839.5	21809.3	25104.5	34949	23524.3	30204.2	8990.06	8470.42	45982.9	47404	34187.5	57055	38477.4	40912.7	31186.7	33659.1	39397.3	43529.8	19871.4	23217	52523.6	56852.2	30399.4	24496.2	35843.3	42693.7
12656	A_55_P2044364	ref|NM_199467|ens|ENSMUST00000154349|ens|ENSMUST00000108222|gb|AK144799	ATAATTCCCTTCATTGCCTGCATGTAGGAAGTGTGTGTGTGTGTGTGTGTGTGTGTGTGT	NM_199467	ref|Mus musculus MMS22-like, DNA repair protein (Mms22l), mRNA [NM_199467]	4	24529900	24529959	Mms22l	2.04939	5.44419e-05	8343.46	10046.1	7294.48	7689.81	17099	14940.6	12792.2	26091.6	26332.4	6692.57	8040.63	20950	15922.2	20748.1	19368.1	19816.5	20104.2	16275.8	16909	24822.2	23299.1	13689.8	10697.8	15342	16365.6	13387.7	13590.4
58972	A_55_P2028847		AAGAAGAAGAAGAAGAAGAAGAAGAAGAAGAAGAAGAAGAAGAAAATCTGTGACAATTAG	A_55_P2028847	Unknown	9	32481344	32481285	A_55_P2028847	1.44788	0.00499525	25409.5	25839.5	21912.3	28476.7	36789.9	29713.9	39373.2	11050.6	7744.52	50787.8	51401.4	32267.8	53730.5	38031.6	34790.7	38482.3	33574.6	41951.3	41447	22396	26274	55251.4	60738.2	28924.5	29295.6	38069.8	44081.4
48084	A_52_P257625	ref|NM_023612|ens|ENSMUST00000038144|gb|AK002913|gb|BC051919	AATGTACTCGTGGGAAGATCCGTGAATGTAAGCGCAACCGGCTGTTAGGTTTTGTCTTAA	NM_023612	ref|Mus musculus endothelial cell-specific molecule 1 (Esm1), mRNA [NM_023612]	13	114008204	114008263	Esm1	1.35931	0.0629496	786.228	729.059	660.677	968.946	1068.73	1595.08	1416.73	512.242	511.142	1079.54	1071.35	1513.13	1567.43	1437.71	1514.55	1018.58	919.159	901.887	1020.43	847.13	810.054	916.918	921.981	665.83	731.515	1299.6	1240.1
27759	A_51_P250058	ref|NM_010137|ens|ENSMUST00000024954|tc|TC1605426	TCCTGTCCATGTAACAACTTCATGACCATTACTGCATTGTCAAATTCCTACTGACGACAT	NM_010137	ref|Mus musculus endothelial PAS domain protein 1 (Epas1), mRNA [NM_010137]	17	87232615	87232674	Epas1	1.31385	0.0609879	1252.45	1065.1	1199.64	1492.62	1645.53	2904.93	2847.98	966.898	967.295	1856.72	1756.11	1639.76	1802.42	2077.59	1958.82	1536.85	1378.02	1312.29	1259.62	1893.56	2035.99	1195.18	1146.99	747.56	874.133	2070.06	1972.84
34030	A_52_P431894	ref|NM_016670|ref|NR_027493|ens|ENSMUST00000097352|gb|AK011179	TTTCTGCTTTCTTGATTCCAGATTGTCAAATAGAAGTGTATATGCAATATGCACTGTGAC	NM_016670	ref|Mus musculus Pbx/knotted 1 homeobox (Pknox1), transcript variant 1, mRNA [NM_016670]	17	31744266	31744325	Pknox1	1.65348	0.070152	659.632	410.653	759.258	808.986	1090.69	1127.39	1106.29	1355.15	1412.15	1152.94	1194.03	979.309	1023.26	1069.96	1058.6	1010.37	1113.74	985.957	995.74	1092.42	1110.93	957.995	990.896	1085.37	1049.45	1062.04	1061.13
33728	A_55_P2075894	ens|ENSMUST00000054380|ref|XM_356811|nap|NAP020122-001	AAGATGCAGGAAGAAGAGAGAGAGAGGAGAGTTAATTACATTCCTGAGATCTCGGCCCTA	ENSMUST00000054380	ens|predicted gene 5215 [Source:MGI Symbol;Acc:MGI:3644834] [ENSMUST00000054380]	15	54143707	54143648	Gm5215	1.55029	0.00526155	3555.88	4037.56	3055.03	3575.04	5512.63	2778.27	3097.99	2329.66	1497.17	3264.97	3038.68	8281.26	10167.4	7873.79	9696.95	6899.54	7553.89	8440.83	8192.12	2719.1	2867.47	5646.52	5494.92	5048.45	4944.13	4845.82	6598.83
50596	A_51_P330615	ref|NM_146249|ens|ENSMUST00000056147|gb|BC137918|gb|BC137919	AACTCATACTGCAGAGAAACCCTTTGAATGTAATCAGTGTGGTATAGCCTTTGCATGTCT	NM_146249	ref|Mus musculus zinc finger protein 119b (Zfp119b), mRNA [NM_146249]	17	56078099	56078040	Zfp119b	1.80938	3.78846e-07	1012.53	1035.36	1024.75	977.489	1832.06	1354.76	1226.24	1457.8	1323.96	1382.04	1356.97	2564.39	2339.18	2241.07	2667.78	2342.17	2536.04	2642.74	2633.07	1401.64	1391.23	1513	1623.63	1568.33	1481.51	1576.13	1681.6
32301	A_55_P2062911	ref|NM_007937|ens|ENSMUST00000113403|ens|ENSMUST00000113406|ens|ENSMUST00000053733	AATATATGCAGGAACTGACTTACATCGAAATTGTGTGTGTGTGTGTGTGTGCGTGCGTGC	NM_007937	ref|Mus musculus Eph receptor A5 (Epha5), mRNA [NM_007937]	5	84487407	84487348	Epha5	2.30222	0.000685275	3586.23	4765.74	3107.59	2885.36	8256.3	6285.57	5531.27	12370.5	12666.3	3449	3468.33	12271.9	8481.02	11063.4	9297.69	10293.2	10306.7	8601.69	7860.12	11045.2	10399.6	6507.25	4423.42	7582.95	8198.5	5948.95	5585.98
29392	A_52_P527106	ref|NM_001039692|ref|NM_029277|ens|ENSMUST00000077128|tc|TC1633179	GTGATATGTGCTGTTCTTTCTCTTGGTGATCATAAACATGTCAAAGGTTTAAAATTGTCC	NM_001039692	ref|Mus musculus Rho GTPase activating protein 12 (Arhgap12), transcript variant 1, mRNA [NM_001039692]	18	6024669	6024610	Arhgap12	1.71498	0.00125424	1022.76	917.664	1146.51	1004.1	1754.01	1782.7	1833.05	2176.15	2151.84	1759.65	1924.09	1478.14	1495.33	1633.63	1633.78	1634.49	1625.08	1716.64	1700.23	1977.74	1901.5	1692.56	1732.76	1688.79	1760.67	1650.19	1639.14
49890	A_55_P2072110	ref|NM_011889|ens|ENSMUST00000116423|ens|ENSMUST00000023095|gb|AK164861	GTATTTGTGCAGTATTTTGTCTAGTGTGTGTGTGTGTGTGTGTGTGTGTGTGTGTGTGTG	NM_011889	ref|Mus musculus septin 3 (Sept3), mRNA [NM_011889]	15	82121415	82121474	40423	2.22303	0.000251707	13025.8	16683.5	11251.6	11142.3	28956.8	26308.4	21225.2	41091.6	51852.7	12904.9	13212.7	30754.1	25065.4	34549.2	33939.9	33229.2	33490.1	26396.9	25975.3	45290.1	42386.6	22558.3	17900.7	27739.3	29295.6	21984.1	19898.8
34688	A_55_P1956843	ref|XR_141924|ref|XR_140465|nap|NAP111082-1|nap|NAP114852-1	GCAAAACGTGCAGCTATTGATTAATGCAATGTAGTGTCAATTATTTGTAAATTCCTGAGG	XR_141924	ref|PREDICTED: Mus musculus predicted gene 6153 (Gm6153), miscRNA [XR_141924]	1	89440001	89439942	Gm6153	1.59259	0.00295261	16082.1	13493	15957.3	18796.1	25612.2	20312.5	22991.5	23008	21125.8	21430	2494.6	33786.6	32768.2	31733.9	34659.8	31894.3	33405.6	29808.1	30820.4	24542.8	22560.7	22453.1	23235.3	23655	25114.5	24391.1	27277.8
5649	A_66_P130887	ref|NM_130448|ens|ENSMUST00000035931|gb|AK173204|gb|AK034774	GAATGCCTTGGTAAGTGAGATCTTTACTATGACTATTATCATTTATGTCCACGCTTCTAT	NM_130448	ref|Mus musculus protocadherin 18 (Pcdh18), mRNA [NM_130448]	3	49547364	49547305	Pcdh18	1.54282	1.45095e-06	1640.26	1556.11	1750.35	1614.32	2530.63	3689.86	3570.9	2176.15	2262.62	2044.48	1978.09	2828.11	2744.28	3380.99	3687.15	2326.05	2482.42	2121.42	2184.81	2135.74	2368.45	2171.28	2156.81	2042.32	2061.17	2566.8	2693.97
32453	A_55_P2125351	ref|NM_199241|ref|NM_199240|ref|NM_199239|ref|NM_172537	TTTTCAATGCCACCAACAAACTATGTTAAGAGAGGGGCGAGTGTGTGTGTGTGTGTGTGT	NM_199241	ref|Mus musculus sema domain, transmembrane domain (TM), and cytoplasmic domain, (semaphorin) 6D (Sema6d), transcript variant 4, mRNA [NM_199241]	2	124491609	124491668	Sema6d	2.11275	0.000748546	760.759	987.311	654.517	640.451	1607.29	430.13	1116.93	2147.56	2232.39	418.051	627.747	2905.36	2074.05	2421.37	2120.76	2197.17	2172.11	1831.69	1738.39	1788.04	1721.2	1359.37	877.961	1381.59	1361.44	1173.63	1263.45
4465	A_66_P127956	ref|NM_001256493|ens|ENSMUST00000106026|gb|BC089531|gb|BC141011	TAGAAAACATCAGAGAATTCATACAGGAGAGAAACCTTACAAATGTAGTGAATGTGGCAA	NM_001256493	ref|Mus musculus RIKEN cDNA 2210404O09 gene (2210404O09Rik), mRNA [NM_001256493]	17	22017457	22017398	2210404O09Rik	1.63095	5.79815e-07	3704.12	3935.38	3655.14	3521.85	6041.24	4167.9	4866.72	4374.62	4258.22	4622.08	4565.24	8727.25	7482.07	6465.94	7572	7398.37	7348.04	8601.69	8308.75	4860.91	4544.65	5554.23	5629.88	6102.98	5594.63	5719.2	6142.02
32240	A_51_P121818	ref|NM_016781|ens|ENSMUST00000168846|ens|ENSMUST00000088285|gb|AK138324	ATAATAGCTCTGCACAAGTCTCGGTAAAATATTTTTATTCGTCTTGTTTCACTGTGTGGA	NM_016781	ref|Mus musculus protein kinase, AMP-activated, gamma 1 non-catalytic subunit (Prkag1), mRNA [NM_016781]	15	98643461	98643402	Prkag1	1.4911	0.00536396	2054.8	1788.29	2109.95	2266.17	3063.91	3163.64	3108.97	3288.1	3375.7	3230.22	3060.8	2876.38	2753.01	3023.16	2697.84	2854.98	2951.53	2700.26	2623.14	4091.1	3856.12	2657.66	2796.1	2917.56	2801.97	3305.28	3272.59
43096	A_55_P2146384	ref|NM_001081243|ens|ENSMUST00000172740|ens|ENSMUST00000093811|gb|BC125581	GGAAACAAACCTTCCTCTGTTTGTGCCAACCCTTTACATGTACTACTAATTTAAGTTTTA	NM_001081243	ref|Mus musculus filamin A interacting protein 1 (Filip1), mRNA [NM_001081243]	9	79663451	79663392	Filip1	1.51232	0.00941321	736.945	645.53	716.634	848.671	1114.5	1344.54	1428.71	1243.24	1264.71	1072.81	1103.41	1180.17	1114.63	981.502	995.564	985.854	972.414	918.751	830.365	1133.69	1132.93	997.748	1038.71	1191.91	1231	1151.11	1205.21
28938	A_55_P2014506	ref|NM_007444|ref|NM_009665|ens|ENSMUST00000080898|ens|ENSMUST00000099945	GTTGGTGTTGGACTTTTAATCAGCTGAAATGTATTTCTGTACCACAATGTAAGCTTCAAT	NM_007444	ref|Mus musculus S-adenosylmethionine decarboxylase 2 (Amd2), mRNA [NM_007444]	10	40007354	40007295	Amd2	1.64057	0.0098562	6719.78	5648.36	7161.45	7349.52	11024.3	10550.3	10464.9	11611.3	11355.4	10476.1	10057.8	9832.72	10167.4	11063.4	10853.1	11984.8	12652.9	11780.6	12192.8	10606.5	11163.5	10516.7	10197.2	11551.9	11976	10973.7	10505.1
27774	A_55_P2001233	ref|NM_001162938|ens|ENSMUST00000085876|gb|AK165868|gb|AK145253	GCTGATGTGCCACCTAACTTCTCTGTTTTCTTCTGTAATATAAATCTGATATTCAGTTTG	NM_001162938	ref|Mus musculus pyrin domain containing 3 (Pydc3), mRNA [NM_001162938]	1	175628440	175628499	Pydc3	1.86488	2.04743e-08	1088.86	1042.88	1178.35	1045.36	2030.6	1817.49	1842.96	1926.53	1868.66	1706.07	1714.76	2184.39	2109.99	2350.99	2034.7	2398.58	2491.39	2567.57	2652.86	1960.68	2051.42	2037.7	1810.23	1858.13	1811.38	1795.02	1681.6
6637	A_55_P2098076	ens|ENSMUST00000100620|gb|BC034276|tc|TC1579678	ACCATCTCAGTTTTTCACACGTGTGTGTTTGTGTGTGTGTGTGTGTGTGTGTGTGTGTGT	ENSMUST00000100620	ens|tripartite motif-containing 25 [Source:MGI Symbol;Acc:MGI:102749] [ENSMUST00000100620]	11	88874956	88881181	Trim25	2.1621	0.00032997	6856.2	8746.32	5843.57	5978.71	14823.8	12199.4	9874.57	22908.4	23461.4	5531.74	5070.58	18984.5	13777.1	17718.7	17122.5	17421.3	18027.8	14832.5	15196.5	21461	20522.9	11892.3	9021.29	13905.3	15316.2	11252	10626.2
52401	A_55_P1979305	ref|NM_028923|gb|AK016671|gb|AK028183|gb|AK161659	GTCAGATTGAGAAATTCGTCAGTGTGTTTTTATATATCTGTACCCCATGAATAAGGCTTT	NM_028923	ref|Mus musculus GLE1 RNA export mediator (yeast) (Gle1), mRNA [NM_028923]	2	29814108	29814167	Gle1	1.59923	0.00354634	749.827	834.455	644.279	770.747	1199.14	1091.37	1001.79	1137.44	1196.48	1095.34	1114.58	1008.76	1169.4	1274.12	1508.02	1451.7	1274.82	1330.53	1312.72	1348.44	1345.12	900.481	1016.92	1160.07	1252.57	1173.63	1216.82
23014	A_55_P1960479		ACGAGAAGACAAGAAGAAGACAAGAAGAAGAAGAAGAAGAAGAAGAAGAAGAAGAAGAAG	A_55_P1960479	Unknown	7	66891025	66891084	A_55_P1960479	1.58483	0.00100168	13626.9	14608.1	13299.3	12973.1	21596.2	13200.4	16632.5	4781.07	4788.09	24466.2	25512.2	30515.4	44130.1	28452.3	28931	21096.7	25561.8	29078.8	26073.3	9909.93	12315.1	30212.7	28112.1	15854.1	12079.4	18681.1	24732.3
42960	A_55_P2029235	ref|NM_013483|ens|ENSMUST00000041674|gb|AK142596|gb|BC011497	GTAGAGAAAATTTTTAAACAAACCCTCCAGGTGTGTGTGTGTGTGTGTGTGTCTTCCTCT	NM_013483	ref|Mus musculus butyrophilin, subfamily 1, member A1 (Btn1a1), mRNA [NM_013483]	13	23549496	23549437	Btn1a1	2.32662	0.000558109	4064.6	5389.09	3554.65	3250.04	9456.75	7440.88	6744.06	14696.1	14206.2	3995.7	3926.97	14047.4	10002.8	12118.6	10577	11830.2	11145.2	9405.16	8898.18	13286.9	12469	7514.42	5293.73	8622.92	8880.89	6896.42	6049.78
37664	A_65_P20641	gb|AK215784|gb|AK143524|gb|AK083282|tc|TC1643209	TTTAGCTGTTGTGTTAACATTTCCTACAGAATTCTTCTTAATAGGAGAGTAGCAGAGGGC	AK215784	gb|Mus musculus cDNA, clone:Y2G0136C24, strand:unspecified. [AK215784]	19	10137819	10137760	Fads2	1.64497	0.0249646	678.239	547.851	637.12	849.745	1115.69	1344.54	1343.9	1402.39	1402.48	1260.32	1251.87	1038.51	1196.75	1184.37	904.485	1026.79	1016.19	884.996	825.064	1200.71	1155.07	911.047	961.758	1063.92	1011.6	1091.45	1066.87
24113	A_51_P125446	ref|NM_026963|ens|ENSMUST00000030842|gb|AK007657|gb|AK146824	TTCACTATGATTCGTTTTGTTAAGATATCTTGGTTTTAGTGCTGATAGGTGTGAGAGCTA	NM_026963	ref|Mus musculus leucine zipper and CTNNBIP1 domain containing (Lzic), mRNA [NM_026963]	4	148870470	148870529	Lzic	1.45514	0.00237439	831.528	858.696	759.258	876.629	1209.99	1274.94	1226.24	1317.3	1274.56	1087.42	1171.12	1088.69	1096.36	1266.01	1197.3	1245.03	1245.94	1205.51	1125.53	1339.57	1245.13	1134.58	1063.9	1181.31	1187.98	1346.76	1298.62
55645	A_55_P2007022	ref|NM_011925|ref|NM_001163030|ref|NM_001163029|ref|NM_001163031	CGCTGCTCCACATCCAGGGCAGAAGGTCTCACAGCTAAAGACTAGGTTTTGTAATTTTTT	NM_011925	ref|Mus musculus CD97 antigen (Cd97), transcript variant 1, mRNA [NM_011925]	8	86247379	86247320	Cd97	1.36855	0.040775	765.958	652.376	758.112	887.386	1048.25	2076.7	2264.64	724.898	728.206	775.75	833.698	1396.44	1350.2	1674.44	1590.73	1068.1	981.189	689.896	662.618	800.409	795.743	626.528	608.998	488.383	487.891	1207.55	1228.45
21008	A_66_P100050	ref|NM_001110242|ens|ENSMUST00000106223|gb|AK007756|gb|BC147711	GATGTAACATGAAGATGATTTAATTTTGTATAGTTTCAGACTTTTATATATAAAGCATGG	NM_001110242	ref|Mus musculus RIKEN cDNA 1810043H04 gene (1810043H04Rik), mRNA [NM_001110242]	11	119961670	119961729	1810043H04Rik	1.60945	4.54699e-06	669.442	655.109	697.219	655.999	1077.44	666.966	709.806	762.779	721.569	721.695	667.033	1504.45	1359.07	1346.14	1383.92	1427.82	1543	1475.25	1483.53	838.932	924.324	1076.31	960.681	974.669	1026.76	946.888	1182.03
61281	A_55_P2073010	ref|NM_001190356|ens|ENSMUST00000072072|ref|XM_001000635|ref|XR_140994	CTTTAGATTATGCTAAGAAGAATGAGCCTAAACACGGACTCGCAAGACATGGCTTTTATG	NM_001190356	ref|Mus musculus predicted gene 4832 (Gm4832), mRNA [NM_001190356]	17	88530287	88530346	Gm4832	1.55278	0.00043268	11077.3	10268.3	10598.1	12365.5	17200.7	9798.03	10356.9	9958.17	10567.8	10043	13212.7	22951.9	25678.5	25431.4	26576.2	24534.6	24784.8	14321.6	26660.1	14755	13471.4	15354.7	15097.8	13802.6	15841	16724.1	18492.9
59197	A_30_P01026536		TTTGCAGGCTGCTCGTTGGTTTTACAGCCTTCTTGTTTTATTCCTTCTGCATTAAAACTA	chr1:163508244-163586072_F	lincRNA:chr1:163508244-163586072 forward strand	1	163528671	163528730	chr1:163508244-163586072_F	1.56692	2.394e-05	773.914	784.386	714.451	822.905	1212.66	1190.66	1159.9	756.393	1139.25	1085.16	1074.64	1210.63	1169.4	1330.33	1412.62	1395.48	1293.96	1421.89	1355.77	1125.41	1110.93	1241.31	1270.56	1255.34	1220.23	1230.3	1228.45
26803	A_30_P01025874		TTACCCTTCTGTGTTAGCCTCTTAAAGTACTGCGACAACCTTAAAAGGGCACAGGAAAGG	chr5:74487385-74497428_R	lincRNA:chr5:74487385-74497428 reverse strand	5	74489606	74489547	chr5:74487385-74497428_R	0.969466	0.900345	531.27	428.732	421.456	743.621	515.048	674.457	598.077	364.618	357.007	254.019	266.425	174.681	194.735	346.008	155.878	496.865	528.998	706.152	709.856	247.389	270.97	866.483	950.995	734.614	745.681	867.81	819.337
25699	A_55_P1961761	ref|NM_007831|ref|NM_008103|ens|ENSMUST00000144892|ens|ENSMUST00000024104	GAAAAAGATGAAGAAGAAGAAGAAGAAGAAGAAGAAGAAGAAGAAGAAGAAGAAGAAGAA	NM_007831	ref|Mus musculus deleted in colorectal carcinoma (Dcc), mRNA [NM_007831]	7	68417221	68417162	Dcc	1.4114	0.0197822	23051.6	27322.3	20257.2	21575.3	32534.9	22130.8	27782.7	8825.14	8615.98	44316.1	44725.1	29878.8	52844.2	38180.2	36034.6	30084.5	31374.4	37923	35771.9	17538	21010	50908.7	53267.8	28134.9	23255.7	34323.2	38842.7
43209	A_51_P253732	ref|NM_134437|ens|ENSMUST00000035336|gb|AK012666|gb|BC106187	ATAGCACTGTGCCATATTTTTACATTGGCGATATTGCTGGTATATTGTGGTATATTTGAC	NM_134437	ref|Mus musculus interleukin 17 receptor D (Il17rd), mRNA [NM_134437]	14	27920311	27920370	Il17rd	1.53754	0.0139573	901.292	772.35	1020.48	911.044	1385.78	1585.7	1585.24	1475.8	1440.89	1406.01	1356.97	1424.16	1376.7	1445.07	1494.86	1403.62	1431.8	1385.5	1291.36	1286.72	1337.4	1241.31	1270.56	1244.79	1145.07	1417.93	1439.63
20370	A_55_P1996082	ref|NM_001034893|ens|ENSMUST00000072829|ens|ENSMUST00000107989|ref|XM_001473693	GTACATGAAAGAACACATACTGGAGAGAAACCTTACAAATGTGATCAATGTGGTAAGGCT	NM_001034893	ref|Mus musculus zinc finger protein 936 (Zfp936), mRNA [NM_001034893]	7	50445732	50445791	Zfp936	1.75674	4.27125e-07	1283.62	1268.25	1253.18	1329.44	2254.99	1576.27	1564.17	1519.73	1552.1	1673.88	1621.3	3355.5	2883.77	2567.95	3162.25	2822.92	3081.2	3257.14	3025.14	2012.21	1858.6	2013.64	2074.46	2011.11	1913.84	1868.82	2193.9
17777	A_55_P2063980	ref|NM_181549|ens|ENSMUST00000039597|gb|BC141433|gb|BC146578	GCTGCCTTCAACTGGAATGACCAACGTTGTAAAACTCGAAACCGTTATATCTGCCAGTTT	NM_181549	ref|Mus musculus C-type lectin domain family 18, member A (Clec18a), mRNA [NM_181549]	8	113594645	113594586	Clec18a	1.39574	0.00134142	555.107	569.732	500.403	595.187	774.784	858.881	882.916	812.413	818.402	749.055	802.396	806.36	758.622	816.685	981.661	735.342	781.31	626.655	598.447	670.097	628.896	568.622	636.51	885.936	869.746	897.99	858.305
22206	A_51_P398723	ref|NM_010228|ens|ENSMUST00000031653|gb|D88689|gb|L07297	AAGTAAAGAAAAGCTATCGGGATTCTCTGGTTCTGCTTAAAGACTTAGCTTTGGAGCCTA	NM_010228	ref|Mus musculus FMS-like tyrosine kinase 1 (Flt1), mRNA [NM_010228]	5	148373850	148373791	Flt1	1.31906	0.00212754	639.607	613.749	661.705	643.368	843.682	1385.68	1343.9	583.472	466.874	1007.9	985.967	817.02	1032.4	1037.6	846.377	713.747	742.17	655.717	629.81	994.352	1067.35	634.305	729.486	437.022	426.372	1056.36	967.108
55069	A_51_P260850	ref|NM_025771|ref|NM_001004357|ens|ENSMUST00000114641|gb|AK017341	AGTTTGTGTCCAAATAATATTTCTTTTGGTGTCCCATAAAATGGAAATGAGAAAAGGGGC	NM_025771	ref|Mus musculus contactin associated protein-like 2 (Cntnap2), transcript variant 2, mRNA [NM_025771]	6	47249076	47249135	Cntnap2	1.52873	0.00460705	766.667	860.323	766.159	673.518	1172.02	1118.4	1170.78	1475.8	1412.15	1345.67	1251.87	959.83	886.001	1045.67	1130.7	1051.53	1188.29	1170.98	1377.35	1217.7	1207.31	1047.59	1124.71	1063.92	1112.89	1173.63	1251.77
28792	A_52_P192426	ref|NM_011609|ens|ENSMUST00000032491|gb|AK206824|gb|AK159989	AGCAATCTTTGTATCAATTATATCACACTAATGGATGAACTGTGTAAGGTAAGGACAAGC	NM_011609	ref|Mus musculus tumor necrosis factor receptor superfamily, member 1a (Tnfrsf1a), mRNA [NM_011609]	6	125312376	125312435	Tnfrsf1a	1.50593	0.00213214	936.87	832.852	932.401	1045.36	1410.86	1677.21	1585.24	1307.89	1333.84	1129.69	1032.14	1614.78	1606.67	1777.16	1676.27	1483.07	1616.96	1535.03	1388.14	1192.26	1268.03	1171.12	1248.01	1202.5	1231	1487.62	1474.19
50226	A_55_P2030775	ref|NM_001177648|ref|NM_001177649|ref|NM_001038700|ref|NM_001177650	TAAATCATGCGTGTGCAAGTTCGTGTATGTGTGTGTGTGCCTCTGTATGTGTGTGTGTGT	NM_001177648	ref|Mus musculus formin binding protein 1 (Fnbp1), transcript variant 3, mRNA [NM_001177648]	2	30882013	30881954	Fnbp1	1.99729	8.54406e-05	893.335	1075.28	813.865	790.856	1784.25	1385.68	1170.78	2053.45	2052.01	802.453	869.044	2613.87	2128.07	2575.58	2484.7	2334.11	2318.81	2104.01	1903.6	2047.09	2051.42	1311.67	1214.24	1486.16	1524.26	1453.09	1369.33
3996	A_55_P2091985	ref|NM_177366|ens|ENSMUST00000094451|ens|ENSMUST00000165741|gb|AK154291	CTGTCTGTCTCTCTCTCTGCTTCTCTCTCTGAAAATAAAAATAAAAACTATTATGTGTCC	NM_177366	ref|Mus musculus G protein-coupled receptor 157 (Gpr157), mRNA [NM_177366]	4	149479719	149479778	Gpr157	1.85575	4.34719e-05	1861.46	1802.96	1954.75	1826.68	3454.41	1518.3	1319.71	3469.59	3510.96	981.965	921.126	5449.3	3793.06	3907.99	3596.23	4505.55	4430.78	3930.6	4100.1	6498.96	5657.07	2817.44	2343.95	3615.2	3751.34	3009.26	2868.56
49563	A_55_P2056192	nap|NAP111293-1	CATAGTATGGATCTTACCCATGACAACATGTGCTCCATGATCAAGAAATGGCAGACCATG	NAP111293-1	Unknown	10	115036576	115036517	NAP111293-1	1.74908	0.000591132	3528.89	3302.03	3388.48	3896.17	6172.31	3503.24	3076.05	3821.28	3385.35	2630.07	2739.89	9487.83	9920.84	9239.19	11626.5	9217.44	9716.28	10051.2	9733.53	4139.23	3958.75	4537.8	4496.03	4526.27	4850.19	5385.18	5748.66
42033	A_52_P138205	ref|NM_001164361|ref|NM_001001335|ens|ENSMUST00000119706|tc|TC1647922	CTGTGTTTGATGAGAAATGTGTTCGCAGAAATTTATTCTGTTTGATAAGTTGAACAGTGC	NM_001164361	ref|Mus musculus pleckstrin homology domain containing, family A (phosphoinositide binding specific) member 8 (Plekha8), transcript variant 1, mRNA [NM_001164361]	6	54595274	54595333	Plekha8	1.59785	3.94072e-05	593.545	633.159	608.337	539.138	948.394	744.215	754.008	914.415	912.084	790.865	758.119	1038.51	1132.9	1110.68	1189.84	1068.1	945.949	1044.49	1034.78	1059.64	995.635	837.288	827.336	939.308	893.861	995.628	877.016
51874	A_55_P2209308	gb|AK079287|gb|AK047103|tc|TC1597577|riken|9530083O12	GTATGGTTTATTAATCCATCTAATGTGCATTTGTGTGTGTGTGTATGTGTGTGTGTGTTT	AK079287	gb|Mus musculus adult male urinary bladder cDNA, RIKEN full-length enriched library, clone:9530083O12 product:unclassifiable, full insert sequence. [AK079287]	13	110253301	110253360	9530083O12Rik	2.20823	0.000590454	972.371	1272.42	805.696	839.001	2147.22	1488.41	1319.71	2415.53	2362.98	837.928	828.315	3365.38	2761.74	3162.2	3354.73	3039.7	2968.75	2659.25	2397.99	2536.88	2272.92	1603.65	1270.56	1888.35	1638.7	1660.6	1404.62
24109	A_55_P2131379	gb|M60419|gb|BC049977|gb|BC013620|gb|BC029747	CTTAAGTGCTTCCTTTTTCCCCGCTCACCAGATAACATTAGAACTATCTGCATTATCTAT	M60419	gb|Mouse Y-box binding protein 1/DNA binding protein B mRNA, complete cds. [M60419]	4	118950898	118950839	Ybx1	2.24952	0.00232485	2229.27	2491.43	2121.1	2075.29	5014.8	1199.8	2321.51	1345.66	1363.42	1094.2	1075.74	12926.2	10835.3	9095.67	8504.56	10676.7	8077.35	9324.71	6551.69	3167.58	2304.85	3734.95	2673.08	3961.8	3070.98	3396.23	3623.58
17780	A_55_P2050488	ref|NM_001024602|ens|ENSMUST00000092279|ens|ENSMUST00000101018|gb|AK147612	CCACCTGATGTTTACGTGTGTATGTGTGTGTGTGTGTGTGTGTGTGTGTGTGTGTGTGTG	NM_001024602	ref|Mus musculus expressed sequence AW555464 (AW555464), mRNA [NM_001024602]	12	113984355	113984414	AW555464	2.11615	0.0068103	14384.7	20121.5	11685.7	11347	30440.2	25345.9	22991.5	49740.4	51742.6	12904.9	12499.7	34669.4	26060.5	35289.3	36231.2	34640.9	35683.7	28024.1	28410.9	45655.2	42804.1	23816.2	19068.2	27838.2	31005.1	23870.4	21392.4
24678	A_55_P2116802	nap|NAP000020-007	TAGTGGACAGCAACAATCAAATTATAGACCCATGCAGGGGGCCAGTTTTGATGGAAGAAG	NAP000020-007	Unknown	4	136164882	136164823	NAP000020-007	1.72277	0.000103062	3682.09	3744.28	3225.02	4076.96	6343.39	4021.37	3966.36	4754.29	4730.4	3831.3	4057.78	9832.72	9352.88	9023.96	10440	10139.8	8446.11	7956.58	7909.1	5688.26	5136.99	4505.17	4351.01	5110.47	4715.41	5500.39	6084.4
19407	A_55_P2121827	ref|NM_010048|ref|NM_001109750|ens|ENSMUST00000117082|ens|ENSMUST00000100114	ATCTGTGTGTGTGTCCTAATGTGGCCAAATGTTTGCAGGTGATAATGGTTCACAGGAGCT	NM_010048	ref|Mus musculus DiGeorge syndrome critical region gene 2 (Dgcr2), transcript variant 1, mRNA [NM_010048]	16	17841549	17841490	Dgcr2	1.54363	0.0466193	893.189	1056.27	658.621	964.67	1378.75	1181.55	1307.71	1421.07	1497.17	1200.17	1251.87	1159.81	1151.16	1452.39	1609.27	1467.45	1517.88	1483.96	1431	1652.91	1458.72	1084.32	1225.49	1402.6	1566.34	1487.62	1322.16
61912	A_52_P285470	ref|NM_001081088|ens|ENSMUST00000080953|gb|AK166702|gb|BC040788	GCAAGTAGCATTCCCGGTTTCTCTGTGCTAATATTGCACGTGTGTTAACGAATGAATGGA	NM_001081088	ref|Mus musculus low density lipoprotein receptor-related protein 2 (Lrp2), mRNA [NM_001081088]	2	69262625	69262566	Lrp2	1.53266	0.00262205	841.159	723.477	957.776	842.224	1289.21	1145.38	1036.68	1069.19	1101.9	1200.17	1159.73	950.129	977.546	1257.89	1287.44	1109.83	1197.84	1214.21	1334.2	1877.07	1938.01	1725.82	1710.82	1160.07	1263.38	1311.33	1333.94
57380	A_51_P125446	ref|NM_026963|ens|ENSMUST00000030842|gb|AK007657|gb|AK146824	TTCACTATGATTCGTTTTGTTAAGATATCTTGGTTTTAGTGCTGATAGGTGTGAGAGCTA	NM_026963	ref|Mus musculus leucine zipper and CTNNBIP1 domain containing (Lzic), mRNA [NM_026963]	4	148870470	148870529	Lzic	1.41003	0.00466417	845.172	816.939	788.196	930.381	1191.72	1064.15	1170.78	1043.8	1264.71	1164.66	1240.25	998.911	1123.77	1225.29	1212.25	1287.31	1159.91	1162.42	1135.73	1410.47	1314.22	1055.65	1124.71	1191.91	1209.47	1382.38	1275.16
30268	A_55_P2070277	ref|NM_024200|ens|ENSMUST00000118286|ens|ENSMUST00000091257|gb|AY174062	GTGATTCGCCTTGTCTTAGCATTAGTTTGGAGTAAAGACTGAATTGTTAAGGTTAAATGA	NM_024200	ref|Mus musculus mitofusin 1 (Mfn1), nuclear gene encoding mitochondrial protein, mRNA [NM_024200]	3	32476215	32476274	Mfn1	1.62762	0.00385187	1179.74	1073.83	1146.51	1318.88	1920.16	1985.44	1852.91	2044.17	2182.01	1802.63	1797.57	1722.73	1746.98	1763.33	1779.27	1951.24	1991.58	1959.75	1995.04	2180.61	2137.51	1804	1900.44	1928.9	2007.99	1879.55	1829.91
47493	A_55_P1999289	ref|NM_026924|ref|NM_152947|ens|ENSMUST00000103171|ens|ENSMUST00000037423	ACATACGGGTTTCTGTGTGTATGTGTGTCTGTCTGTCTGTCTGTTATGTGTGGGTTTTTT	NM_026924	ref|Mus musculus ovo-like 2 (Drosophila) (Ovol2), transcript variant A, mRNA [NM_026924]	2	144131130	144131071	Ovol2	1.9223	0.000988186	1474.87	1802.96	1178.35	1443.31	2835.15	2085.93	2117.98	2654.81	2689.54	1417.88	1482.08	4189.85	3811.22	3813.9	3736.53	3883.43	3804.54	3589.09	3613.86	3143.27	2718.94	2292.74	2086.21	2276.14	2333.2	2414.49	2217.74
62833	A_55_P2022404	ref|NM_181392|ens|ENSMUST00000100955|gb|AK011281|gb|AK012257	GCTCCCTCCCACACAAATACGGAAATATAAGAAAATGAAATCATAAATGTTTTTCCTACC	NM_181392	ref|Mus musculus general transcription factor IIH, polypeptide 5 (Gtf2h5), mRNA [NM_181392]	17	6085023	6085082	Gtf2h5	1.30013	0.0328162	4905.09	5661.87	4745.99	4307.42	6377.28	6168.61	6611.28	3704.77	3022.36	3720.28	4587.58	8949.19	5573.07	6458.33	5010.05	8754.74	8317.53	7810.59	8318.45	6295.41	5430.15	5370.04	5427.66	7978.62	7400.82	7607.59	7783.1
13485	A_55_P2018994	ref|NM_013508|ens|ENSMUST00000008542	GGCCACACGGGTGTCGTTTTTACTGTAATACTGTTTTGCTGAATAAATACTTTGTAATAA	NM_013508	ref|Mus musculus ELK3, member of ETS oncogene family (Elk3), transcript variant 1, mRNA [NM_013508]	10	92710237	92710178	Elk3	1.43605	1.18085e-06	1001.89	1042.88	953.385	1009.41	1438.77	2003.53	1986.91	1163.41	1177.26	1152.94	1137.06	1672.95	1591.02	1840.21	1797.7	1403.62	1509.44	1385.5	1238.66	1357.31	1368.25	1206.67	1248.01	1117.46	1155.79	1597.54	1541.64
34113	A_55_P2039416	ref|NM_001161845|ref|NM_001161847|ref|NM_001161850|ref|NM_001161849	GTATCGTGTAAAGGAAGTCTGTACATTGGGTTATAACACTAGATATTTAAACTTACAGGC	NM_001161845	ref|Mus musculus serum/glucocorticoid regulated kinase 1 (Sgk1), transcript variant 1, mRNA [NM_001161845]	10	21719507	21719566	Sgk1	1.55234	3.50599e-05	1634.18	1643.09	1489.5	1769.94	2536.8	3303.88	3861.34	2573.61	2548.79	2495.21	2189.04	3207.5	3184.52	2855.42	2786.9	2871.02	2685.06	1770.07	1815.15	1330.72	1132.93	1930.49	1992.61	3096.45	3060.2	2601.34	2517.24
3786	A_55_P1985945		GTAACGGGACTGCTATCTGAATAAAATACTAGGTGTTGAAAAAAGAAACATGTAGGATTC	A_55_P1985945	Unknown	1	55217528	55217469	A_55_P1985945	1.52264	0.000401282	6396.53	6442.18	6816.58	5930.85	9739.63	6605.26	6377.18	6364.93	6376.72	6670.13	6641.4	14511.4	14210.5	3625.03	13738.6	14407.2	12905.3	15087.7	15599.5	7008.18	6971.24	9489.17	8341.61	9925.69	9396.97	10016.1	10002.1
49108	A_55_P2142116		CTTTGCAATAAACATCTTTTGTGTGTGTGTGTGTGTGTGTGTGTGTGTGTGTGGTTTTTT	A_55_P2142116	Unknown	2	116802050	116802109	A_55_P2142116	2.17751	0.00335211	14467.6	19847.3	11902.1	11653.5	31503.4	27695.2	20635.8	52278.9	49984.9	14612.1	14649.5	34910.7	26897.7	36918.7	36296.7	35973.5	36694.7	28754.5	29088	47849.8	47736.7	25689.2	20016	29220.1	31904.6	23452.9	21815.4
18999	A_55_P2099890	ref|NM_139227|ens|ENSMUST00000022257|gb|AK132400|tc|TC1709118	ACACACTGCTTTTCCTTGTTTAGTGAGTGTGTGAGTGTGTGTGTGTGTGTGTGTGTGTGT	NM_139227	ref|Mus musculus ataxin 7 (Atxn7), mRNA [NM_139227]	14	14938719	14938778	Atxn7	2.13638	9.95078e-05	4162.95	5152.27	3643.96	3692.61	8893.62	6749.44	6197.46	13236.5	13485	3528.77	3270.55	11992.7	9112.02	11212.6	10440	11214.1	11479.9	9003.31	8821.14	12561.1	11700.3	6922	5182.84	7887.56	8647.45	6907.49	6107.46
6910	A_55_P2017967	ref|NM_011680|ens|ENSMUST00000058860|ens|ENSMUST00000167285|gb|AK146871	GTTTGGGTGTGTGTGTATGCGCGTGTGTGCGTGTGTGTGTTTTAATTTTCTTTATGGAAA	NM_011680	ref|Mus musculus upstream transcription factor 2 (Usf2), mRNA [NM_011680]	7	31731136	31731077	Usf2	1.9282	0.000978625	8707.31	10845.8	7916.69	7359.48	16789.4	15459.1	13135.7	25992.2	25907.1	7528.97	7730.72	18637.4	14210.5	17874.5	17195.5	19177	17682.8	14577.1	14692.9	23610.3	24948	15134	11795.7	17590.4	19298.8	14621.2	12567.4
33778	A_30_P01023845		GCTGTGAACAAGTATGTCTCCCATCTTCATCAACAGTTAACAATGAATTAAATTCACATC	chr17:95255725-95272425_R	lincRNA:chr17:95255725-95272425 reverse strand	17	95257464	95257405	chr17:95255725-95272425_R	1.52879	0.00151398	1989.8	1817.68	2065.41	2086.32	3041.98	2904.93	2847.98	3044.64	3012.97	3020.64	3016.55	2924.69	3041.8	3208.86	3217.35	3240.47	3124.67	3198.37	3327.33	2545.44	2669.95	2914.54	2908.49	3255	3287.38	3134.44	3077.13
40082	A_51_P360396	ref|NM_001025305|ref|NM_009334|ens|ENSMUST00000064976|ens|ENSMUST00000027059	TCTTCTGTTCTTTATAGACAAGCTGTTATGGTATTGGGTAGAAATTGGTTTATTGTCCAG	NM_001025305	ref|Mus musculus transcription factor AP-2 beta (Tfap2b), transcript variant 2, mRNA [NM_001025305]	1	19228555	19228614	Tfap2b	2.14655	0.000437067	674.702	559.562	834.81	629.734	1448.28	2914.77	2622.33	1749.9	1597.21	918.412	913.7	2263.76	2274.58	2855.42	2453.92	1387.32	1303.49	901.887	907.335	961.697	1081.82	851.284	744.01	531.25	523.818	1101.6	1002.66
56133	A_55_P2065829	ref|NM_199017|ens|ENSMUST00000065291|gb|AK033793|tc|TC1585720	GCTACACAGAGAAACCCTGTCTTGAAAAGTAAAAAAGGTTTATATCTCTACAGATAGGAT	NM_199017	ref|Mus musculus RIKEN cDNA 9230110C19 gene (9230110C19Rik), mRNA [NM_199017]	9	8021763	8021704	9230110C19Rik	1.58211	0.00296952	16062.8	14608.1	14684.7	18895.8	25413.2	13504.4	15459.6	9251.55	8761.89	23302.8	23069.4	38233.6	41110.5	32994.4	36493.3	34013.6	40399.4	39643.6	37759.1	23517	20766.3	16562	21893.3	15444.5	16890.1	23348.4	26671.4
56373	A_55_P2024649	ref|NM_025683|ens|ENSMUST00000142920|ens|ENSMUST00000027157|gb|AK088152	AACTTGTATTTTTCTGGCTTTTGTTATCTTTTTCTTTAAAAATAAATGTACAGTAAAACT	NM_025683	ref|Mus musculus ribulose-5-phosphate-3-epimerase (Rpe), mRNA [NM_025683]	1	66766021	66766080	Rpe	1.67996	1.58534e-10	731.269	717.928	734.322	741.558	1228.5	1082.32	1049.32	1128.84	1083.51	1129.69	985.967	1300.56	1233.13	1353.99	1426.74	1370.88	1616.96	1670.62	1623.4	1059.64	1002.78	1093.47	1031.07	1234.23	1274.21	1139.86	1135.83
35496	A_51_P481788	ref|NM_011949|ens|ENSMUST00000069107|gb|AK048159|gb|AK148853	GTGGATGCCTTTTTGGTGTTGTATCCCAAACTGCATAGATTATTTAGGATAATGATAAGT	NM_011949	ref|Mus musculus mitogen-activated protein kinase 1 (Mapk1), transcript variant 1, mRNA [NM_011949]	16	17047243	17047302	Mapk1	1.46623	0.00618888	3592.37	3157.66	4001.72	3617.72	5267.23	4723.8	3976.79	4978.55	5254.11	4860.45	4845.5	4563.73	4303.59	4642.06	5040.27	4997.49	5434.39	5764.1	6316.68	6048.77	6203.98	5496.6	6329.31	5141.53	5778.82	5581.04	5597.6
39882	A_55_P2112355	nap|NAP103489-1	AGAAGAGCACTGGTTCCTTCTATAAAAGATTGTGGATCTTCATATGGATAATTCTGCCAT	NAP103489-1	Unknown	15	68707960	68708019	NAP103489-1	1.53848	0.0327668	18815.6	21899.5	14259.2	20288.2	28947.5	24167.6	23461.8	23904	24950.1	23419.3	21192	33226.3	33218.6	34475.1	36231.2	34797.8	34334.4	33126.7	32160	29539.5	26855.6	25378.1	25890.1	29121.6	28891.2	28825.2	29679.7
22152	A_55_P2161958	ref|NM_001177832|ens|ENSMUST00000081471|ens|ENSMUST00000071320|ref|XM_003688900	AAAGCCTTTGCAACGCCCAGTCATCTCCAATGTCATAAAAGAACCCATACTGGAGAGAAA	NM_001177832	ref|Mus musculus predicted gene 10324 (Gm10324), mRNA [NM_001177832]	13	66223293	66223352	Gm10324	1.51193	1.97844e-06	1360.84	1275.2	1404.69	1402.61	2057.49	1958.46	1883.04	1857.38	1758.52	2122.99	2121.65	2424.37	2348.4	2139.45	2300.38	1866.45	2099.25	2542.18	2216.9	1756.17	1687.55	2049.76	2109.72	1918.73	1872.63	2001.17	2229.68
26573	A_51_P256304	ref|NM_025500|ens|ENSMUST00000125397|ens|ENSMUST00000030365|gb|AK009030	CCTACCATCGATCTTCAAGAATGCCACGTTTATGAAGTGAAAGATGACACAGGGTTCCAG	NM_025500	ref|Mus musculus mitochondrial ribosomal protein L37 (Mrpl37), nuclear gene encoding mitochondrial protein, mRNA [NM_025500]	4	106734539	106733238	Mrpl37	1.3725	0.0316877	709.517	761.994	585.25	781.307	973.813	878.204	933.077	1103.16	1101.9	995.993	1037.55	682.971	764.07	949.734	974.706	863.373	972.414	868.078	896.843	1286.72	1169.91	832.631	914.466	1015.51	976.842	1075.63	1130.07
41519	A_52_P384901	ref|NM_175639|ens|ENSMUST00000047086|gb|AK129031|gb|BC079913	TTTTGGTGTGCTACACAGCTTTTTCAAATTACCAGTAATTTGTCTTGTTTCTAAGGAGTG	NM_175639	ref|Mus musculus WD repeat domain 43 (Wdr43), mRNA [NM_175639]	17	72008028	72008087	Wdr43	1.579	0.00117514	1262.64	1217.57	1167.72	1402.61	1993.7	2368.31	2162.76	2072.09	2442.24	2179.31	2200.31	1722.73	1859.09	1883.17	1938.66	1843.62	1956.33	1839.48	1795.85	2117.87	2137.51	1603.65	1743.76	1918.73	2158.16	1956.19	1961.58
2432	A_30_P01023606		CTTTGTCTCCACAGTAGCTCTTGTAGACAACAGCTTAGAGAATGTGTCTTAAGACTGTTT	chr4:146507925-146532650_R	lincRNA:chr4:146507925-146532650 reverse strand	4	146531637	146531578	chr4:146507925-146532650_R	1.47655	0.0242282	890.851	724.869	1006.57	941.111	1315.38	1304.31	1226.24	1553.88	1497.17	1284.64	1298.55	1240.91	1350.2	1184.37	1264.84	1151.91	1095.67	1094.69	1105.16	1636.92	1647.15	1395.3	1259.28	1265.89	1317.68	1406.11	1357.54
41910	A_55_P1962154	ref|NM_011243|ens|ENSMUST00000063750|ens|ENSMUST00000037779|gb|BC076597	GCTTTCTATGTTCATATACTGTTTACCTTTTTCCATGGAGTCTCCTGGCAAAGAATAAAT	NM_011243	ref|Mus musculus retinoic acid receptor, beta (Rarb), mRNA [NM_011243]	14	17263426	17263367	Rarb	1.45842	0.0311974	966.369	740.341	1060.83	1097.93	1409.37	2197.84	2332.88	1270.66	1284.42	1073.93	1062.58	1589.68	1630.08	1791.04	1553.1	1443.78	1359.69	1249.37	1197.19	1076.01	1237.54	1229.72	1146.99	1128.13	1155.79	1487.62	1508.2
55206	A_51_P119031	ref|NM_001081430|ens|ENSMUST00000153488|ens|ENSMUST00000037362|gb|AK044235	GTCATCACATATGAGTTGAGTATCTATGAACCATCACGTGTATCTCAAAAATATTGGACT	NM_001081430	ref|Mus musculus N(alpha)-acetyltransferase 30, NatC catalytic subunit (Naa30), mRNA [NM_001081430]	14	49810345	49810404	Naa30	1.56303	1.61213e-05	708.43	661.934	716.634	746.724	1107.3	999.255	1051.42	1086.15	1092.68	1016.59	983.832	998.911	995.834	1102.51	1167.54	1219.62	1245.94	1231.72	1398.9	1150.33	1177.36	994.251	1001.72	1117.46	1134.34	1134.24	1059.99
18998	A_55_P2169069	gb|AK138421|riken|A230099F01	AGGGAGGCCCTTTCTCAAATAACCAAAAGAAGTGGAGTGTGTGTGTGTGTGTGTGTGTTT	AK138421	gb|Mus musculus adult male hypothalamus cDNA, RIKEN full-length enriched library, clone:A230099F01 product:hypothetical protein, full insert sequence. [AK138421]	5	111824694	111824753	Gm10405	2.13538	0.000342914	2644.67	3360.44	2386.57	2187	5647.38	2787.93	3786.99	7814.4	8016.73	2405.17	1934.82	8727.25	6242.74	7728.61	7232.9	7522.83	7734.09	5797.92	5771.59	7877.91	7115.77	4246.09	3054.54	5027.81	5229.41	4418.03	3768.7
38969	A_55_P1985159	ref|NM_001033713|ens|ENSMUST00000072460|ens|ENSMUST00000170930|gb|BC096598	CTTTACATATATATATGTATGTTGGTGTGAGTGTGTGTGTATGTGTGGGTGTGTGTTGCA	NM_001033713	ref|Mus musculus myocyte enhancer factor 2A (Mef2a), mRNA [NM_001033713]	7	74379634	74379575	Mef2a	2.18601	0.0121592	718.349	1062.16	611.444	481.438	1570.32	932.361	862.063	1536.9	1615.16	614.391	643.764	2653.22	2246.94	2583.21	2430.82	2374.42	2373.7	1992.99	1964.23	1596.63	1458.72	1056.8	964.99	1191.91	1231	1138.74	1084.08
28690	A_51_P125446	ref|NM_026963|ens|ENSMUST00000030842|gb|AK007657|gb|AK146824	TTCACTATGATTCGTTTTGTTAAGATATCTTGGTTTTAGTGCTGATAGGTGTGAGAGCTA	NM_026963	ref|Mus musculus leucine zipper and CTNNBIP1 domain containing (Lzic), mRNA [NM_026963]	4	148870470	148870529	Lzic	1.4259	2.07136e-12	855.361	876.646	842.915	846.521	1219.66	1127.39	1283.94	1289.19	1215.83	1103.3	1217.08	1068.53	1114.63	1266.01	1309.99	1211.14	1169.32	1162.42	1166.38	1339.57	1360.55	1053.35	1113.6	1308	1306.79	1287.92	1357.54
21814	A_51_P399071	ref|NM_009672|ens|ENSMUST00000085519|gb|BC062899|tc|TC1573081	ACTGTTCTATTTGGTTCTGTAAAATATTAGAGCAACTGGTTTTGCAGAAATGACAGGAGG	NM_009672	ref|Mus musculus acidic (leucine-rich) nuclear phosphoprotein 32 family, member A (Anp32a), mRNA [NM_009672]	9	62226175	62226234	Anp32a	1.42015	0.0136852	1227.83	1035.36	1339.84	1308.31	1743.71	1800.1	1793.74	2224.03	2151.84	1781.11	1766.46	2011.2	2047.32	1640.44	1257.31	1634.49	1526.28	1321.4	1462.68	1885.3	1865.68	1547.31	1427.49	1608.78	1811.38	1967.36	1829.91
16493	A_55_P2092831	gb|AK146780|gb|AK046392|tc|TC1626172|tc|TC1748768	AGAGAGAGAGAGAGAGAGAGAGAAGAAGAAGAAGAAGAAGAAGAAGAAGAAGAAGAAGAA	AK146780	gb|Mus musculus 17 days embryo heart cDNA, RIKEN full-length enriched library, clone:I920054I10 product:hypothetical protein, full insert sequence. [AK146780]	11	114992981	114992922	AK146780	1.52646	0.00451133	20096.6	22990.2	18902.5	18397.1	30676.7	17975.3	27202.6	7293.67	7068.47	44910.4	42296.9	38724.1	60819.6	39519.2	36886.8	21736.9	31035	41703.3	37475.4	13652.2	15730.2	43755.8	44525.4	23454.5	16994.9	28005.2	34122.2
47901	A_55_P2170139	ref|NM_053075|ens|ENSMUST00000030787|gb|AB039919|gb|AK151213	ATATCAGTGTTTATTTCATTGTGTTAAATGTATACTTGTAAATAAAATAGCTGCAAACCT	NM_053075	ref|Mus musculus Ras homolog enriched in brain (Rheb), mRNA [NM_053075]	5	24309128	24309069	Rheb	1.62059	0.000200459	1781.11	1982.75	1562.47	1798.1	2886.45	1922.79	1923.94	2176.15	2032.25	1944.39	1818.39	3778.97	3729.42	3719.55	3886.94	4062.09	4233.46	4166.5	4369	2100.07	2020.65	2537.57	2389.92	2438.16	2748.12	2669.88	2833.72
45143	A_55_P2110713	ref|NM_007585|ens|ENSMUST00000034756|ens|ENSMUST00000143878|gb|AK152561	GTCTGTGACATGAGACACTTCCTCTTATGTACTGTGTCGTGAATAAACCGTTTTTACTTT	NM_007585	ref|Mus musculus annexin A2 (Anxa2), mRNA [NM_007585]	9	69339532	69339591	Anxa2	1.712	0.00624157	2199.14	2242.39	1792.66	2562.37	3764.92	8689.57	8653.18	2591.79	2586.79	2652.62	2828.43	4972.37	4771.94	6910.89	7436.88	2814.91	2685.06	2253.57	2355.7	2108.96	2043.69	2646.92	2724.61	2115.88	2190.78	3293.9	3499.83
53182	A_55_P2099530	nap|NAP093812-001	GCTGAGGTTTAAAATCATCTTTGTAACATTTGTAGATTCTCCTTATTCCTGTCTGTGTCA	NAP093812-001	Unknown	15	103417086	103417027	NAP093812-001	1.53648	0.0070475	977.118	798.176	1024.75	1108.43	1501.32	1365.03	1428.71	1207.36	1158.18	1164.66	1275.18	1974.15	1959.89	1897.66	1918.74	1881.73	1861.66	1878.83	1824.84	1133.69	1147.67	1195.18	1146.99	1360.57	1231	1464.68	1552.66
44270	A_55_P2020128	ref|NM_011303|ref|NM_001172424|ens|ENSMUST00000105745|ens|ENSMUST00000171001	CTCCCAGCTCGTGCAAACTGGTTACACAGCAGAAACGCAAAATAAAGAGGTGGCTTTCGC	NM_011303	ref|Mus musculus dehydrogenase/reductase (SDR family) member 3 (Dhrs3), transcript variant 1, mRNA [NM_011303]	4	144517485	144517544	Dhrs3	1.45683	0.00310887	1150.52	1102.44	1104.17	1244.95	1676.11	3353.89	3340.33	1636.64	1533.9	1369.96	1310.24	2243.83	2128.07	2444.71	2430.82	1329.33	1414.07	1136.87	1043.99	1348.44	1406.44	1067.14	1040.89	845.536	898.241	1763.91	1787.25
62492	A_55_P1954271	ref|NM_024474|ens|ENSMUST00000111103|ens|ENSMUST00000057497|ens|ENSMUST00000164321	TCTCCACCAGGAGGTGATCAGAGACCTGTGATGTTATTTCAAATAAAGGTGCTCTCTCCA	NM_024474	ref|Mus musculus EMI domain containing 2 (Emid2), mRNA [NM_024474]	5	137217693	137217634	Emid2	1.82509	0.00315586	775.259	787.428	706.863	831.486	1414.92	3373.87	3384.41	1307.89	1284.42	889.044	781.844	2223.95	2038.45	2475.72	2808.9	1219.62	1150.56	771.155	709.856	904.464	881.535	606.228	677.575	638.317	609.576	1162.37	1228.45
35011	A_52_P378287	ref|NM_027448|ens|ENSMUST00000034791|gb|AK017509|gb|BC049101	CTGGAGCAGTGTGTCCATTTGTTCATAGTGTGCATCTTACGCAAGGCATACATACTGATT	NM_027448	ref|Mus musculus Leber congenital amaurosis 5 (human) (Lca5), transcript variant 2, mRNA [NM_027448]	9	83287664	83287605	Lca5	1.58418	0.127938	648.165	339.66	776.57	828.267	1026.81	1118.4	1095.69	1198.5	1294.3	1296.84	1298.55	910.54	931.799	855.527	946.811	830.1	880.871	760.908	815.515	1226.23	1162.48	931.009	946.692	1003.68	1087.12	1054.09	944.13
30584	A_55_P2025293	ref|NM_009280|ref|NM_001161369|ref|NM_001161370|ref|NM_001161371	CAGGTTCTCTACCACTGTGTACTTTATTGCTATTTAAAACTGTATCAACTCTAACGAAAG	NM_009280	ref|Mus musculus synovial sarcoma translocation, Chromosome 18 (Ss18), transcript variant 1, mRNA [NM_009280]	18	14784219	14784160	Ss18	1.53079	0.0619581	9599.87	6847.7	10707.2	11244.7	14695.4	14837.2	14758	17052.9	17015.1	15220.6	15009.3	13207.1	12645.1	13737.9	14181.7	13228.9	14173.5	12791.4	13788.1	15957.9	15887.4	14802.2	14660.7	14726.6	16050.9	14955.8	14610.6
20012	A_52_P535907	ref|NM_145943|ens|ENSMUST00000038091|gb|AK160893|gb|BC031781	CTTCATCAGCGTTTGCTAAGTTGTCAGTTGTATATTAATTCAGTGACTTTATATGTCTGG	NM_145943	ref|Mus musculus cDNA sequence BC031781 (BC031781), mRNA [NM_145943]	1	182797490	182797549	BC031781	1.55242	0.00191815	546.813	503.515	537.739	599.186	848.884	942	882.916	984.154	976.142	816.278	834.774	785.033	730.787	878.94	808.694	855.097	870.682	893.445	827.185	797.134	831.523	734.332	795.831	824.326	922.31	857.401	826.463
60090	A_51_P157255	ref|NM_008304|ens|ENSMUST00000022871|gb|U00674|gb|AK011042	TAATGGCCTTAATTCATACCTTTCTGTCCAATTACAGCTGTAATTCACCATGTTAAAAGG	NM_008304	ref|Mus musculus syndecan 2 (Sdc2), mRNA [NM_008304]	15	32964204	32964263	Sdc2	1.58419	9.2282e-07	998.431	961.687	956.679	1076.93	1581.7	2003.53	2355.6	1758.02	1859.33	1406.01	1414.68	1648.07	1614.48	1770.24	1925.36	1304.16	1368.88	1330.53	1302.02	1497.19	1558.47	1407.26	1360.65	1444.51	1394.36	1543.52	1530.56
52643	A_55_P2055137		GTTCTTGTTGGTGCACAGCACAAATTAGTTATATATGGAGCCAGTAGTTTTGTTTTGTTT	A_55_P2055137	Unknown	13	84420521	84420462	A_55_P2055137	1.60754	0.00726624	14055.8	11740	15639.7	14787.6	22595.1	25238.9	25921.8	26786.3	21655.9	22134	21427.4	24100.6	23520.6	24287.7	19511.9	21576.9	21405.2	19637.5	20723.8	28158.6	27188.3	19374.6	19279.3	21342.1	20552.1	22089.5	21180.3
7499	A_52_P660032	ref|NM_016856|ens|ENSMUST00000047357|gb|AK011523|gb|BC013628	TGCTGTATGGTTATACATTTTTGCAATTATTCCTATATTTTTGTGACTCCGTAGGTGACC	NM_016856	ref|Mus musculus cleavage and polyadenylation specific factor 2 (Cpsf2), mRNA [NM_016856]	12	103243651	103243710	Cpsf2	1.56919	4.21939e-07	1181.65	1120.66	1242.43	1181.87	1854.24	1468.18	1605.98	1823.76	1749.5	1716.78	1631.75	1955.86	1818.46	1912.24	1730.63	1904.78	2036.14	1863.01	2026.14	1986.32	2288.89	2220	1900.44	1758.36	1760.67	1805.44	1829.91
37632	A_66_P114543	ref|NM_033398|ens|ENSMUST00000142495|ens|ENSMUST00000140513|ens|ENSMUST00000140349	GCGGTGGTGCCTCTTCCCAACAAACACACCCAGAGAACTCATCAAGGTGACCCGAGAAGA	NM_033398	ref|Mus musculus jumonji domain containing 6 (Jmjd6), mRNA [NM_033398]	11	116702576	116702517	Jmjd6	1.32531	0.180685	1053.55	754.698	1044.95	1361.01	1396.29	1294.43	1095.69	1383.56	1363.42	1321.27	1426.07	1320.13	1269.39	1192.56	1347.27	1228.09	1303.49	1128.4	1176.63	2153.65	1967.7	1264.58	1371.85	1329.03	1545.38	1543.52	1692.17
17268	A_66_P109395	ref|NM_009075|gb|AK148291|gb|L35034|gb|BC053526	TCATTGTTACCACTCCCAAATCTTAGTTACATTTTAAGATCAGGTGTAGGGAATTGTGAA	NM_009075	ref|Mus musculus ribose 5-phosphate isomerase A (Rpia), mRNA [NM_009075]	6	70716072	70716013	Rpia	1.50384	3.96454e-15	789.31	801.275	791.693	774.964	1187	1227.51	1203.83	1261.47	1294.3	1141.29	1148.37	1098.8	1078.09	1167.98	1219.74	1261.96	1303.49	1214.21	1125.53	1133.69	1184.82	1173.41	1135.84	1149.43	1166.52	1253.21	1170.46
7744	A_51_P126525	ref|NM_145604|ens|ENSMUST00000034361|ens|ENSMUST00000124113|gb|BC066141	AATTAACTCATGTACAGCCTCATCTTGTATAGTTCATGATGAATGTGCAGGGGACCTGCC	NM_145604	ref|Mus musculus RIKEN cDNA D230025D16 gene (D230025D16Rik), mRNA [NM_145604]	8	107776648	107776707	D230025D16Rik	1.27374	0.00926988	572.545	518.336	585.25	614.051	729.274	760.515	715.828	734.706	758.079	772.258	746.317	575.192	576.871	751.335	667.674	744.598	732.991	688.186	711.933	807.782	810.054	638.727	680.982	707.599	705.587	1025.56	731.252
1654	A_55_P2053127	ref|NM_001160112|ref|NM_008241|ens|ENSMUST00000021333|ens|ENSMUST00000156952	GTGGTCATATGCCCGTGTTTGTCACTTACAAAAATGTTTACTATGAACACACAGAAATAA	NM_001160112	ref|Mus musculus forkhead box G1 (Foxg1), transcript variant 2, mRNA [NM_001160112]	12	50487766	50487825	Foxg1	1.5158	0.197458	3061.62	4037.56	3744.69	1402.61	4640.81	4122.34	4111.61	4559.08	4625.18	4267.81	4487.23	4395.43	4550.84	3680.18	5369.85	5272.74	4781.26	4233.36	4329.21	4860.91	5136.99	5255.34	4866.09	4760.84	5038.66	4698.2	4694.6
60266	A_55_P2078459	ref|NM_010655|ens|ENSMUST00000167385|ens|ENSMUST00000018506|ens|ENSMUST00000145331	GCTATGTGCTTTGCTATTCTGTGTTCTTGTAGATTTGTCTTACTGTTTCTCTACTAAGAA	NM_010655	ref|Mus musculus karyopherin (importin) alpha 2 (Kpna2), mRNA [NM_010655]	11	106850174	106850115	Kpna2	1.49736	5.13858e-13	23288	23262.5	23450.8	23150.7	34870.5	32567.1	28592.6	32619.9	33763.1	29886.8	30784.2	32826.6	31267.6	37215.3	35314.3	39031.5	40315.2	40630.7	39271.9	38742.8	38379.4	31538.1	32315.5	34496.1	36156.3	35742	35694.9
31563	A_51_P453111	ref|NM_010422|ens|ENSMUST00000022169|gb|U07633|gb|AK168825	TAGCTGCACAACCTCTCTATACTGGATACTGTAACTATGAGAATAAAATATAGAAGTGAC	NM_010422	ref|Mus musculus hexosaminidase B (Hexb), mRNA [NM_010422]	13	97946536	97946477	Hexb	1.56406	0.0934493	1192.45	737.505	1457.93	1381.91	1865.06	2003.53	1903.38	2062.76	2071.85	1835.03	1892.06	2058.34	1985.81	1941.65	1899.05	1536.85	1689.61	1543.34	1613.7	2234.71	2288.89	1648.21	1656.24	1698.74	1811.38	1879.55	1776.65
58298	A_30_P01026028		GACTTTCCCATTCACTATAAGTTACCCACAGATGAAAGAATTTCACAATGTCACAATGAA	chr5:23195569-23218551_R	lincRNA:chr5:23195569-23218551 reverse strand	5	23204973	23204914	chr5:23195569-23218551_R	1.51147	0.00692982	656.569	575.506	726.533	667.669	992.388	999.255	786.226	992.739	1020.45	1082.91	1042.97	950.129	940.952	886.763	838.927	912.591	1016.19	859.608	1001.92	1150.33	1110.93	1069.43	994.143	1061.77	1102.16	1010.62	1001.52
4488	A_55_P2110671		TATCCATTGGTGATGTTGCAAAGAAACTAAGAGAGATGTAAAACAACACTGTAGCAGATG	A_55_P2110671	Unknown	7	90115367	90115308	A_55_P2110671	1.59739	0.00302523	3761.37	3086.64	4333.4	3864.08	6008.36	5109.7	5063.24	5676.85	5322.36	4366.41	4609.94	11899.9	9112.02	5631.36	3916.01	6226.32	5752.51	5806.38	6551.69	6431.14	7014.59	5658.06	5382.93	5756.99	5368.41	5350.62	6176.55
62107	A_55_P2032388	ref|NM_145076|ens|ENSMUST00000120428|ens|ENSMUST00000167205|ens|ENSMUST00000165517	GCTGTTTACTGGACTTTGGTTTCTTTCATAACCCATTTCTTTAACCTCTTGTCAATGAAA	NM_145076	ref|Mus musculus tripartite motif-containing 24 (Trim24), mRNA [NM_145076]	6	37915817	37915876	Trim24	1.50994	0.00369034	2765.44	2720.87	2535.84	3039.62	4175.65	4457.82	4421.27	4165.04	4248.91	4769.17	4946.74	3856.66	3556.27	4048.66	4259.81	4053.93	4224.51	3998.31	4140.05	4148.87	3958.75	3676.93	3953.32	4220.1	4284.29	4197.54	4277.37
29108	A_66_P125212	ref|NM_178684|ens|ENSMUST00000166743|ens|ENSMUST00000164235|gb|AK088522	GCTGTATTTGGAAACAAAGACAAATGTTGCCTGAAGAAGTAATTATAATTAGGAGTAGGC	NM_178684	ref|Mus musculus mitogen-activated protein kinase 1 interacting protein 1-like (Mapk1ip1l), mRNA [NM_178684]	14	47942617	47942676	Mapk1ip1l	1.44776	0.0942383	4406.18	3086.64	5416.78	4715.12	6379.11	5128.8	5019.31	5204.51	5302.86	5078.98	4823.02	7167.25	6977.65	6783.49	6526.26	6954.18	7545.31	6523.11	7426.36	7271.98	6992.91	5969.64	6718.69	6354.22	7073.69	6662.8	6835.41
32943	A_55_P1967481	ref|NM_008221|ens|ENSMUST00000033229|ref|XM_003689411|gb|J00415	AATGTGCTGGTGATTGTTTTGGCTAGTCACTTCGGCAATGAATTCACAGCTGAGATGCAG	NM_008221	ref|Mus musculus hemoglobin Y, beta-like embryonic chain (Hbb-y), mRNA [NM_008221]	7	111000507	111000448	Hbb-y	1.71942	7.70292e-08	81862.9	86173.8	82347.5	77067.5	140757	203179	210454	124852	142962	163113	170192	120116	120714	169467	164261	90728.4	97684.9	160275	153738	153654	155721	91759.2	93305.8	127754	132190	128847	121684
50935	A_51_P453351	ref|NM_172266|ref|NM_001134829|ens|ENSMUST00000110855|gb|AK133814	GGCTATCTGTGGTACCACATCATTCAGTATTTTTACCATTGTCTATTTTAGGAATTGACT	NM_172266	ref|Mus musculus lysophosphatidylglycerol acyltransferase 1 (Lpgat1), transcript variant 2, mRNA [NM_172266]	1	193602363	193602422	Lpgat1	1.31338	0.00740604	3597.76	3243.96	3610.43	3938.89	4725.24	5543.71	5407.73	4879.6	4923.37	4826.16	5823.24	4582.5	3483.36	3617.15	3244.86	4168.31	4072.39	4615.45	4628.48	4542.76	4274.31	4791.19	4952.64	5172.61	5400.61	5511.91	5492.95
41401	A_51_P286865	ref|NM_001170966|gb|BC064745|gb|AK003256|gb|BC011156	TATACCATTTTCTGTAGTCCCTATTGTCATGGTTAAATTACTCTCTAAGTGTATTCTGGG	NM_001170966	ref|Mus musculus WD repeat domain 33 (Wdr33), transcript variant 4, mRNA [NM_001170966]	18	31993401	31993460	Wdr33	1.59858	0.0089861	796.396	679.635	796.358	913.194	1273.1	1199.8	1031.41	1392.99	1343.72	1200.17	1333.63	1139.44	1142.03	1192.56	1123.39	1354.34	1422.96	1394.64	1377.35	1480.12	1606.52	1252.92	1236.74	1138.79	1209.47	1253.21	1182.03
50451	A_55_P1975660	ref|NM_053149|ens|ENSMUST00000107764|ens|ENSMUST00000071096|gb|AK171906	TAAGGCTCTAACACATAGACAATAGTGTGTGTGTGTGTGTGTGTGTGTGTGTGTGTGTGT	NM_053149	ref|Mus musculus hemogen (Hemgn), mRNA [NM_053149]	4	46407307	46407248	Hemgn	2.14287	0.00354857	10760.2	14746.9	9000.48	8533.42	23057.8	20526	17925.7	38078.8	42287.4	10545.1	10892.4	26607.3	19560.2	26569.1	27792.5	25491	22186	20221.2	20323.5	35474.5	33366.9	17866.9	13341	21543.9	23773.2	17052.5	15846.5
19944	A_55_P2173664	ens|ENSMUST00000170917|gb|AK136780|gb|BG404624|riken|9330010N06	CAGTTCTGAAGTTTAAGTCAAGCAAATTTGTGTGTGTGTGTGTGTGTGTGTGTGTGGAGT	ENSMUST00000170917	ens|predicted gene 626 [Source:MGI Symbol;Acc:MGI:2685472] [ENSMUST00000170917]	14	34387653	34387712	Gm626	2.13163	0.00309778	7102.98	9647.42	5883.87	5777.64	15140.9	12497.6	10998.4	25097.9	23674	6398.73	5834.42	19674	14210.5	17640.7	17049.6	18298.4	18027.8	14832.5	14189.8	23423.6	21254.1	11330.4	8887.51	13905.3	14162.4	11252	10461.1
22275	A_30_P01026280		TGTGAACAGGACTTCTCAAATTATTTTCTGTTAATGAATTGCTTTGTGTAAGCTAAAAAA	chr3:87757295-87774970_F	lincRNA:chr3:87757295-87774970 forward strand	3	87772547	87772606	chr3:87757295-87774970_F	1.53868	5.60881e-05	39353.4	37114.4	38460.4	42485.6	60552.5	37409.9	37011.2	40285	39398.4	37151	35893.8	84171.5	84285.2	86357.7	87818.2	72716.6	78252.1	74847.2	83907	47026	48406.8	60714.3	59343	56804.1	60142.7	57071.4	63142.4
6211	A_55_P2040529	ref|NM_001253391|ref|NM_026182|ref|NM_001253390|ref|NR_045575	CACACATGTACTATGTGCATGTTCTGTTCTTAACACTAAAATCTGTGCACACATTTCACC	NM_001253391	ref|Mus musculus mitochondrial fission regulator 1 (Mtfr1), nuclear gene encoding mitochondrial protein, transcript variant 1, mRNA [NM_001253391]	3	19119311	19119370	Mtfr1	1.42035	0.00968849	574.69	527.212	560.3	636.558	816.26	822.372	864.261	755.482	837.501	808.225	777.522	770.523	717.574	801.217	875.731	879.853	910.133	884.996	828.245	714.883	788.592	760.213	771.702	829.626	804.926	866.652	887.496
28937	A_51_P369636	ref|NM_026115|ens|ENSMUST00000028408|gb|AK169315|gb|AK018270	AACAGTTCATAGATACTACATTTCATTTCCTACAGTTCTTGATATTACAGCGGAAGATCC	NM_026115	ref|Mus musculus histone aminotransferase 1 (Hat1), mRNA [NM_026115]	2	71259747	71272121	Hat1	1.52665	0.0233579	2542.43	2074.49	2638.81	2913.99	3881.4	3660.64	3549.06	4409.64	4445.28	3697.93	3828.93	3720.37	3892.75	3978.38	4605.48	3972.59	4081.33	4174.87	3868.78	4148.87	3863.96	3047.72	3118.53	3783.92	3783.32	3923.11	3835.28
46045	A_55_P2129034	ref|NM_053075|ens|ENSMUST00000030787|gb|AK151213|gb|AY197373	TTATTTCATTGTGTTAAATGTATACTTGTAAATAAAATAGCTGCAAACCTTAAGCCTTTG	NM_053075	ref|Mus musculus Ras homolog enriched in brain (Rheb), mRNA [NM_053075]	5	24309118	24309059	Rheb	1.67661	0.000122551	1052.6	1030.81	934.619	1192.37	1764.8	1246.27	1260.56	1511.06	1343.72	1200.17	1137.06	2323.84	2237.73	2233.22	2538.45	2559.08	2491.39	2542.18	2583.18	1175.42	1291.08	1501.46	1471.51	1506.87	1459.89	1487.62	1723.83
30868	A_52_P597634	ref|NM_021457|ens|ENSMUST00000054294|gb|AK143101|gb|BC053010	CAAATGCCGATACATACATAGGACCTAAATTTATCTATGTCTGTCATACCCTAAAATGAC	NM_021457	ref|Mus musculus frizzled homolog 1 (Drosophila) (Fzd1), mRNA [NM_021457]	5	4754062	4754003	Fzd1	1.50775	0.00069269	1329.31	1182.33	1372.37	1433.23	2004.26	2787.93	2665.56	1848.92	1878.04	1748.92	1725.09	1992.6	2182.69	2272.47	2172.29	2093.14	2009.35	1770.07	1844.32	1644.92	1734.69	1759.19	1710.82	2094.77	2104.09	2046.92	2006.89
32875	A_30_P01031327		AATCAGATCTGCATGGCTATGACATGCTCGCCGTTTTAAAGATGCAAAGATTTCATGCTA	chr5:74487385-74497428_F	lincRNA:chr5:74487385-74497428 forward strand	5	74490155	74490214	chr5:74487385-74497428_F	1.33467	0.209038	1786.06	1262.71	2408.26	1687.21	2383.81	2396.85	2332.88	1709.47	1758.52	2962.36	3127.14	2876.38	2567.44	2397.96	2967.07	1927.95	2135.61	1959.75	1863.93	2144.69	2113.85	1872.33	2004.25	3001.67	2877.25	2624.27	2822.1
15349	A_55_P2015742	ref|NM_178647|ens|ENSMUST00000067744|gb|BC031191|gb|BC043097	GTACTCCTGTGCTTCTTTTTTACTTTTGCTCATGCACGTATTTTAGTATGAATGTGTTGC	NM_178647	ref|Mus musculus CGG triplet repeat binding protein 1 (Cggbp1), mRNA [NM_178647]	16	64859213	64859272	Cggbp1	1.58894	0.000346496	1986.67	1907.04	1910.98	2142.01	3156.7	3083.58	3043.19	3542.14	3288.95	3172.17	2872.68	2760.4	2936.2	3357.44	3134.62	3280.57	3405.23	3401.13	3562.63	2899.34	3215.47	3289.57	3172.44	2896.53	3081.77	3031.99	3019.3
55774	A_51_P121818	ref|NM_016781|ens|ENSMUST00000168846|ens|ENSMUST00000088285|gb|AK138324	ATAATAGCTCTGCACAAGTCTCGGTAAAATATTTTTATTCGTCTTGTTTCACTGTGTGGA	NM_016781	ref|Mus musculus protein kinase, AMP-activated, gamma 1 non-catalytic subunit (Prkag1), mRNA [NM_016781]	15	98643461	98643402	Prkag1	1.49561	0.00365916	1898.18	1686.48	1943.77	2064.29	2838.93	2944.36	2923.47	3044.64	3193.02	2823.39	2839.49	2653.22	2594.3	2764.8	2823.5	2575.08	2606.68	2601.16	2721.59	3515.8	3536.68	2537.57	2641.83	2621.23	2715.75	2794.31	2984.56
22703	A_30_P01017721		GGCAGGGATTTCAAATAATTTTTATGTATTTCATCTGCTTTCAAGTCTTTTAAACTAAGT	chr14:44284425-44300475_F	lincRNA:chr14:44284425-44300475 forward strand	14	44293351	44293410	chr14:44284425-44300475_F	1.59906	3.95059e-08	6700.32	6494.39	6475.17	7131.4	10714.2	11511.6	10998.4	10227.4	9055.12	9851.78	9659.35	12832.6	12558	12577.7	10922.5	11830.2	12401	12116.2	12589.3	6600.7	7101.31	11073	9912.98	11044.4	10460.4	10212.8	10176.5
10578	A_52_P403443	ref|NM_001083587|ens|ENSMUST00000020695|gb|AK147781|gb|BC023928	ACTGACCGGTGAGGTATGATTTTTACTCAAGATAAAAGTAGTCAAGGGTATCAATGGATC	NM_001083587	ref|Mus musculus tensin 3 (Tns3), mRNA [NM_001083587]	11	8332246	8332187	Tns3	1.61151	8.92613e-10	790.063	815.361	750.117	804.711	1273.2	1677.21	1616.23	1411.76	1373.24	1406.01	1426.07	1190.34	1233.13	1392.68	1494.86	1160.36	1217.03	1179.57	1105.16	1183.83	1169.91	996.583	1079.31	1181.31	1112.89	1151.11	1251.77
33851	A_55_P2048176	nap|NAP112198-1|nap|NAP111268-1|nap|NAP063555-1|nap|NAP113891-1	TGTTATAGTGTGTGTGTTTTTTGTGTTTGGCACATGTGTTAGGTGCAGAGTGTGCAGGCC	NAP112198-1	Unknown	6	134640517	134640458	NAP112198-1	1.13121	0.645986	693.37	987.311	442.629	650.17	784.345	441.824	509.912	426.111	410.679	1716.78	1557.95	433.605	1187.64	910.295	925.744	733.666	1051.26	851.131	779.384	345.531	315.039	445.676	1225.49	429.352	450.055	1011.77	1096.71
17896	A_55_P2011727	ref|NM_001081656|ens|ENSMUST00000053020|gb|AK082655|gb|AK030658	CATATGACAATCTGTCTGTGCCTTATGGAAGTGTGTGTGTGTGTGTGTGTGTGTGTGTGT	NM_001081656	ref|Mus musculus neuralized homolog 1b (Drosophila) (Neurl1b), mRNA [NM_001081656]	17	26582835	26582894	Neurl1b	1.99591	0.000137479	7152.55	8674.76	6305.04	6477.85	14275.8	12298.6	9566.71	23505.8	22823.7	6112.14	5845.6	19845.3	14555.7	19663	18213	18378.2	17941.5	14662.2	14894.2	4814.76	21335.5	12004.8	8630.27	13187	14057.6	11018.2	10714.5
39601	A_65_P12977	ref|NM_019794|ens|ENSMUST00000034138|gb|AK169169|gb|AK083208	AGAATTCATAGCCTGTATCTATCATTTAGATGCATAGAAAAATGGGCTTTGCACACAATG	NM_019794	ref|Mus musculus DnaJ (Hsp40) homolog, subfamily A, member 2 (Dnaja2), mRNA [NM_019794]	8	88062716	88062657	Dnaja2	1.42534	0.0564381	3737.7	2906.96	4123.88	4182.27	5327.48	5109.7	4823.47	5858.61	5731.6	5531.74	5644.09	5185.42	5029.74	5144.94	4736.03	5248.57	5540.79	5215.86	5596.49	5954.83	5954.6	4581.44	4866.09	5058.78	5038.66	5546.48	5806.69
36650	A_52_P45834	ref|NM_008775|ens|ENSMUST00000003215|ens|ENSMUST00000172450|gb|AK012116	AGATTTTGCTTAATGGTTACATTCGGTAGCTATGATCTAGGTTTTTATGTTCTGCCTTCA	NM_008775	ref|Mus musculus platelet-activating factor acetylhydrolase, isoform 1b, subunit 2 (Pafah1b2), mRNA [NM_008775]	9	45775047	45774988	Pafah1b2	1.51941	0.0156776	1628.72	1367.05	1739.82	1779.29	2474.68	2226.09	2241.92	2761.23	2671.01	2326.15	2336.22	2223.95	2265.36	2335.3	2614.8	2559.08	2615.44	2651	2642.98	2891.58	2648.62	2183.47	2401.33	2394.91	2509.03	2438.2	2505.34
30600	A_51_P121818	ref|NM_016781|ens|ENSMUST00000168846|ens|ENSMUST00000088285|gb|AK138324	ATAATAGCTCTGCACAAGTCTCGGTAAAATATTTTTATTCGTCTTGTTTCACTGTGTGGA	NM_016781	ref|Mus musculus protein kinase, AMP-activated, gamma 1 non-catalytic subunit (Prkag1), mRNA [NM_016781]	15	98643461	98643402	Prkag1	1.50015	0.00480439	2011.48	1759.06	2043.18	2232.21	3017.53	3103.58	3097.99	3297.16	3356.4	3207.02	3016.55	2828.11	2700.49	2961.87	2569.06	2863	2934.32	2724.7	2603.21	4052.69	3871.81	2668.38	2755.31	2875.5	2801.97	3088.88	3007.72
27639	A_52_P323658	ref|NM_029952|gb|BC094586|gb|AK146709|gb|BC043067	AATTTGGCAGGCTATATTTGTAGACACTTTATAAAATTGCGGTGATTTATTGTGCACGTG	NM_029952	ref|Mus musculus zinc finger protein 955A (Zfp955a), mRNA [NM_029952]	17	33376902	33376843	Zfp955a	1.51192	0.000799557	1113.04	1041.38	1210.31	1087.43	1682.83	1528.12	1542.72	1545.42	1579.22	1487.45	1448.67	1681.24	1606.67	1840.21	1748.8	1897.08	2036.14	1731.9	1883.69	1668.85	1626.88	1524.49	1732.76	1728.55	1811.38	1732.95	1639.14
56628	A_51_P121818	ref|NM_016781|ens|ENSMUST00000168846|ens|ENSMUST00000088285|gb|AK138324	ATAATAGCTCTGCACAAGTCTCGGTAAAATATTTTTATTCGTCTTGTTTCACTGTGTGGA	NM_016781	ref|Mus musculus protein kinase, AMP-activated, gamma 1 non-catalytic subunit (Prkag1), mRNA [NM_016781]	15	98643461	98643402	Prkag1	1.50148	0.00485991	1869.13	1643.09	1910.98	2053.34	2806.47	2944.36	3032.26	2928.86	3097.81	2766.08	2894.81	2653.22	2585.36	2794.97	2742.59	2527.06	2754.06	2456.27	2522.47	3623	3456.16	2548.7	2524.25	2642.61	2585.55	2828.15	2833.72
3696	A_55_P2128646	ref|NM_020567|ens|ENSMUST00000006898|ens|ENSMUST00000110382|gb|AF068780	TTGTCAGTGTCAGATATAAACTGTATATTAAATAAACTTCAATTTCCTGTTGAACATTGT	NM_020567	ref|Mus musculus geminin (Gmnn), mRNA [NM_020567]	13	24843774	24843715	Gmnn	1.50357	5.80695e-06	1930.98	1817.68	1910.98	2064.29	2903.36	2387.34	2276.01	2858.15	2548.79	2393.9	2290.85	3523.57	3428.75	3286.93	3279.21	3312.65	3343.55	3248.73	3256.14	2297.93	2553.66	3002.84	2826.67	2938.59	2974.03	2895.9	2949.78
13601	A_55_P2171196		TTGTACTTTCTCATTCTCCCTGCAAACACACGCTGATTCTGTGTGCATGCATGTGTGAGT	A_55_P2171196	Unknown	14	7109196	7109137	A_55_P2171196	1.5081	0.00162626	1062.38	911.099	1157.11	1118.92	1602.17	1826.2	1842.96	1120.26	1177.26	2337.45	2324.88	1504.45	1453.98	1452.39	1234.74	1337.69	1312.97	1303.2	1377.35	1935.29	1952.8	1501.46	1710.82	1718.62	1607.86	1565.33	1649.79
60537	A_55_P2042993	ref|NM_022989|ens|ENSMUST00000028336|gb|AK035521|gb|AK032740	TATTCTAGCTAAGTGGCAAGTGAGTGTGTGTGTGTGTGTGTGTGTGTGTGTGTTACATCT	NM_022989	ref|Mus musculus ADP-ribosylation factor-like 6 interacting protein 6 (Arl6ip6), mRNA [NM_022989]	2	53077649	53077708	Arl6ip6	2.30375	2.0243e-05	11993.2	14746.9	10707.2	10525.6	27629.4	22881	18514.4	47440.7	49984.9	13148.4	12855.5	32108.3	24834.9	33438.8	30920.2	28901	31035	24434.9	26562.4	41193.8	42553.6	22137.1	17045	25454.4	26141.5	19968.9	16292.4
45672	A_55_P1968863	ref|NM_175132|ens|ENSMUST00000057090|gb|AK053054|gb|AK004253	CCCTAGGTTAGTTGGCATACGCCTAGGGGTGTGTGTGTGTGTGTGTATGTGTGTGTGTGT	NM_175132	ref|Mus musculus synaptopodin 2-like (Synpo2l), mRNA [NM_175132]	14	21479110	21479051	Synpo2l	2.10489	0.00943447	4336.8	6127.85	3476.85	3405.7	9128.5	6988.1	6028.22	13721.3	13793.6	4050.14	3992.34	12271.9	8952.01	11587.8	11626.5	11137.2	11312.6	8842.7	8946.3	12832.5	12007.6	7098.94	5787.85	8019.05	8718.57	6763.18	6348.56
36649	A_55_P2014640	ref|NM_023197|ref|NM_001168218|ref|NM_001168219|ref|NM_001168220	GTGTGTATGTGTGTGTGAGACTTAATAACTTCTACTTTCTGAGGTTAGTCATGTATAGTA	NM_023197	ref|Mus musculus RIKEN cDNA 2310008H09 gene (2310008H09Rik), transcript variant 1, mRNA [NM_023197]	7	125985825	125985766	2310008H09Rik	1.62558	0.0135798	7444.95	5836.38	8190.14	8308.33	12102.4	11609.2	9917.21	15675.6	15658.1	9584.4	9527.6	11347	10250	12194.8	13886.3	12139.5	12821.1	11032.5	11896.7	13560.7	14013.3	11218.4	10473.2	12470.1	14476.8	11475.5	11024.8
17155	A_55_P2069530		TTGTTCCTTCTCCGCTCCCACTGCTTCACTTGACCAGCCTTTTGTTGAATGAGCTATTAA	A_55_P2069530	Unknown	6	47731682	47731741	A_55_P2069530	0.729921	0.438497	2517.97	2074.49	1583.26	3896.17	1837.92	2003.53	3141.95	1815.45	2081.8	2156.77	2494.6	810.237	764.98	965.592	808.694	1126.63	1284.41	1466.48	1633.08	583.857	584.097	2037.7	2027.59	2190.31	2855.75	4022.08	3578.68
2256	A_55_P2009994	nap|NAP061984-1|nap|NAP114786-1|nap|NAP114224-1|nap|NAP114334-1	ATTCTTCCTTGAAGAGACACAGCGTGGTGAAGAGTTATTAGCACCAGGTGACTACGAGAA	NAP061984-1	Unknown	12	56167728	56167669	NAP061984-1	1.60978	6.53851e-10	1547.61	1526.92	1604.04	1511.86	2491.31	1878.65	1833.05	2618.91	2567.84	1878.51	1745.77	2789.45	2866.33	2802.52	3148.44	2686.95	2908.54	2975.48	3084.88	2519.68	2712	2159.09	2215.64	2502.98	2245.39	2295.13	2373.68
61652	A_30_P01028509		TGGGTTCTGTCTGTGCTGTTACGTTCTACATGCAGTGAGTGTAGTTTAACTCCACTACAT	chr5:110424250-110443025_F	lincRNA:chr5:110424250-110443025 forward strand	5	110440902	110440961	chr5:110424250-110443025_F	1.47683	8.64156e-06	1270.75	1197.23	1285.57	1329.44	1876.68	1739.08	1636.53	1883	1813.1	1835.03	1924.09	1555.95	1637.86	1742.69	1627.68	1858.82	1828.12	2018.23	2005.37	2135.74	2248.95	1849.38	2192.12	1969.82	1955.43	1879.55	1950.36
39955	A_55_P2054332	ref|NM_010143|ens|ENSMUST00000085925|ens|ENSMUST00000006112|ens|ENSMUST00000159575	CAGAGACTGACTCAGAGAGCCAGAGACTGTGTGTGTGTGTGTGTGTGTGTGTGTGTGTGT	NM_010143	ref|Mus musculus Eph receptor B3 (Ephb3), mRNA [NM_010143]	16	21223165	21223224	Ephb3	2.0362	0.00186886	9776.79	12745.4	8327.64	8257.31	19907.5	17447.8	14991.6	31335.8	32171.9	8787.62	9276.53	24589.3	18256.1	24516.9	21297.4	22937	22446.3	18633.9	18518.2	30090.4	28187.7	16343.3	12456.9	17896	18357.1	16064.3	13363.1
23060	A_55_P2105035	ens|ENSMUST00000058881|nap|NAP062832-1	GATGAAGTTCCAGGTCTGGGGGAAAACTTTGATGAGGCTTCTGAGAATGAGGCAAACTGA	ENSMUST00000058881	ens|predicted pseudogene 5341 [Source:MGI Symbol;Acc:MGI:3644965] [ENSMUST00000058881]	7	97256046	97255987	ENSMUST00000058881	1.49511	2.24077e-06	4176.83	4066.69	4146.03	4317.78	6244.81	4457.82	4400.51	4700.83	4323.49	4235.07	4112.41	8573.31	8712.46	8018.49	7773.56	7616.11	7725.51	7361.62	7791.45	5980.48	5664.58	5646.52	5641.15	6322.85	5757.11	5960.41	6610.15
30258	A_55_P1968664	nap|NAP111351-1	CATGGCTGTTACAAGGATGGTGTGAATTTGCTGATGTGTTTTTTACTATTGGGTATTATA	NAP111351-1	Unknown	1	193817241	193817300	NAP111351-1	1.46859	0.0556188	16361	12173.8	19111.4	17797.7	24027.5	25560	24518.1	29162.5	31111.1	25277.8	25743.5	20611.7	20924.8	22215.4	18936	21016.7	22359.5	18885.2	21622.7	29539.5	28688	21186	22823.5	23153.5	26039	24910.5	24320.1
30908	A_51_P251352	ref|NM_015829|ref|NM_001177572|ens|ENSMUST00000015256|ens|ENSMUST00000169197	GGAAGTGCTTTGGGCCGTTTTATTATAGAGACAGAAGAAACACAATTCTGCTCCTGGGTG	NM_015829	ref|Mus musculus solute carrier family 25 (mitochondrial carrier, adenine nucleotide translocator), member 13 (Slc25a13), nuclear gene encoding mitochondrial protein, transcript variant 1, mRNA [NM_015829]	6	5991541	5991482	Slc25a13	1.47341	0.05712	1555.67	1178.26	1718.8	1769.94	2292.13	2197.84	2207.9	2272.05	2442.24	2190.59	2256.85	2096.64	2047.32	2194.05	2569.06	2213.25	2309.64	2280.17	2376.88	2387.79	2272.92	2134.73	2424.05	2308.47	2563.73	2331.03	2349.65
62827	A_55_P2075358		GTGCTTAACCTTTTACATTAAACGTGGACATTTTCCCGTGAGGGGGGATCTTTTTAAGAA	A_55_P2075358	Unknown	6	78167251	78167310	A_55_P2075358	1.56253	1.46784e-08	4738.24	4953.3	4616.71	4644.71	7403.66	7111.41	6908.98	5994.72	6031.9	5927.09	5621.66	8795.57	8632.66	8234.79	9430.43	9140.4	9631.59	9324.71	9205.8	6252.97	6595.79	5819.68	6261.93	7101.7	6602.98	7028.99	7224.86
60735	A_55_P2052555	ref|NM_023047|ens|ENSMUST00000088081|ens|ENSMUST00000114729|gb|AK044866	AACTTGCCAGAAAATTGTGCTACAGTGTGTGTGTGCGTGTGTGTATGTGTAGTGCTAGGA	NM_023047	ref|Mus musculus dihydropyrimidinase-like 5 (Dpysl5), mRNA [NM_023047]	5	31101367	31101426	Dpysl5	2.13789	0.000695329	2927.84	3759.05	2679.32	2345.16	6259.39	4186.08	4442.06	9780.04	9800.57	3043.97	3093.98	8281.26	6268.85	7946.2	7973.98	7468.39	7571.05	6169.72	5247.23	8787.06	8303.42	5209.58	4257.92	5234.87	5833.1	4585.47	4221.87
15877	A_51_P520857	ref|NR_004857|ens|ENSMUST00000125204|gb|BC027278|tc|TC1644860	GGCCTGACTGATACGCAGTTCTGTAAATGTATATGTGGATCTCCTTATCTTTTTTGTATA	NR_004857	ref|Mus musculus predicted gene 12060 (Gm12060), non-coding RNA [NR_004857]	11	23458278	23458219	Gm12060	1.68069	0.001092	4770.15	4183.05	5272.54	4854.87	8017.13	7450.24	7224.58	8177.08	7926.04	7224.07	7580.89	9832.72	9433.46	9095.67	9563.5	8986.23	8950.91	8682.05	8734.39	7391.28	6985.69	7109.96	7003	7429.94	7264.11	7017.97	7313.09
56996	A_51_P347240	ref|NM_001081406|ens|ENSMUST00000172315|ens|ENSMUST00000110621|gb|BC117053	CCATATGGCCCTGATATAATTCCTTACCATCTTTGTCAAGATTTGGATACTGCCAAAACC	NM_001081406	ref|Mus musculus leucine rich repeat protein 1 (Lrr1), mRNA [NM_001081406]	12	70279571	70279630	Lrr1	1.42405	0.00545024	868.846	779.847	890.944	935.747	1237.28	1236.86	1272.2	1475.8	1478.58	1369.96	1263.51	1190.34	1123.77	1143.4	1204.77	1177.27	1077.8	1145.37	1166.38	1175.42	1192.3	1229.72	1146.99	1286.96	1252.57	1346.76	1263.45
15525	A_55_P2423586	ref|NM_010164|ref|NM_001252192|ens|ENSMUST00000168081|ens|ENSMUST00000027066	TTCATTTTTCTAATTTGTGTACGTGAGTGTGTGTGTGTGTGTGTGTGTGTGTGTGTGTGT	NM_010164	ref|Mus musculus eyes absent 1 homolog (Drosophila) (Eya1), transcript variant 1, mRNA [NM_010164]	1	14160041	14159982	Eya1	2.1619	0.000763242	9687.79	12660.1	8084.72	8318.55	20944.1	17869.7	14758	34598.2	33975.3	7593.94	7559.47	25561.3	19236	25659.4	23688	24933.4	24784.8	20054.5	20023.1	31464.6	30692	17216	12125.9	19115.8	20760.7	15622.2	13476.8
32551	A_51_P306066	ref|NM_013507|ref|NM_001040131|ens|ENSMUST00000161079|ens|ENSMUST00000161051	ACTGCGAAAATTCATTCCGCTGTAACGTTTTTTCACAATATTTAAAGCAGTTGCACGTCA	NM_013507	ref|Mus musculus eukaryotic translation initiation factor 4, gamma 2 (Eif4g2), transcript variant 1, mRNA [NM_013507]	7	118216136	118216077	Eif4g2	1.52379	0.0553948	6936.46	5039	7645.48	8124.89	10569.7	10645.3	10088.2	10865.7	11755.3	10602.8	11213.5	10445.9	10499.4	10398.8	14107.8	10216.5	10726.4	10703.5	10822.2	11487	10171.5	8043.05	9134.59	9624.78	10145.8	9787.77	11047.1
49543	A_55_P2029061	ref|NM_011612|ref|NM_001077509|ref|NM_001077508|ens|ENSMUST00000030808	CATAGACCAATGGTCCAGTTAAAATAACTGTAAAATCAGTGTGTGTGTGTGTGTGTGTGT	NM_011612	ref|Mus musculus tumor necrosis factor receptor superfamily, member 9 (Tnfrsf9), transcript variant 1, mRNA [NM_011612]	4	150319582	150319641	Tnfrsf9	2.03328	9.34359e-06	1519.19	1773.65	1350.7	1433.23	3088.95	2368.31	2106.85	4112.59	4193.06	1417.88	1368.6	4742.93	3446.95	3907.99	4085.9	4013.22	3813.46	3871.15	2965.81	3650.15	3384.09	2446.72	1980.99	2770.09	2748.12	2140.3	2421.7
29120	A_51_P480202	ref|NM_010054|ens|ENSMUST00000024159|gb|AK144652|gb|M80540	GATTTGAATTTGTTTTTATCTTGTCCTAAAGTCTTTGTTCTTGAAATGCAAGGTATTTGG	NM_010054	ref|Mus musculus distal-less homeobox 2 (Dlx2), mRNA [NM_010054]	2	71381612	71381553	Dlx2	1.53333	0.0282334	4083.69	3229.51	4724.52	4297.04	6261.66	5641.09	5542.52	6256.93	5925.62	5275.89	5014.28	6964.82	6969.27	6925.84	6264.45	7382.8	7708.34	7122.76	6916.51	5886.32	6189.38	5738.87	5539.84	6134.42	6104.84	6029.12	6222.52
28454	A_55_P2018274	nap|NAP102468-1	GTGATGTTTCGGGAGCCTCGAAAAATCTATGAATGAAATAGAAGTGTTAACTATTATTGG	NAP102468-1	Unknown	2	82347866	82347925	NAP102468-1	1.42576	0.0219016	3697.39	3143.39	3946	4002.76	5271.57	5186.21	5351.76	5240.76	5741.32	5531.74	5374.5	5910.84	5297.12	5325.67	5040.27	5264.69	5717.32	4275.06	5370.29	4970.82	4626.22	4746.69	4920.1	5380.55	5616.26	5500.39	5585.98
54582	A_30_P01018593		GGACAACAAAAATGAAGTGCAGCTGGGATCATCTAACCTTTTTCAAATTTAATGTATGTG	chr9:14460976-14488051_F	lincRNA:chr9:14460976-14488051 forward strand	9	14484650	14484709	chr9:14460976-14488051_F	1.48663	1.78018e-05	5258.99	4838.15	5478.25	5460.56	7818.17	5904.78	6577.97	7995.83	7151.27	6703.78	6891.68	9154.02	9433.46	8593.91	9297.69	8986.23	8950.91	8923.01	9522.48	6278.44	6123.59	7219.84	7132.76	7644.02	7755.36	7737.31	8021.34
24361	A_51_P125446	ref|NM_026963|ens|ENSMUST00000030842|gb|AK007657|gb|AK146824	TTCACTATGATTCGTTTTGTTAAGATATCTTGGTTTTAGTGCTGATAGGTGTGAGAGCTA	NM_026963	ref|Mus musculus leucine zipper and CTNNBIP1 domain containing (Lzic), mRNA [NM_026963]	4	148870470	148870529	Lzic	1.42842	9.76052e-07	902.732	886.476	878.465	943.255	1289.48	1324.28	1343.9	1466.83	1383.02	1296.84	1240.25	1068.53	1142.03	1385.02	1249.78	1337.69	1236.3	1267.17	1249.12	1419.28	1352.84	1107.18	1146.99	1318.52	1328.6	1358.62	1345.74
27859	A_51_P119031	ref|NM_001081430|ens|ENSMUST00000153488|ens|ENSMUST00000037362|gb|AK044235	GTCATCACATATGAGTTGAGTATCTATGAACCATCACGTGTATCTCAAAAATATTGGACT	NM_001081430	ref|Mus musculus N(alpha)-acetyltransferase 30, NatC catalytic subunit (Naa30), mRNA [NM_001081430]	14	49810345	49810404	Naa30	1.43303	2.37149e-10	762.876	747.481	788.196	752.951	1093.22	1008.66	912.422	966.898	1148.69	994.912	952.962	1018.64	977.546	1061.85	1152.75	1228.09	1226.66	1214.21	1323.45	1217.7	1162.48	1014.04	1079.31	1085.37	1019.19	1184.92	1100.16
57435	A_55_P2077994	ref|NM_023585|ref|NM_001159351|ens|ENSMUST00000115776|ens|ENSMUST00000115777	TCAGCAACCTTCTACTCATGTTAATGTCTTGATTAAATATCACCATGCACAATACCCACA	NM_023585	ref|Mus musculus ubiquitin-conjugating enzyme E2 variant 2 (Ube2v2), transcript variant 1, mRNA [NM_023585]	16	15556461	15556402	Ube2v2	1.55507	0.00300911	1160.87	1017.03	1188.99	1276.6	1805.24	1869.87	1862.91	2415.53	2302.88	1845.86	1924.09	1614.78	1754.84	1715.31	1645.96	1738.57	1689.61	1662.89	1728.85	1772.09	1865.68	1558.65	1580.23	1848.1	1841.93	1795.02	1681.6
18547	A_30_P01020800		GCTAATTTGAAGTTGTATCAAATAGATAATTTGTTCGGTGTGTGTGTGTGTGTGTATAGC	chr18:47313842-47315840_F	lincRNA:chr18:47313842-47315840 forward strand	18	47315368	47315427	chr18:47313842-47315840_F	2.01884	0.000223362	1631.28	2013.27	1447.35	1433.23	3293.3	2377.82	1923.94	4252.33	4379.59	1224.1	1103.41	5214.64	3829.36	4767.63	4191.37	4439.61	4529.6	3811.53	3542.14	4043.1	3648.59	2625.35	1946.3	2917.56	2801.97	2497.04	2385.69
31921	A_52_P572702	ref|NM_001033275|ens|ENSMUST00000049484|gb|AK147387|gb|BC024541	TGGTTTGCTATAATGTGAATATCTTTTAAGTCACTTGTGTATCTTGAGAACTCGTAACGG	NM_001033275	ref|Mus musculus glucoside xylosyltransferase 1 (Gxylt1), mRNA [NM_001033275]	15	93070372	93070313	Gxylt1	1.53934	0.000539701	4046.32	4401.35	4012.85	3724.76	6228.68	5670.34	5655.24	6193.79	5809.31	5229.47	4823.02	6436	6851.56	7015.34	6819.78	6532.17	6067.16	7566.29	6572.06	6651.58	7072.4	6359.59	5810.44	6155.38	5637.9	6017.68	6084.4
43323	A_55_P1966583	ref|NM_177772|gb|AK028764|gb|AK132518|ens|ENSMUST00000061699	TAAGGAACTTGTCTGTATTTGCATTGGTAGGTGTGTGTGTGTGTGTGTATGTGTGTCTGT	NM_177772	ref|Mus musculus BPI fold containing family C (Bpifc), mRNA [NM_177772]	10	85422875	85422816	Bpifc	2.06484	0.00171067	3304.78	4313.94	2819.88	2780.51	6823.85	5524.27	4910.12	9780.04	9706.23	3102.3	3049.74	10006.5	7498.42	8880.61	8768.76	8677.51	8283.23	6973.69	6805.46	8959.22	8672.03	5289.7	4143.57	4822.23	6386.97	5189.5	4694.6
28015	A_51_P125691	ref|NM_028023|ens|ENSMUST00000062092|gb|AK156081|gb|AK032980	CCCGTGTGCAGGATGGCTTTATTTATGCCTATTTATATGTAAATGCCACTGAAAGCTAAG	NM_028023	ref|Mus musculus cell division cycle associated 4 (Cdca4), mRNA [NM_028023]	12	114059030	114058971	Cdca4	1.42422	0.000148745	1617.59	1672.01	1520.86	1659.9	2303.8	2339.78	2219.23	2396.54	2529.65	2269.65	2347.57	2343.92	2283.8	2225.38	2553.76	2101.11	2162.97	2009.79	2142.14	2654.3	2423.54	2049.76	2109.72	2362.47	2322.2	2390.71	2445.65
30867	A_55_P2038046	nap|NAP005004-001	CGTGAGTGTACACTTTCACATTTTTTAAAAGATCCGGAACAATTTTGAGATGTGATACCA	NAP005004-001	Unknown	3	4213649	4213708	NAP005004-001	1.67182	1.40606e-06	869.298	799.724	867.059	941.111	1453.31	1236.86	1127.6	1317.3	1206.14	1141.29	999.869	1955.86	1786.47	1708.49	1866.74	1820.93	1803.25	1655.15	1728.85	1348.44	1345.12	1323.55	1270.56	1392.1	1339.53	1264.73	1333.94
13473	A_52_P192426	ref|NM_011609|ens|ENSMUST00000032491|gb|AK206824|gb|AK159989	AGCAATCTTTGTATCAATTATATCACACTAATGGATGAACTGTGTAAGGTAAGGACAAGC	NM_011609	ref|Mus musculus tumor necrosis factor receptor superfamily, member 1a (Tnfrsf1a), mRNA [NM_011609]	6	125312376	125312435	Tnfrsf1a	1.48681	0.000285255	881.542	842.497	827.842	974.287	1310.69	1595.08	1452.41	1189.67	1139.25	1030.78	1051.67	1639.76	1437.13	1654.04	1724.58	1443.78	1449.34	1348.84	1334.2	1051.47	1110.93	1125.45	1202.99	1106.78	1112.89	1264.73	1369.33
4408	A_52_P507305	ref|NM_026347|ens|ENSMUST00000076813|gb|AK011299|gb|AK005287	GACTAGTCAGAAAGTGTGATGTTCTGAATCGTGGATTTTCAGGTTATAACACCAGATGGG	NM_026347	ref|Mus musculus isoamyl acetate-hydrolyzing esterase 1 homolog (S. cerevisiae) (Iah1), mRNA [NM_026347]	12	21323280	21323808	Iah1	1.33579	2.82048e-05	741.197	782.87	715.542	725.18	990.086	1036.61	985.822	1026.84	1047.26	946.455	944.468	979.309	1023.26	941.823	1264.84	1026.79	1086.71	1011.06	905.238	741.609	831.523	850.116	887.628	1020.9	1009.43	1111.73	1102.45
10299	A_55_P2040743	ref|NM_026507|ens|ENSMUST00000034967|ens|ENSMUST00000122091|gb|AK019825	GAGATGGGCCACTGCGTTTCTAATTTTTCTTATTTGTTGTAAAAGTGAACCAGTAAATCA	NM_026507	ref|Mus musculus Zwilch, kinetochore associated, homolog (Drosophila) (Zwilch), mRNA [NM_026507]	9	63985554	63985495	Zwilch	1.52271	0.0117022	788.803	657.841	797.525	911.044	1201.12	1284.64	1203.83	1430.34	1373.24	1487.45	1448.67	1028.56	1123.77	1135.21	1023.42	977.703	1077.8	918.751	976.109	1539.2	1558.47	1057.95	1096.98	1096.08	1231	1184.92	1170.46
53647	A_55_P2169729	nap|NAP063515-1	CAGGCACATTGCCCTGTAAATTGTGATAGTGGTACCAGGAATAAAAAATTAAGGAATTTT	NAP063515-1	Unknown	5	13082454	13082513	NAP063515-1	1.49128	0.000227398	14097.8	13169.8	13833.1	15290.6	21023.8	14424.8	13596.2	13818.5	13177.2	13026.6	12974.5	26928	26897.7	27550.3	27926.9	29453.7	29504.6	34180	29377.6	17538	17310.7	18837.9	19173.8	15956.5	18775.8	19648.2	22446.8
47374	A_52_P476400	nap|NAP103344-1|nap|NAP112946-1	ATTTCTTGCGTTGGAAGGCCAAATTTGATACAGAACTCCTGGAAATTAAAAAGAAAGGAA	NAP103344-1	Unknown	2	87403430	87403371	NAP103344-1	1.30526	0.0304699	1496.83	1296.24	1635.25	1559	1953.76	1622.88	1813.33	2119.11	1993.01	1824.21	1999.9	1639.76	1731.3	1883.17	1912.15	2021.8	1991.58	1839.48	1943.87	1969.2	1734.69	2025.66	2004.25	2513.77	1934.59	2247.29	2217.74
34848	A_52_P629451	ref|NM_027389|ref|NM_001242372|ens|ENSMUST00000090942|gb|AK147575	AGGATGGAACAGACGTGGAACTTGTAAAATGTTGCCCTGTAAGAAGAGAAGACTTTCAGT	NM_027389	ref|Mus musculus gon-4-like (C.elegans) (Gon4l), transcript variant 2, mRNA [NM_027389]	3	88639218	88640969	Gon4l	1.36347	0.202865	625.479	374.703	758.112	743.621	852.822	999.255	1007.1	1069.19	1158.18	1176.44	1205.54	766.663	662.724	640.055	512.803	567.022	651.79	600.089	614.236	1026.99	838.676	811.748	885.48	825.386	877.423	913.118	952.178
11799	A_52_P177021	ref|NM_011220|ens|ENSMUST00000034570|gb|AF043225|gb|AK146987	CCCGAGCATTAAAGTAATGTAAGGCCTGTATTTAGATGTATTTACGAATCAAACTTTCAG	NM_011220	ref|Mus musculus 6-pyruvoyl-tetrahydropterin synthase (Pts), mRNA [NM_011220]	9	50330199	50330140	Pts	1.52451	6.436e-08	871.792	826.461	887.547	901.368	1329.06	1118.4	1085.12	1421.07	1383.02	1176.44	1205.54	1377.68	1394.19	1445.07	1603.11	1354.34	1331.8	1403.75	1483.53	1505.67	1458.72	1052.19	1236.74	1329.03	1274.21	1230.3	1369.33
15974	A_51_P407675	ref|NM_011663|ens|ENSMUST00000049506|gb|E09043|gb|S69507	AACCTAACACAGTATCCTTCAGATTCCCCAAAATATTCAAAACGAAACTGATTACAAAGG	NM_011663	ref|Mus musculus zinc finger (CCCH type), RNA binding motif and serine/arginine rich 1 (Zrsr1), mRNA [NM_011663]	11	22874611	22874670	Zrsr1	1.42734	0.0100441	504.828	442.287	531.981	540.215	720.561	804.3	778.628	765.522	803.907	769.931	766.731	605.379	629.462	622.398	636.371	671.238	738.491	670.239	718.177	739.171	717.181	684.662	693.449	715.159	817.02	751.791	753.136
24738	A_55_P2097820		AAGACAAGAACTGGATCCCTGTCACCAAGTCTGGTTAAGGACATGAAGATCAAGTCCTTG	A_55_P2097820	Unknown	7	117445651	117445710	A_55_P2097820	1.26411	0.0142272	7295.02	7448.01	6525.24	7911.81	9221.7	7092.48	8893.85	6925.6	8207.17	7981.89	8704.11	11164.5	11260.4	9961.01	11984.5	9371.42	9036.27	8223.3	8260.18	8959.22	7645.27	8385.69	8341.61	10539.2	10196.5	10918.2	10825.1
24167	A_30_P01025521		TGCAAAAATCTTGAAGCATTTATTTCTAATGAGCAAGAGGTGTGTGTGTGTGTGTGTAAT	chr6:92040526-92041319_F	lincRNA:chr6:92040526-92041319 forward strand	6	92040785	92040844	chr6:92040526-92041319_F	2.06802	0.0195989	1018.17	1497.55	789.361	767.591	2105.6	1641.16	1520.84	3044.64	2892.01	942.15	873.309	3325.85	2376.07	2779.89	2823.5	2822.92	2745.46	2359.86	2291.79	2423.39	2224.99	1603.65	1089.24	1778.24	1730.28	1629.26	1404.62
22561	A_55_P2181246		TATACTTGAACTCAGACACTGCATGTGGATGTCAGCACTGGCATTTTGTGGTGTGCAGAA	A_55_P2181246	Unknown	16	17735059	17735118	A_55_P2181246	1.45749	0.0187808	1357.12	1152.38	1350.7	1568.3	1977.99	2150.97	2219.23	2310.47	2262.62	2145.5	2077.07	2039.38	1925.76	1926.9	1879.59	1768.39	1795.02	1701.35	1524.52	2476.25	2336.71	1513	1536.86	1949.32	1934.59	2023.95	2018.32
36282	A_52_P498985	ref|NM_172993|ens|ENSMUST00000076264|gb|AK084205|gb|AK173267	CTGTCCTACTGTTCTGTATATGAGTTCTATCAGCTTTATATTGTGAGATTCTGACACCAG	NM_172993	ref|Mus musculus zinc finger protein 512 (Zfp512), mRNA [NM_172993]	5	31783501	31783560	Zfp512	1.674	0.00193968	767.619	857.07	644.279	801.509	1284.99	1255.75	1226.24	1562.31	1650.95	1212.11	1137.06	1149.62	1123.77	1249.76	1474.85	1320.96	1284.41	1231.72	1186.9	1796.04	1674.1	1017.52	1102.51	1117.46	1209.47	1127.49	1158.9
15828	A_55_P1997300	ref|NM_027930|ens|ENSMUST00000169712|gb|AK011410|gb|BB700376	CTCTATTATGTTTGTATCCCATATGTATGTGTGTGTGTGTGTGTGTGTGTGTGTATATAT	NM_027930	ref|Mus musculus family with sequence similarity 54, member A (Fam54a), mRNA [NM_027930]	10	20080996	20081055	Fam54a	2.0433	0.00790476	8411.6	11652.8	6715.89	6866.13	17187.4	13707.9	12792.2	27083.8	28139	6915.61	6575.82	21789.6	16006.8	20670.7	20728.5	20376.5	20277.5	16698.7	16808.3	25287.4	23299.1	13801.5	10197.2	15444.5	16470.5	12937.4	12114
12425	A_51_P125691	ref|NM_028023|ens|ENSMUST00000062092|gb|AK156081|gb|AK032980	CCCGTGTGCAGGATGGCTTTATTTATGCCTATTTATATGTAAATGCCACTGAAAGCTAAG	NM_028023	ref|Mus musculus cell division cycle associated 4 (Cdca4), mRNA [NM_028023]	12	114059030	114058971	Cdca4	1.4073	1.78735e-09	1620.14	1672.01	1583.26	1605.17	2280.02	2197.84	2332.88	2358.39	2422.55	2134.24	2279.51	2404.26	2283.8	2256.76	2584.33	2101.11	2153.84	1976.31	2036.57	2579.42	2485.53	2013.64	2027.59	2319.26	2388.2	2319.06	2505.34
33542	A_51_P234174	ref|NM_008886|ens|ENSMUST00000110707|gb|AK146365|gb|BC141287	CCCTTGTAGCATAGAGTTTATTACAGATTGTTCGGTTTGCAAAGAGAAGGTTTTAAGTAA	NM_008886	ref|Mus musculus postmeiotic segregation increased 2 (S. cerevisiae) (Pms2), mRNA [NM_008886]	5	144692034	144692093	Pms2	1.48841	0.0805441	1079.72	760.528	1307.25	1171.37	1607.07	1695.03	1616.23	1620.31	1803.94	1824.21	1870.87	1405.73	1367.9	1551.45	1572.01	1612.11	1697.66	1600.17	1709.77	1522.51	1406.44	1395.3	1580.23	1568.33	1720.15	1565.33	1649.79
25429	A_51_P125446	ref|NM_026963|ens|ENSMUST00000030842|gb|AK007657|gb|AK146824	TTCACTATGATTCGTTTTGTTAAGATATCTTGGTTTTAGTGCTGATAGGTGTGAGAGCTA	NM_026963	ref|Mus musculus leucine zipper and CTNNBIP1 domain containing (Lzic), mRNA [NM_026963]	4	148870470	148870529	Lzic	1.38628	0.000758035	884.583	934.044	830.167	889.537	1226.28	1255.75	1226.24	1336.19	1206.14	1152.94	1251.87	1068.53	1114.63	1143.4	1242.26	1236.56	1414.07	1136.87	1228.25	1330.72	1298.78	1088.9	1135.84	1202.5	1274.21	1311.33	1322.16
54150	A_52_P189618	ref|NM_028768|ens|ENSMUST00000035043|gb|AK004793|gb|BC030311	TTTGTTTTGTTTTCTGAGCTACCTGGACTCTCTATTAGAACAATCAGTCATTTCCTTTGG	NM_028768	ref|Mus musculus armadillo repeat containing 8 (Armc8), transcript variant 1, mRNA [NM_028768]	9	99380954	99380895	Armc8	1.50189	2.34415e-11	616.863	608.158	616.606	625.826	926.459	1073.25	962.243	1001.3	1038.29	1069.46	1171.12	757.997	775.007	839.963	785.676	782.796	851.074	868.078	814.453	1108.88	995.635	872.337	896.217	913.659	969.223	921.27	914.157
33972	A_52_P549827	ref|NM_019946|ens|ENSMUST00000120230|ens|ENSMUST00000140932|ens|ENSMUST00000008684	AGAATTCCTATATTTTCAGTGGATTCAAACTCTTTCTGAGGTTTTAATGCGTGAAAGGAG	NM_019946	ref|Mus musculus microsomal glutathione S-transferase 1 (Mgst1), mRNA [NM_019946]	6	138104944	138105003	Mgst1	1.39335	1.6046e-08	866.253	884.836	839.445	874.478	1207	1344.54	1343.9	1402.39	1412.15	1141.29	1092.3	1300.56	1296.49	1338.25	1454.48	1194.2	1265.21	1179.57	1145.93	802.866	845.827	968.538	1035.43	1160.07	1252.57	1196.22	1381.12
56651	A_30_P01029029		GATGAATATGGCTACCTACCAAGTGCAAGAGAATGAATAACTGGAGTGCCAAGGCTGAGA	chr7:140081171-140123058_R	lincRNA:chr7:140081171-140123058 reverse strand	7	140081444	140081385	chr7:140081171-140123058_R	2.02151	0.0019888	2839.6	2628.11	2880.32	3010.36	5740.27	2368.31	2084.69	2453.28	2202.15	1845.86	1870.87	10892.7	10919.9	9743.56	11342.9	10293.2	10726.4	10703.5	10242.8	3023.93	2854.2	3872.26	3713.75	3117.55	3568.84	3989.14	4456.31
44671	A_55_P2046178	ens|ENSMUST00000075549|ens|ENSMUST00000080545|nap|NAP000030-004|nap|NAP114480-1	CAGAAATGAGATCCTGATCACAAGAACAATTTGGACTCTTTTGGGAGAATAAAAGACTTA	ENSMUST00000075549	ens|predicted gene 5451 [Source:MGI Symbol;Acc:MGI:3643790] [ENSMUST00000075549]	5	65779670	65779611	Gm5451	1.47086	8.24053e-05	48354.1	47532.4	46373.4	51156.6	71122	42591.9	44433.3	46507.4	44979.7	43722.7	40687.1	91566.2	87661.5	96405.1	94146.6	94076.3	97684.9	102401	99109.8	60991	66108.8	69323	65922.1	65625.9	66933.2	70000.4	73806.4
37163	A_55_P2098771	ref|NM_025444|ens|ENSMUST00000056292|ens|ENSMUST00000143054|gb|AK160171	CAGTACTTGGGGAAATACTAGCTCTTTAATCTACTGATACAAGGAATAAAGAATGAGGAA	NM_025444	ref|Mus musculus TAF13 RNA polymerase II, TATA box binding protein (TBP)-associated factor (Taf13), mRNA [NM_025444]	3	108384916	108384975	Taf13	1.52857	0.00145602	1846.19	1585.17	1910.98	2042.42	2822.04	2058.3	2140.32	2518.54	2131.76	2224.45	1978.09	3296.22	3456.05	3569.87	3203.59	3625.55	3715.48	3571.97	3756.99	2207.64	2454.68	2679.08	2755.31	2610.52	2639.95	2726.57	2763.95
48872	A_52_P375873	ref|NM_012058|ens|ENSMUST00000027792|gb|AK187269|gb|X78304	TGATGGGAATTTGTGTATCAAAGTAACGGATGATCTAGTTTGTTTGGTGTACAGAACAGA	NM_012058	ref|Mus musculus signal recognition particle 9 (Srp9), mRNA [NM_012058]	1	184058844	184061486	Srp9	1.39444	0.000159529	3554.02	3316.6	3599.27	3746.2	4955.86	5081.11	5184.73	6553.04	5263.85	5009.76	4823.02	5049.58	4860.68	4744.07	5183.23	4850.66	4682.39	4225.02	4860.15	4081.49	4266.12	4505.17	4674.06	4914.55	5648.72	5086.1	5481.32
58040	A_51_P119031	ref|NM_001081430|ens|ENSMUST00000153488|ens|ENSMUST00000037362|gb|AK044235	GTCATCACATATGAGTTGAGTATCTATGAACCATCACGTGTATCTCAAAAATATTGGACT	NM_001081430	ref|Mus musculus N(alpha)-acetyltransferase 30, NatC catalytic subunit (Naa30), mRNA [NM_001081430]	14	49810345	49810404	Naa30	1.48123	0.00193638	729.379	646.901	778.891	762.346	1080.38	839.621	970.838	940.794	1111.17	978.733	942.345	1008.76	968.399	1086.21	1116.1	1236.56	1217.03	1276.12	1398.9	1150.33	1199.8	1003.57	1007.14	1034.89	1112.89	1118.49	1049.67
55105	A_55_P2046348	ref|NM_001033380|tc|TC1597929	CACTTGGGGACCTTGTTCTTTCCAATTTTGCTATATCAATAAAGGAACTTGTGGAAAAAA	NM_001033380	ref|Mus musculus inositol 1,4,5-triphosphate receptor interacting protein-like 2 (Itpripl2), mRNA [NM_001033380]	7	125628681	125628625	Itpripl2	1.38361	0.00321485	578.842	539.023	550.248	647.255	800.89	851.167	1054.58	609.245	602.725	592.424	645.889	894.177	931.799	1021.51	1009.48	764.09	844.501	868.078	782.573	806.962	795.743	741.049	735.081	669.018	678.955	847.016	873.516
6008	A_55_P2089223	ref|NM_001177602|ref|NM_001177604|ref|NM_001177605|ref|NM_009647	GTGCTTAGTTCAGAGTCTGTTCTGTATCTGCTATCCTAACTATTCATTGTATTCATTGAT	NM_001177602	ref|Mus musculus adenylate kinase 4 (Ak4), nuclear gene encoding mitochondrial protein, transcript variant 1, mRNA [NM_001177602]	4	101139464	101139523	Ak4	1.73948	0.00639209	1579.68	1306.17	1782.05	1650.8	2747.81	2826.72	2697.84	3134.43	3164.37	2562.6	2449.5	3148.56	3139.71	2514.29	2285.14	2670.97	2942.92	2781.42	2916.66	2806.04	2999.7	2711.06	2714.35	2470.59	2823.49	2461.81	2229.68
45488	A_30_P01018288		AATCTCTCTGTCTTTCTCTCTCTCTGTCACTTCCAGAGACTCACGGTGCCCAGGAACAAC	chr12:77544397-77564122_R	lincRNA:chr12:77544397-77564122 reverse strand	12	77553142	77553083	chr12:77544397-77564122_R	1.82608	1.68051e-05	536.355	536.073	546.86	526.133	979.43	506.927	448.907	1146.07	1101.9	311.799	305.146	1504.45	1169.4	1135.21	974.706	1287.31	1284.41	1086.3	1135.73	1692.69	1368.25	709.901	646.803	994.003	1145.07	853.936	738.543
57726	A_55_P1972025	ref|NM_008506|ens|ENSMUST00000030407|ens|ENSMUST00000106252|gb|AK146959	GCTTTTTTGCAAAGTGGTGTTAACTGTTTTTGTATAAGAAAAACAAAAAACAAAAACCCT	NM_008506	ref|Mus musculus v-myc myelocytomatosis viral oncogene homolog 1, lung carcinoma derived (avian) (Mycl1), mRNA [NM_008506]	4	122679535	122679594	Mycl1	1.75557	0.00391083	651.261	813.785	606.262	533.737	1143.33	809.989	766.78	662.938	846.94	753.678	713.354	1387.09	1341.3	1452.39	1391.15	1738.57	1705.71	1831.69	1995.04	904.464	902.935	982.576	985.49	1000.45	1047.29	944.56	988.904
24018	A_55_P2001168	ref|XM_003688776|ref|XR_104777	GAGAGAAACCCTATGAATGTAACCAATGTGGTAAAGCTTTTATACATAGTGGTAATCTCA	XM_003688776	ref|PREDICTED: Mus musculus zinc finger protein 844-like (LOC100862168), mRNA [XM_003688776]	2	175846346	175846405	LOC100862168	1.52684	4.05681e-09	2875.43	2813.28	3013.38	2799.63	4390.33	3909.68	4194.1	3659.72	3893.86	4746.43	4834.26	4905.09	4259.36	4391.73	4690.02	4522.04	4637.45	5384.12	5390.82	3569.12	3306.04	4407.75	4371.69	4699.55	4284.29	4219.49	4310.76
17188	A_55_P1966372	ref|NM_172592|ens|ENSMUST00000074616|ens|ENSMUST00000109322|gb|AK033354	CTTAATCATCTTCAGGTGTTTAGAGTTATGGTGTGTGTGTGTGTGTGTGTGTGTGTGTGT	NM_172592	ref|Mus musculus splicing regulatory glutamine/lysine-rich protein 1 (Srek1), mRNA [NM_172592]	13	104532044	104531985	Srek1	2.06799	0.00087303	7685.94	9883.39	6715.89	6458.56	15894.4	12998.7	10998.4	24202.6	25907.1	7278.75	6323.2	20272	15327.4	19197	18863.8	19416.8	19237.9	15172.8	15095.7	23796.9	22233.2	10727.4	9278.98	14726.6	15841	11811.8	10969.2
3480	A_51_P395842	ref|NM_025969|ens|ENSMUST00000025547|ens|ENSMUST00000168026|gb|AK006594	TGACTCCTACAAGATCTATTATTGTTGAAGATAACCGTTCCGAACAAAGTTAAAAGCCTC	NM_025969	ref|Mus musculus RIKEN cDNA 1700034H14 gene (1700034H14Rik), mRNA [NM_025969]	18	85117091	85117032	1700034H14Rik	1.45327	5.35484e-07	1029.56	979.355	1053.42	1055.89	1496.23	1416.76	1705.98	1749.9	1659.89	1576.45	1610.82	1405.73	1495.33	1647.24	1615.42	1443.78	1492.46	1448.79	1441.62	1243.37	1352.84	1288.04	1304.4	1506.87	1459.89	1554.46	1496.93
9780	A_51_P121818	ref|NM_016781|ens|ENSMUST00000168846|ens|ENSMUST00000088285|gb|AK138324	ATAATAGCTCTGCACAAGTCTCGGTAAAATATTTTTATTCGTCTTGTTTCACTGTGTGGA	NM_016781	ref|Mus musculus protein kinase, AMP-activated, gamma 1 non-catalytic subunit (Prkag1), mRNA [NM_016781]	15	98643461	98643402	Prkag1	1.42396	0.00365195	1976.43	1788.29	1987.79	2153.22	2814.36	2836.45	2923.47	2964.36	3012.97	2846.42	2950.15	2613.87	2674.12	2825.17	2652.69	2599.07	2736.86	2550.66	2429.47	3524.65	3551.46	2625.35	2513.3	2589.08	2639.95	2929.86	2926.59
47598	A_52_P478745	ref|NM_026110|ens|ENSMUST00000118522|tc|TC1626615|nap|NAP032732-1	GTCTATCCTGTTTTGAATCCCACATATGTGAGTTATATATGCAATAAAGAACATGCCTTG	NM_026110	ref|Mus musculus GC-rich sequence DNA-binding factor 1 (Gcfc1), mRNA [NM_026110]	16	91014552	91014493	Gcfc1	1.61503	2.30581e-07	523.651	491.639	527.347	551.968	845.715	797.686	794.954	805.973	917.473	918.412	932.795	765.698	785.98	718.851	846.377	821.708	811.489	823.108	785.762	1133.69	1089.07	748.917	798.014	849.782	909.187	784.313	766.491
44189	A_51_P125446	ref|NM_026963|ens|ENSMUST00000030842|gb|AK007657|gb|AK146824	TTCACTATGATTCGTTTTGTTAAGATATCTTGGTTTTAGTGCTGATAGGTGTGAGAGCTA	NM_026963	ref|Mus musculus leucine zipper and CTNNBIP1 domain containing (Lzic), mRNA [NM_026963]	4	148870470	148870529	Lzic	1.38964	0.00364268	897.359	850.58	869.345	972.151	1247	1236.86	1038.79	1270.66	1284.42	1200.17	1275.18	1139.44	1169.4	1361.81	1219.74	1329.33	1274.82	1267.17	1249.12	1339.57	1360.55	1115.18	1158.16	1244.79	1241.78	1346.76	1310.38
34187	A_51_P433870	ref|NM_009506|ens|ENSMUST00000033919|gb|BC096377|gb|U73620	TCTGTGTTTATTGAACCATGTGGATTACTGCGGGAGAGGACTGGCACTCATGTGCAAAAA	NM_009506	ref|Mus musculus vascular endothelial growth factor C (Vegfc), mRNA [NM_009506]	8	55271533	55271592	Vegfc	1.31084	0.0485169	921.285	778.341	940.155	1045.36	1207.66	1478.32	1475.68	1270.66	1343.72	1345.67	1310.24	1048.49	1032.4	1176.17	1369.35	1068.1	1159.91	1044.49	1105.16	1059.64	1024.23	1069.43	1121.37	1128.13	1209.47	1346.76	1381.12
29098	A_51_P499169	ref|NM_028173|ens|ENSMUST00000027068|gb|AK142658|gb|AK028304	CCAGGTAATTCTATTTGGGAAACGAATGCACTAACTTTAAAGAAATTGAAAATCCAGGTG	NM_028173	ref|Mus musculus translocating chain-associating membrane protein 1 (Tram1), mRNA [NM_028173]	1	13555413	13555354	Tram1	1.47715	0.0310973	765.581	623.483	799.859	873.402	1130.88	1100.39	1045.11	1103.16	1158.18	976.579	991.309	1190.34	1178.52	1233.45	1272.37	1211.14	1217.03	1136.87	1135.73	1200.71	1132.93	948.614	947.768	1234.23	1198.72	1107.23	1158.9
36077	A_55_P2013601	ref|NM_001077398|ref|NM_010698|ens|ENSMUST00000114010|ens|ENSMUST00000070748	CATCAAGCAGCTGTATTTTATGTATGCTTTACTGGTAAGTGTGCCAATAATAAACTGTGT	NM_001077398	ref|Mus musculus LIM domain binding 2 (Ldb2), transcript variant 2, mRNA [NM_001077398]	5	44863449	44863390	Ldb2	1.32668	0.00200378	733.646	698.701	795.192	707.044	973.312	1064.15	1064.05	940.794	938.021	917.33	838	1018.64	977.546	997.464	981.661	937.023	1086.71	1036.13	916.763	812.698	874.399	962.682	977.93	927.545	972.489	1323.1	847.731
10104	A_55_P2035677	ref|NM_025527|ens|ENSMUST00000131713|ens|ENSMUST00000140279|ens|ENSMUST00000142010	CTCCATCTTCATCAACAGTTAACAATGAAATAAGTTTACATCAGAAGTTTGCATCCAGCT	NM_025527	ref|Mus musculus signal recognition particle 19 (Srp19), mRNA [NM_025527]	18	34495992	34496051	Srp19	1.45195	0.00777275	1896.19	1700.95	1856.82	2130.81	2753.17	2682.23	2762.18	2778.86	2671.01	2641.34	2494.6	3128.96	2857.61	3015.48	3279.21	3047.74	3055.17	2789.5	3195.39	2198.62	2280.91	2515.17	2641.83	2201	2726.55	2737.87	2868.56
41331	A_55_P2040416	ref|NM_001163427|ref|NM_028505|ref|NR_028081|ens|ENSMUST00000146086	ATTCTGCTATTTGGAGTTTGGAGATAGATTCTGAGGACAAGTGGAACCAGAGAGGACAGG	NM_001163427	ref|Mus musculus RIKEN cDNA 1700040I03 gene (1700040I03Rik), transcript variant 2, mRNA [NM_001163427]	6	85397115	85397056	1700040I03Rik	1.16859	7.96595e-05	787.991	801.275	770.778	791.92	920.84	892.718	888.392	940.794	1029.36	976.579	890.339	770.523	876.833	910.295	890.174	912.591	885.481	830.757	830.365	920.827	924.324	789.859	872.588	958.583	937.604	1406.11	923.396
52523	A_52_P241484	ref|NM_021525|ens|ENSMUST00000064393|gb|AK077751|gb|AK009709	CGGCCTCTTAACATTACAGACTTTCTTTTCCACTGAAAATACTGATTTGCAAATACAAGC	NM_021525	ref|Mus musculus RNA terminal phosphate cyclase-like 1 (Rcl1), mRNA [NM_021525]	19	29217877	29217936	Rcl1	1.49015	1.39273e-05	828.04	782.87	813.865	887.386	1233.91	1557.2	1487.15	1448.7	1459.82	1272.46	1414.68	1190.34	1260.34	1225.29	1145.38	1143.47	1033.7	1052.84	1015.3	1226.23	1140.29	1040.67	1035.43	1339.55	1209.47	1207.55	1240.1
15225	A_55_P2056280	ref|NM_028203|gb|AK132326|riken|4022415G10	ATTTTACCCTTGAAGCCTTGTTTACTGCCTCTGTGTGTGTGTGTGTGTGTGTGTGTGTGT	NM_028203	ref|Mus musculus WD repeat domain 89 (Wdr89), mRNA [NM_028203]	12	76731826	76731767	Wdr89	2.19542	0.000161971	5512.19	6966.33	4735.26	4834.99	12101.6	9519.2	8223.67	18139.3	18379.5	4883.35	4145.24	16875	12036.3	15767.8	14994.1	15039	15024.1	12453.2	11896.7	18004	16439.1	9532.37	6806.64	10741	11051.3	8926.77	7357.1
60758	A_30_P01017642		TAAGTTAACCTGCATGCTGTAAATGTGTTTAAATAAAGGAAAATCTTTTTTGAAATGTAA	chr18:6144775-6202105_R	lincRNA:chr18:6144775-6202105 reverse strand	18	6201077	6201018	chr18:6144775-6202105_R	1.69653	0.000140569	967.694	832.852	1064.01	1006.23	1641.72	1365.03	1159.9	1709.47	1469.22	1309.05	1194.03	2020.56	2056.2	2016.52	1785.4	2221.29	2144.72	2138.89	2142.14	1445.55	1551.53	1371.35	1349.43	1350.06	1459.89	1429.71	1428.01
15592	A_30_P01017723		TGTTGAAGGCTTTGTATGATGTCACTAGGGCCTGTAAAGTTAGCACAATGAACCCGCTGT	chr17:35080914-35090009_R	lincRNA:chr17:35080914-35090009 reverse strand	17	35087585	35087526	chr17:35080914-35090009_R	1.39787	0.00656699	508.315	544.912	547.991	432.041	710.559	882.074	822.419	471.127	505.346	1105.58	1060.39	662.903	666.821	778.107	823.894	543.237	566.941	463.751	480.154	762.792	752.977	532.343	551.436	803.124	897.146	785.44	714.302
57476	A_52_P175028	ens|ENSMUST00000030257|gb|AK046180|gb|BC057356|gb|BC080313	AGTGGTGTATCTTAGATCCACGCTTTGTGATTCAAATATGTTATGAAGGCGTTCTTTGCA	ENSMUST00000030257	ens|cache domain containing 1 [Source:MGI Symbol;Acc:MGI:2444177] [ENSMUST00000030257]	4	100676879	100676938	Cachd1	1.46321	0.000376333	1257.73	1168.75	1285.57	1318.88	1840.32	2104.44	1923.94	1935.35	2012.58	1813.41	1766.46	1789.69	1653.42	1926.9	1779.27	1686.54	1770.45	1686.01	1623.4	2029.6	2161.28	1826.61	1799.09	1728.55	1760.67	1879.55	1829.91
35569	A_55_P1959628	ref|NM_001110152|ref|NM_001199902|ref|NM_001013369|ens|ENSMUST00000075087	TTTATCTTGTTTTAATAAACTTGAATATTGTCTTAAATGATAATTTCCCTTCTCCAAATG	NM_001110152	ref|Mus musculus prefoldin 4 (Pfdn4), transcript variant 1, mRNA [NM_001110152]	2	170344325	170344384	Pfdn4	1.41222	0.0103335	925.162	809.073	1066.12	900.293	1306.53	961.211	976.198	1086.15	1029.36	896.692	977.432	1731.05	1583.17	1495.52	1615.42	1567.11	1600.68	1662.89	1652.36	1002.51	1052.94	1218.18	1281.84	1318.52	1306.79	1299.6	1428.01
480	A_55_P2114697	ref|NM_008103|ens|ENSMUST00000024104|gb|BC066866|gb|AK013651	GAAGAAGAAGAAGAAGAAGAAGAAGAAGAAGAAGAAGAAGAAGAGGAGGAGGAAGGGGAA	NM_008103	ref|Mus musculus glial cells missing homolog 1 (Drosophila) (Gcm1), mRNA [NM_008103]	7	123731626	123731567	Gcm1	1.54235	0.00389578	23847.3	23534.6	20775.9	27231.4	36780.9	21702.4	27898.6	13721.3	13382.3	59689.4	51874.5	32267.8	63208.8	39519.2	45076.2	32758.2	31035	28511.1	38988.3	23143.5	25610.3	67297.1	68414.7	28332.5	26448.7	33917.4	36382.9
11879	A_55_P2017066		TCTCTCTCTCTCTCTCTCTTTCTTTTAGATCTAATTACTTAAAATGAGACATTTTATCTA	A_55_P2017066	Unknown	16	65534889	65534948	A_55_P2017066	1.67563	2.2825e-05	3276.35	3316.6	3333.63	3178.82	5489.96	3776.79	3494.32	7302.39	7435.06	2416.45	2483.34	7121.5	5350.58	5396.32	4896.32	5529.47	5576.18	4964.68	5206.29	10694.1	8450.59	4407.75	4154.01	5767.47	6699.81	5109.06	4546.64
34137	A_55_P2105152	ref|NM_025863|ens|ENSMUST00000107802|gb|AK009637|gb|BC025430	GCTCATTCTATTCTGCTTATAAACAACTTGAGTAGGCTGATCTATGTAATTAACGGAAAC	NM_025863	ref|Mus musculus tripartite motif-containing 59 (Trim59), mRNA [NM_025863]	3	68839461	68839402	Trim59	1.47922	0.000594783	7453.48	6847.7	7832.99	7679.75	11025.3	11511.6	11439.7	13236.5	13074.8	12177.5	11677.1	9659.87	9676.26	10619.2	11342.9	11060.4	10558.7	10213.6	11113.5	11045.2	10628.3	10131	10377.4	9905.62	11153.5	10973.7	10980.4
31176	A_55_P2289800	ref|NM_028194|ens|ENSMUST00000094700|ens|ENSMUST00000156661|ens|ENSMUST00000146953	TTATGTGTGTGTGAGTTGGAGTGTGTGTGTATGTGTGTGACAGTCCTATTTTCAAGGTGT	NM_028194	ref|Mus musculus furry homolog-like (Drosophila) (Fryl), mRNA [NM_028194]	5	73412662	73412603	Fryl	1.75338	0.00102404	1632.8	1892.02	1676.94	1329.44	2862.91	2049.12	1913.63	2875.79	2929.05	1357.83	1504.03	3582.78	3292.67	3561.99	3320.4	3288.59	3299.6	3274	3025.14	4119.97	4184.47	2742.94	2215.64	2727.74	2909.5	2543.64	2265.59
21340	A_55_P2184925	ref|NM_146103|gb|AK010846|gb|BC020408|gb|BC024712	CGGACACAGGTCTCTAGTATTCTAATAGATGAATTTTCTAATGGAGTGAATCTGCATATA	NM_146103	ref|Mus musculus transmembrane protein 185B (Tmem185b), mRNA [NM_146103]	1	121424655	121424714	Tmem185b	1.47396	0.0285546	1077.21	871.74	1146.51	1213.38	1587.77	1703.88	1656.6	2044.17	1785.71	1565.49	1493.09	1538.93	1794.43	1565.25	1468.1	1529.24	1551.32	1358.01	1473.13	1724.42	1653.9	1371.35	1326.94	1454.95	1699.86	1597.54	1574.55
10184	A_52_P456077	ref|NM_175095|ens|ENSMUST00000041954|ens|ENSMUST00000160959|gb|AK004536	TATCTACTTTATTTCCTTTGCTCTTGATCAAAATTTGAAAATAAAATTCACTGTTACTAC	NM_175095	ref|Mus musculus COMM domain containing 2 (Commd2), mRNA [NM_175095]	3	57450343	57450284	Commd2	1.57269	0.000222041	2004.93	1773.65	2176.84	2064.29	3153.12	2749.35	2600.61	2831.7	2763.23	2641.34	2573.11	3710.58	3656.55	3923.64	3779.14	3956.35	4117.1	3820.05	3787.55	2441.09	2470.15	2936.43	2806.29	2938.59	2963.27	2941.18	2961.38
14741	A_30_P01020383		CCCACCGCACGCCCGCACACACAACCACAACACCAACAGCTACGCTCCCTAATACGCCCG	chr6:47687025-47728525_F	lincRNA:chr6:47687025-47728525 forward strand	6	47690093	47690152	chr6:47687025-47728525_F	1.51259	0.0102028	843.806	842.497	850.992	837.927	1276.33	369.952	389.2	363.731	384.899	462.148	485.132	2154.93	2265.36	2272.47	2735.16	2117.06	1737.98	1686.01	1564.61	969.864	1017.07	1166.55	969.301	1297.48	1187.98	1218.91	1263.45
6539	A_52_P491544	ref|NM_017464|ref|NM_001111324|ens|ENSMUST00000021794|ens|ENSMUST00000163623	TTCCTTTATGACCAACTCAAGAAATATAGTAGTCTCTGATCTATTTCATTCCAGCCTACT	NM_017464	ref|Mus musculus neural precursor cell expressed, developmentally down-regulated gene 9 (Nedd9), transcript variant 2, mRNA [NM_017464]	13	41405881	41405822	Nedd9	1.49849	0.0263826	650.525	533.122	767.313	651.141	974.807	989.802	870.851	1086.15	1101.9	873.659	927.491	1008.76	950.103	957.657	1030.42	863.373	928.135	827.358	828.245	1313.06	1283.38	899.307	894.07	950.012	948.517	914.283	999.225
62336	A_52_P622442	ref|NM_026850|ens|ENSMUST00000027247|gb|AK168509|gb|AK004334	TGTTGGAACTCTTTAATTAATCATGTTTCTTTAAGAGAAATTTAAGCAAGCTTGTTATGT	NM_026850	ref|Mus musculus phosducin-like 3 (Pdcl3), mRNA [NM_026850]	1	39053293	39053352	Pdcl3	1.53117	0.000144913	1154.2	1276.59	1056.6	1129.41	1767.28	1334.38	1380.4	1383.56	1245.08	1272.46	1171.12	2020.56	1985.81	1812	2361.6	2495.01	2667.73	2667.48	2542.82	1580.36	1237.54	1335.46	1515.14	1818.09	1659.15	1691.69	1702.73
25929	A_51_P104897	ref|NM_080553|ens|ENSMUST00000049308|gb|AK028491|gb|AB182289	TACATGTCCTGTGTCCTGGGGACTAATGTGTTAATTGCCTTAAATAAATTAATAGACTCC	NM_080553	ref|Mus musculus inositol 1,4,5-triphosphate receptor 3 (Itpr3), mRNA [NM_080553]	17	27259102	27259161	Itpr3	1.34554	2.64688e-06	652.572	631.78	651.442	674.494	878.06	1018.03	935.245	732.022	714.042	607.881	555.745	1038.51	959.252	1094.36	1037.43	994.015	928.135	773.716	857.875	1133.69	995.635	819.854	757.341	714.078	732.602	999.093	918.779
20545	A_51_P354077	ref|NM_153153|ens|ENSMUST00000129543|ens|ENSMUST00000025079|ens|ENSMUST00000055015	AAGTTCTGCTTCCGGTGCTAAAGCAAACAAAGACTTTGTATTCTTAGGGTGAACTCTGAA	NM_153153	ref|Mus musculus supervillin (Svil), mRNA [NM_153153]	18	5118987	5119046	Svil	1.46556	8.18983e-07	813.188	775.339	808.03	856.195	1191.77	1236.86	1295.78	1043.8	1074.38	1046.16	1048.4	1159.81	1123.77	1282.22	1354.66	1126.63	1197.84	1162.42	1115.35	1505.67	1565.39	1141.43	1158.16	1045.64	1145.07	1207.55	1182.03
53299	A_51_P424810	ref|NM_133762|ens|ENSMUST00000084828|gb|BC008539|gb|AK139749	ACATGGGAAGTGCACCTGTATTCTTATAGTATCCTAACACCAATACTTAACGTATTTAGG	NM_133762	ref|Mus musculus non-SMC condensin II complex, subunit G2 (Ncapg2), mRNA [NM_133762]	12	117701714	117701773	Ncapg2	1.64292	1.79846e-06	956.553	896.322	999.051	974.287	1571.54	1595.08	1626.41	1917.74	1695.65	1652.37	1568.59	1504.45	1495.33	1565.25	1565.73	1604.63	1526.28	1592.18	1594.18	1812.08	1761.77	1371.35	1558.55	1350.06	1405.33	1441.43	1369.33
31376	A_55_P1973399	ref|NR_045781|ref|NR_045782|gb|AK163102|tc|TC1630801	TAAAACCCAGTTATGTTGTGGGAATGAGTGTGTGTGTGTGTGTTGTGTGTGTGTCTATAC	NR_045781	ref|Mus musculus RIKEN cDNA I730030J21 gene (I730030J21Rik), transcript variant 1, non-coding RNA [NR_045781]	15	100561137	100561078	I730030J21Rik	2.17759	0.00334891	4755.38	6494.39	4068.43	3703.33	10355.3	8588.45	7375.45	16560.3	14412.9	4454.67	4688.31	14511.4	10332.9	12962.7	11840.9	12994.5	12737	10295	10532	14755	13780.8	8032.31	6138.05	9614.76	9235.18	7193.83	6779.28
19739	A_55_P2132865	ref|NM_133354|ens|ENSMUST00000153892|ens|ENSMUST00000021084|gb|AK167308	CGCATAGTGCTCTCTCTTTCTTTTCCTTTTTTAAACTAAATGACCGATGTTCTGTTCTGG	NM_133354	ref|Mus musculus SMT3 suppressor of mif two 3 homolog 2 (yeast) (Sumo2), mRNA [NM_133354]	11	115384843	115384784	Sumo2	1.56767	1.22701e-06	17740.5	16821.5	18902.5	17497.6	27811.3	31723.3	31120.4	34103.1	34930.4	29886.8	31466.4	26125.3	24680.9	26720.3	28797.5	26286.5	26423.1	24926.5	24204.3	30549	29773.1	23083.4	23851.3	25554.1	25525.8	26565.3	25552.5
61136	A_52_P48689	ref|NM_025824|ens|ENSMUST00000050552|ref|XR_107561|gb|AK013980	TGCTTTTCTTTTTGCTATCCATTTATAGTTAGTAGTGGAAGATGTAGCCACCTTTTTTGG	NM_025824	ref|Mus musculus basic leucine zipper and W2 domains 1 (Bzw1), mRNA [NM_025824]	1	58462956	58463015	Bzw1	1.43245	0.0195939	1630.03	1380.34	1739.82	1769.94	2334.95	2625.01	2378.28	2654.81	2342.99	2314.85	2370.25	2233.88	2302.26	2162.81	1945.36	2029.69	2327.97	2218.14	2419	2719.1	2753.31	2134.73	2192.12	2340.86	2114.87	2378.8	2409.7
42954	A_55_P1978366	tc|TC1664423	GAGAGTATATCCCTGTCTGATTTAGTCATCATGCTTATTTAATGAGTATCATCTGTGCAA	TC1664423	tc|DPY30_MOUSE (Q99LT0) Dpy-30-like protein, partial (72%) [TC1664423]	8	77603922	77603981	TC1664423	1.43052	1.90746e-07	2839.35	2694.48	2890.44	2933.14	4061.74	3363.88	3690.35	3614.56	3617.11	3426.12	3369.55	4847.65	4524.35	4438.57	4474.61	4612.65	4844.15	4839.71	4538.42	3127.15	3391.25	3962.04	3974.71	4240.6	4129.72	4164.63	4166.52
38225	A_51_P121818	ref|NM_016781|ens|ENSMUST00000168846|ens|ENSMUST00000088285|gb|AK138324	ATAATAGCTCTGCACAAGTCTCGGTAAAATATTTTTATTCGTCTTGTTTCACTGTGTGGA	NM_016781	ref|Mus musculus protein kinase, AMP-activated, gamma 1 non-catalytic subunit (Prkag1), mRNA [NM_016781]	15	98643461	98643402	Prkag1	1.4524	1.99385e-06	1983.73	1877.05	1998.84	2075.29	2881.16	2778.27	2977.73	3107.43	3279.33	2962.36	2961.22	2613.87	2665.3	2855.42	2772.18	2790.89	2788.42	2447.58	2563.05	3732.39	3603.53	2559.78	2662.69	2706.52	2737.34	2986.55	2833.72
20234	A_51_P125691	ref|NM_028023|ens|ENSMUST00000062092|gb|AK156081|gb|AK032980	CCCGTGTGCAGGATGGCTTTATTTATGCCTATTTATATGTAAATGCCACTGAAAGCTAAG	NM_028023	ref|Mus musculus cell division cycle associated 4 (Cdca4), mRNA [NM_028023]	12	114059030	114058971	Cdca4	1.38398	0.00492987	1624.02	1773.65	1520.86	1577.56	2247.61	2292.3	2434.72	2272.05	2422.55	2190.59	2336.22	2333.88	2210.17	2123.93	2599.58	2061.35	2072.12	2018.23	1974.46	2476.25	2368.45	1942.25	2074.46	2201	2278.27	2342.98	2421.7
3515	A_52_P335508	ref|NM_145513|ens|ENSMUST00000043235|gb|AK208286|gb|BC002098	TAATTTCCTTGCTTATGCGCAGATTTTCTGTAGCCTTAAAGGAAAATAAAAGATTGCTGC	NM_145513	ref|Mus musculus TIP41, TOR signalling pathway regulator-like (S. cerevisiae) (Tiprl), mRNA [NM_145513]	1	167145789	167145730	Tiprl	1.42657	0.0012135	818.692	778.341	788.196	889.537	1167.92	1255.75	1203.83	1411.76	1421.78	1188.28	1263.51	969.556	1068.95	1045.67	1058.6	1160.36	1132.03	1103.09	1115.35	1175.42	1096.34	1099.19	1111.38	1223.66	1187.98	1184.92	1216.82
62117	A_55_P2021465	ref|NM_001252442|ref|NM_153412|ens|ENSMUST00000036355|ens|ENSMUST00000077934	GGATTGTAAGGGTGTTCTAATCACTTTGCATGTCATAAATCTTTTAGATATGTATGTGGG	NM_001252442	ref|Mus musculus pleckstrin homology-like domain, family B, member 2 (Phldb2), transcript variant 1, mRNA [NM_001252442]	16	45746452	45746393	Phldb2	1.5618	7.27367e-07	1239.72	1157.85	1242.43	1318.88	1936.19	2807.3	2654.78	2329.66	2121.74	1587.38	1568.59	2048.84	2029.61	2327.45	2164.88	1798.35	1982.73	1716.64	1767.06	1604.73	1721.2	1681.48	1699.87	1668.87	1679.54	1901.17	1734.38
5339	A_52_P492901	ref|NM_009294|ens|ENSMUST00000033075|ens|ENSMUST00000125861|gb|AK145909	GCTGTCATCATTGGCATCACCATAACCGTTGGATAATGTCACATGTTCTTGGCATTGGGA	NM_009294	ref|Mus musculus syntaxin 4A (placental) (Stx4a), mRNA [NM_009294]	7	134992131	134992273	Stx4a	1.37041	0.000752018	2039.89	2043.86	1900.1	2175.72	2795.49	3393.83	3230.07	2778.86	2809.14	2985.66	2972.28	2760.4	2831.47	2840.29	3155.34	2583.08	2736.86	2438.87	2450.33	2441.09	2553.66	2446.72	2355.49	2717.14	3038.64	3043.36	2938.19
32088	A_51_P121818	ref|NM_016781|ens|ENSMUST00000168846|ens|ENSMUST00000088285|gb|AK138324	ATAATAGCTCTGCACAAGTCTCGGTAAAATATTTTTATTCGTCTTGTTTCACTGTGTGGA	NM_016781	ref|Mus musculus protein kinase, AMP-activated, gamma 1 non-catalytic subunit (Prkag1), mRNA [NM_016781]	15	98643461	98643402	Prkag1	1.45463	2.14097e-09	1891.89	1862.13	1846.06	1967.48	2752	2954.24	2858.74	2937.73	2919.77	2686.52	2817.36	2494.61	2576.41	2885.74	2720.27	2623.04	2536.04	2642.74	2163.46	3551.29	3529.31	2614.52	2457.84	2674.61	2355.19	2850.71	2693.97
62128	A_52_P192426	ref|NM_011609|ens|ENSMUST00000032491|gb|AK206824|gb|AK159989	AGCAATCTTTGTATCAATTATATCACACTAATGGATGAACTGTGTAAGGTAAGGACAAGC	NM_011609	ref|Mus musculus tumor necrosis factor receptor superfamily, member 1a (Tnfrsf1a), mRNA [NM_011609]	6	125312376	125312435	Tnfrsf1a	1.5358	0.000412251	867.419	805.945	822.024	974.287	1332.19	1537.88	1380.4	1207.36	1148.69	1061.66	1019.2	1513.13	1511.58	1660.84	1918.74	1559.57	1600.68	1475.25	1544.67	1043.31	1132.93	1147.13	1146.99	1117.46	1038.66	1196.22	1345.74
37420	A_55_P2139625	ref|NM_001039519|ens|ENSMUST00000122087|ens|ENSMUST00000140305|ens|ENSMUST00000133881	GCGATAATGTTTGGACTTTTGTATTGAATGATGTTGAATTCAGAGAGGTGACAGAACTTA	NM_001039519	ref|Mus musculus general transcription factor II A, 2 (Gtf2a2), mRNA [NM_001039519]	9	69867221	69867280	Gtf2a2	1.50889	2.10793e-06	2245.45	2151.05	2375.7	2209.59	3388.12	3353.89	3538.13	3989.72	3922.14	3787.04	3654.39	3769.23	3793.06	3240.05	3526.86	3103.99	3072.51	2781.42	2916.66	3175.72	3174.27	3047.72	3129.27	3286.77	3697.87	3191.41	3386.58
1794	A_65_P20699	ref|NM_001112705|ref|NM_011903|ens|ENSMUST00000015107|ens|ENSMUST00000126175	CTTGCTCTTTTCTTTTAATAAAATTTAGGTAACATCTCCTGAAAAGCTGGTAGCACAAGG	NM_001112705	ref|Mus musculus tousled-like kinase 2 (Arabidopsis) (Tlk2), transcript variant A, mRNA [NM_001112705]	11	105142987	105143046	Tlk2	1.45787	0.00871469	635.091	608.158	582.05	715.067	925.881	999.255	821.317	881.483	922.849	752.521	817.528	950.129	922.644	902.441	1138.03	953.29	972.414	910.323	938.702	1043.31	895.803	879.367	845.686	1003.68	958.33	879.401	980.876
30338	A_51_P125691	ref|NM_028023|ens|ENSMUST00000062092|gb|AK156081|gb|AK032980	CCCGTGTGCAGGATGGCTTTATTTATGCCTATTTATATGTAAATGCCACTGAAAGCTAAG	NM_028023	ref|Mus musculus cell division cycle associated 4 (Cdca4), mRNA [NM_028023]	12	114059030	114058971	Cdca4	1.40549	6.2003e-06	1635.03	1715.45	1593.65	1595.99	2298.02	2377.82	2378.28	2348.82	2452.05	2100.52	2370.25	2494.61	2422.06	2256.76	2546.11	2109.08	2099.25	2147.65	1964.23	2570.96	2462.43	1942.25	2051	2362.47	2311.21	2331.03	2457.62
9749	A_51_P125691	ref|NM_028023|ens|ENSMUST00000062092|gb|AK156081|gb|AK032980	CCCGTGTGCAGGATGGCTTTATTTATGCCTATTTATATGTAAATGCCACTGAAAGCTAAG	NM_028023	ref|Mus musculus cell division cycle associated 4 (Cdca4), mRNA [NM_028023]	12	114059030	114058971	Cdca4	1.39726	4.87607e-05	1645.56	1729.96	1583.26	1623.46	2299.28	2453.94	2344.24	2406.04	2510.4	2247.05	2358.91	2353.97	2320.72	2272.47	2500.07	2117.06	2081.15	1984.64	2036.57	2579.42	2384.25	2049.76	2074.46	2319.26	2377.2	2366.87	2445.65
27781	A_55_P1974961	ref|NM_153804|ens|ENSMUST00000075249|ens|ENSMUST00000101279|gb|AK172977	AATAATTTATTGCTTTATATCCTGTGGTGTGTGTGTGGGTGTGTGTGTGTGTGTGTGTGT	NM_153804	ref|Mus musculus pleckstrin homology domain containing, family G (with RhoGef domain) member 3 (Plekhg3), mRNA [NM_153804]	12	77679818	77679877	Plekhg3	2.0243	0.00987479	6973.2	9706.32	5752.72	5460.56	14115.8	11317.4	9609.04	21216.2	23142.5	5996.6	6012.9	18288.5	13080.9	17406.9	17559.6	16625.4	17252.1	14066.1	13788.1	19871.4	18748.2	10894.4	8341.61	12777.2	14162.4	10476.2	9915.18
40648	A_30_P01027159		GACCTTCCTGGAGTCAACATTGAGAACTGAGAAGGTATTAAACTTAAAAATGACTGAATT	chr15:8463685-8494960_R	lincRNA:chr15:8463685-8494960 reverse strand	15	8479164	8479105	chr15:8463685-8494960_R	1.34365	0.0276442	772.995	670.11	831.328	817.547	1038.63	970.776	977.269	1180.88	1092.68	1025.31	1005.23	1018.64	1004.98	981.502	960.778	985.854	1033.7	910.323	990.582	1026.99	1089.07	1036.05	1048.55	1138.79	1112.89	1162.37	1096.71
24511	A_52_P192426	ref|NM_011609|ens|ENSMUST00000032491|gb|AK206824|gb|AK159989	AGCAATCTTTGTATCAATTATATCACACTAATGGATGAACTGTGTAAGGTAAGGACAAGC	NM_011609	ref|Mus musculus tumor necrosis factor receptor superfamily, member 1a (Tnfrsf1a), mRNA [NM_011609]	6	125312376	125312435	Tnfrsf1a	1.49188	1.1108e-05	941.595	871.74	947.882	1005.16	1404.75	1668.26	1595.65	1279.9	1254.88	1129.69	1081.25	1589.68	1598.85	1742.69	2006.75	1498.57	1576.1	1457.66	1613.7	1125.41	1222.39	1183.71	1180.55	1202.5	1145.07	1334.91	1416.34
25055	A_55_P1995768	ref|NM_001177406|ref|NM_001177407|ref|NM_001242944|ref|NM_001199308	GCACAAAGTGGTACTCTCCAAATCCATAAGCGAACACATACTGGAGAGAAACCCTATGAA	NM_001177406	ref|Mus musculus predicted gene 14431 (Gm14431), transcript variant 1, mRNA [NM_001177406]	2	175208144	175208203	Gm14431	1.41881	9.01047e-05	1047.35	1020.11	1135.91	986.019	1485.99	1208.99	1127.6	1052.26	1120.49	1369.96	1321.94	1832.22	1551.61	1592.7	1803.88	1627.03	1778.62	1976.31	1943.87	1200.71	1103.63	1466.5	1558.55	1578.48	1416.28	1453.09	1607.02
36220	A_52_P429774	ref|NM_146105|ens|ENSMUST00000040706|gb|AK036332|gb|AK146681	CTGCGGGGATTTGATGATCTTTGTTTCTGCCAATTTTATGTCAAGAAAAGTTCAAATCTC	NM_146105	ref|Mus musculus consortin, connexin sorting protein (Cnst), mRNA [NM_146105]	1	181557063	181557122	Cnst	1.52183	3.48669e-07	647.082	674.193	605.222	661.83	984.751	911.105	908.061	1146.07	1186.85	1056.11	999.869	788.909	807.069	871.126	932.785	896.253	910.133	969.191	909.431	1436.82	1398.85	928.661	832.74	887.001	997.495	958.521	931.467
21584	A_55_P1980020	ref|NM_025546|ens|ENSMUST00000119953|ens|ENSMUST00000167966|ens|ENSMUST00000067507	CTGTGGGTGCCTCTGAATTTAATATTTCTATTGTACAAACTAGGGGTTTGAGACAATAAA	NM_025546	ref|Mus musculus ribosomal L1 domain containing 1 (Rsl1d1), mRNA [NM_025546]	16	11193210	11193151	Rsl1d1	1.54444	0.000114506	15715.1	15439.6	15109.5	16596.1	24271	23524.3	23461.8	26290.1	24524.7	22836	21780.1	23363.6	23209.3	25355.3	24174.5	25172.5	25216.7	24188.7	26562.4	24356.5	26606.2	24233.8	22720.4	24855.7	25628.5	23034.5	22865.8
16305	A_55_P2065370		GATGTAAAGCATTAATGCAAGCAAAATGCTTCAGTGAACACATTTCAACAGTTCTACTCT	A_55_P2065370	Unknown	8	74220124	74220183	A_55_P2065370	1.50736	2.14667e-05	6335.44	6180.44	6425.12	6400.75	9549.8	6178.36	6332.35	7363.38	7307.14	6375.94	6542.98	14880.6	13863.9	13040	14698.8	10983.6	11061.5	11864.4	11601.9	8186.06	7936.99	8332.23	8238.22	8663.06	8147.23	8798.42	9698.44
57169	A_55_P2182705	ref|NM_010655|ens|ENSMUST00000167385|ens|ENSMUST00000018506|ens|ENSMUST00000145331	GAAGCTGTCCTCTGAATTTATTTCTATTTGGAATTTCATACCCTGTCATGTCCTGTAAAT	NM_010655	ref|Mus musculus karyopherin (importin) alpha 2 (Kpna2), mRNA [NM_010655]	11	106850031	106849972	Kpna2	1.50326	7.62899e-07	27519.5	26514.5	27185.7	28858.2	41369.1	38991.3	40272.4	42103.6	41001.3	35875.6	37031	38478.7	39423.1	42811.5	40779.8	45883.3	40399.4	44775.2	45900.6	44651.5	50923.5	38722.1	38972.9	39524.9	43255	41303.3	39039.7
40525	A_52_P337259	ref|NM_013905|ens|ENSMUST00000040821|gb|AK080822|riken|B230316A09	AATCATTTTCTTCAAGGTCTTTGCCCTTCTTGAACTTACGTTTTCATCTGTAAAATGGCT	NM_013905	ref|Mus musculus hairy/enhancer-of-split related with YRPW motif-like (Heyl), mRNA [NM_013905]	4	122926975	122927034	Heyl	1.32726	0.0743159	539.601	424.211	625.857	568.734	716.19	1136.38	1020.86	761.865	701.017	752.521	702.805	635.476	727.244	751.335	711.319	609.025	625.4	582.89	580.209	753.819	824.368	646.432	589.475	498.578	569.898	816.055	759.212
11716	A_52_P423364	ref|NM_176959|gb|AK129227|gb|BC091646|tc|TC1671116	TGTCGTGCTGTATGACTCTAGAAAGCCTTAATTTACTTCCACCAAGAAATAAAGCAATAT	NM_176959	ref|Mus musculus F-box and leucine-rich repeat protein 7 (Fbxl7), mRNA [NM_176959]	15	26470281	26470222	Fbxl7	1.4122	0.0212896	1034.3	889.756	1041.76	1171.37	1460.64	1686.14	1616.23	1279.9	1235.3	1224.1	1081.25	1377.68	1470.65	1660.84	1527.52	1567.11	1657.4	1403.75	1493.86	1488.68	1586.03	1407.26	1427.49	1454.95	1470.71	1554.46	1462.73
31396	A_52_P164161	ref|NM_020010|ens|ENSMUST00000001507|gb|AK031059|gb|AK028815	AGGTTCCTTTTAGTATTATCTTTGGTTATTTAGGTAAGTCACTCTTGTTATCAATGCCCC	NM_020010	ref|Mus musculus cytochrome P450, family 51 (Cyp51), mRNA [NM_020010]	5	4081530	4081471	Cyp51	1.4655	0.0145078	1325.46	1126.22	1531.27	1318.88	1942.46	1557.2	1564.17	1725.62	1776.62	1543.46	1525.75	1714.43	1715.67	1868.76	2209.59	2317.98	2615.44	2333.34	2439.91	2055.87	1975.19	1815.28	2039.29	1928.9	2147.31	1868.82	1995.5
57936	A_55_P2136334	nap|NAP030013-1	ATATCCCTAAAGGATGAAGTTCTGAAAATCACGACAGTGCAGAAGCAGACTCGAGCTCAC	NAP030013-1	Unknown	17	27921612	27921671	NAP030013-1	1.2917	0.0820301	4202.08	3729.51	3834.26	5042.46	5427.84	3053.62	2912.65	3134.43	2382.91	3322.72	2595.45	7330.77	7693.77	7030.23	8570.64	8136	9291.92	7254.74	6906.43	4759.09	4405.44	4614.28	4952.64	3456.36	5357.69	5776.72	6474.01
10605	A_52_P262676	ens|ENSMUST00000108969|ens|ENSMUST00000134614|nap|NAP061407-1	ACGATGTGGTAAAGCCTTTGCAAGAAGCAGTGGTCTCCAATGTCATAAAAGATCACATAC	ENSMUST00000108969	ens|predicted gene 14401 [Source:MGI Symbol;Acc:MGI:3650075] [ENSMUST00000108969]	2	176871481	176871540	ENSMUST00000108969	1.46935	0.00951175	1375.5	1361.17	1562.47	1202.87	2021.09	1695.03	1813.33	1603.89	1758.52	1944.39	1967.23	2253.79	1925.76	2054.59	1952.07	2069.28	2208.73	2464.94	2552.95	1716.49	1633.65	2244.31	2343.95	2179.63	2071.87	1945.08	2064.45
29926	A_51_P254471	ref|NM_007465|ens|ENSMUST00000074246|gb|BC145985|gb|L49433	GAAGAATGGTCTGAAAGTATTGTTGGACATCAGAAGCTGTCAGAACAAAGAATGAACTAC	NM_007465	ref|Mus musculus baculoviral IAP repeat-containing 2 (Birc2), mRNA [NM_007465]	9	7818747	7818688	Birc2	1.48927	0.0311967	597.533	476.759	620.723	695.117	889.89	1008.66	1029.3	1026.84	1047.26	1038.45	1044.06	819.925	807.069	894.597	1037.43	758.144	834.146	751.507	791.077	896.279	824.368	701.092	750.684	852.968	923.403	848.169	892.145
52078	A_51_P329283	ref|NM_177103|gb|AK078133|tc|TC1617746|riken|6330550H19	GTGAATAATGTCAATGAAATACACTGATGTATCTGCTGTGCTTCATTATGTTAAGAGACC	NM_177103	ref|Mus musculus SUMO/sentrin specific peptidase 5 (Senp5), mRNA [NM_177103]	16	31960086	31960027	Senp5	1.39665	0.0410731	783.434	633.159	872.77	844.372	1094.18	1136.38	1192.74	1243.24	1264.71	1107.86	1148.37	998.911	1078.09	1102.51	988.613	1295.74	895.575	910.323	930.354	1278	1207.31	959.167	917.687	1047.8	1087.12	1139.86	1141.59
36232	A_51_P128775	ref|NM_023750|gb|AK008890|tc|TC1603139|riken|2210410P13	GTCTTGGTGTTAATGCTTGTAAATCATTTTCCCCCATTCCAATATATTTTCCAAAATCCC	NM_023750	ref|Mus musculus zinc finger protein 84 (Zfp84), mRNA [NM_023750]	7	30566378	30566437	Zfp84	1.43994	2.1386e-10	941.041	940.576	916.807	965.74	1355.05	1208.99	1181.72	1484.71	1588.22	1296.84	1228.65	1119.09	1041.54	1266.01	1182.39	1236.56	1359.69	1518.23	1594.18	1339.57	1509.34	1466.5	1460.54	1329.03	1659.15	1394.26	1345.74
50125	A_55_P2133385	tc|TC1739424	CTGGTGGCTTAAAAGCCACACCAGAGGTTAATTAAATGCTAACATTTTCAATGTGAAAAA	TC1739424	tc|Q58DM9_BOVIN (Q58DM9) Ribosomal protein L27a, complete [TC1739424]	10	60773013	60773072	TC1739424	1.54611	0.00108527	16154.4	16545.4	15321.7	16596.1	24976.6	12898	14175.5	14989.5	12462.8	11458.6	11444.7	39051.7	36004.3	35437.4	41979.1	36992.5	38462.9	38495.6	38799.2	18657	18027.7	21715	20120.9	21039.3	20239.1	22405.1	24629.4
59029	A_65_P05238	ref|NM_023197|ref|NM_001168218|ref|NM_001168219|ref|NM_001168220	TCTACTTTCTGAGGTTAGTCATGTATAGTATTTCAGATAAGTAAAATCCGTGCCTAAAGC	NM_023197	ref|Mus musculus RIKEN cDNA 2310008H09 gene (2310008H09Rik), transcript variant 1, mRNA [NM_023197]	7	125985795	125985736	2310008H09Rik	1.58802	6.90734e-06	3250.95	3375.1	2972.07	3405.7	5162.58	4668.29	4410.88	3865.82	4720.8	4975.22	4476.11	5832.34	5528.62	5771.91	6278.69	6155.54	5980.12	6573.4	6378.11	4870.12	4796.19	4548.69	4506.43	4863.23	4912.75	4596.71	4866.78
23294	A_66_P103092	ens|ENSMUST00000077111|nap|NAP000030-001	AACGATGCGTTAATCCTTGAAGGAAATGATGTTGAACTTGTTTCAAATTCAGCCGCTCTG	ENSMUST00000077111	ens|ribosomal protein L9, pseudogene 3 [Source:MGI Symbol;Acc:MGI:3650675] [ENSMUST00000077111]	11	53315106	53315165	ENSMUST00000077111	1.68908	0.0020878	2688.27	2601.28	2789.78	2673.76	4540.7	2273.35	1923.94	2591.79	2312.92	1955.45	1839.3	9094.26	8489	6488.76	8306.08	7125.76	6825.29	7778.09	6388.34	3291.58	3059.52	3014.01	3033.4	3297.36	2984.79	3644.89	4177.58
59399	A_55_P2160381		CAGCCTGCTGTGAAAACATTGCCAGATGAATCTACAGAAATACTTCAATTTTATTTTCAG	A_55_P2160381	Unknown	6	149381930	149381871	A_55_P2160381	1.31044	0.0602779	3944.94	3272.95	4223.38	4338.49	5169.59	4594.68	4609.82	4834.76	4884.63	4499.07	4565.24	5429.69	5368.4	5097.77	4926.71	5481.49	5389.95	5392.55	5514.17	5523.11	5113.54	4914.43	5360.59	5038.13	5713.73	5822.7	5655.72
8088	A_55_P2089477	ref|NM_198710|ref|NM_013635|ens|ENSMUST00000020885|ens|ENSMUST00000076698	CTGTATTGTGTGTGTGCTGTGTGTACACACATTTGTGTGTGCTCAGAATACATGCTTTCT	NM_198710	ref|Mus musculus synaptophysin-like protein (Sypl), transcript variant 2, mRNA [NM_198710]	12	33661565	33661624	Sypl	1.44549	2.18672e-05	2052.51	2135.76	2054.29	1967.48	2966.88	3003.83	3197.01	3315.3	3212.16	2743.27	2762.03	3335.73	3006.47	3046.22	2967.07	2951.31	2908.54	2692.08	2809.26	2883.83	2840.89	2849.58	2714.35	3012.19	3049.41	2997.9	2972.97
33374	A_55_P2095047	ref|NM_145569|ens|ENSMUST00000066627|ens|ENSMUST00000165040|ens|ENSMUST00000059472	TCCCATCAGAGTCCACACGATTGTTATATCTGTTCAGCACGATGAAGAAGTTTGTCTTGA	NM_145569	ref|Mus musculus methionine adenosyltransferase II, alpha (Mat2a), mRNA [NM_145569]	6	72385985	72385926	Mat2a	1.24638	0.179586	1974.27	1512.26	2065.41	2345.16	2460.7	2510.96	2622.33	2546.18	2661.73	2540.14	2795.24	2283.75	2237.73	2248.91	2430.82	2277.67	2455.41	2386.31	2281.11	2378.85	2074.7	1895.46	2192.12	2685.26	2888	2839.43	2903.38
47498	A_52_P192426	ref|NM_011609|ens|ENSMUST00000032491|gb|AK206824|gb|AK159989	AGCAATCTTTGTATCAATTATATCACACTAATGGATGAACTGTGTAAGGTAAGGACAAGC	NM_011609	ref|Mus musculus tumor necrosis factor receptor superfamily, member 1a (Tnfrsf1a), mRNA [NM_011609]	6	125312376	125312435	Tnfrsf1a	1.4955	3.9171e-07	873.421	924.223	830.167	865.873	1306.2	1518.3	1440.61	1163.41	1139.25	1048.36	982.765	1538.93	1445.58	1626.83	1767.05	1521.61	1492.46	1403.75	1452.18	1059.64	1096.34	1111.75	1146.99	1138.79	1102.16	1287.92	1251.77
16980	A_51_P125691	ref|NM_028023|ens|ENSMUST00000062092|gb|AK156081|gb|AK032980	CCCGTGTGCAGGATGGCTTTATTTATGCCTATTTATATGTAAATGCCACTGAAAGCTAAG	NM_028023	ref|Mus musculus cell division cycle associated 4 (Cdca4), mRNA [NM_028023]	12	114059030	114058971	Cdca4	1.41294	0.000182639	1612.32	1657.55	1510.42	1669	2278.11	2406.37	2355.6	2214.43	2422.55	2247.05	2392.93	2364.03	2173.55	2272.47	2553.76	2093.14	2054.1	2078.04	1995.04	2662.49	2446.92	2025.66	2027.59	2351.66	2300.23	2271.2	2409.7
62403	A_66_P105288	ref|NM_007475|ens|ENSMUST00000086519|gb|AK009767|gb|AK010267	AGCCTGCTTAATTTGAGAAAGATGGAAATAAAGGCTTACTTCTCTTAAAACTCCGGTCTG	NM_007475	ref|Mus musculus ribosomal protein, large, P0 (Rplp0), mRNA [NM_007475]	5	116013475	116013534	Rplp0	1.22008	0.0749895	78724.2	82081.4	66902.5	87188.9	96050	93838.2	70517.8	58101.5	63838.8	66843.8	59877.1	119284	79568.6	94725.1	101330	110915	121670	123814	132781	110405	87584.3	96287.2	102333	84254.7	106816	110523	117791
52549	A_55_P1957762	ref|NM_177325|ens|ENSMUST00000045807|gb|AK199054|gb|AK154063	ACATTCGAAAAATGAAGTAGACATTTGGGTTTGTTGTGATAAGTATGTGGTCTACTGTCA	NM_177325	ref|Mus musculus TSR1, 20S rRNA accumulation, homolog (yeast) (Tsr1), mRNA [NM_177325]	11	74722409	74722468	Tsr1	1.34148	0.0213661	1269.5	1438.3	1104.17	1266.04	1703.01	1396.03	1214.99	1374.1	1392.77	1417.88	1391.74	1714.43	1746.98	1941.65	2077.34	1966.84	2045.11	2121.42	1923.66	1885.3	1816.61	1359.37	1493.36	1738.49	1770.8	1879.55	1797.88
54857	A_51_P246317	ref|NM_008630|ens|ENSMUST00000034214|gb|AK002567|gb|BC031758	AGAAGCCTAGCCTTTTTTGTACAACCCTGACTCGTTCTCCACAACTTTTTCTATAAAGCA	NM_008630	ref|Mus musculus metallothionein 2 (Mt2), mRNA [NM_008630]	8	96697371	96697430	Mt2	1.66752	2.94883e-05	701.997	671.471	735.44	699.079	1170.6	2012.61	1595.65	735.602	732.019	952.911	913.7	1689.53	1668.97	2001.4	1785.4	985.854	1113.74	823.108	896.843	803.685	817.212	1046.44	1044.17	1063.92	1037.58	1012.92	1019.86
8374	A_55_P1989748	nap|NAP111934-1|nap|NAP069262-1|nap|NAP111852-1|nap|NAP115112-1	TATAGTGTGTGTGTTTTTTGTGTTTGGCACATGTGTTAGGTGCAGAGTGTGCGACCCACA	NAP111934-1	Unknown	5	37608805	37608864	NAP111934-1	0.982681	0.959201	727.041	1119.27	402.94	658.914	714.45	399.046	594.986	352.144	410.679	1554.5	1414.68	346.499	1087.22	816.685	777.987	680.688	818.102	760.053	716.093	286.84	278.867	453.286	1095.87	399.128	369.912	945.724	1158.9
32263	A_55_P1980721		CCTGAGCTATGAAACATGAATATGTGGGCTAAGGAGTAGTTTCTTTCAATAAACAGTAAT	A_55_P1980721	Unknown	3	14802291	14802232	A_55_P1980721	1.70595	0.00056467	4035.32	4139.43	3711.1	4255.44	6884.07	3542.81	3384.41	4313.44	3462.64	3506.03	3369.55	11164.5	10416	10398.8	11984.5	10600	11228.9	10703.5	10822.2	4293.58	4397.23	5900.45	5227.11	5956.2	5102	5293.05	6382.83
52151	A_52_P51029	ref|NM_019994|ref|NM_001112714|ref|NM_001003719|ens|ENSMUST00000110687	GCTTGTTTTTGCTCAAATTATGTGTATTGTTAAAAAGCAATGGAACATGACCCACAAGTC	NM_019994	ref|Mus musculus Ral GTPase activating protein, alpha subunit 1 (Ralgapa1), transcript variant 2, mRNA [NM_019994]	12	56704232	56704173	Ralgapa1	1.56049	1.3228e-08	882.064	879.92	886.414	879.856	1376.45	1145.38	1050.37	1709.47	1225.55	1025.31	978.499	1495.72	1332.38	1502.59	1658.11	1395.48	1396.15	1501.21	1623.4	1901.85	1837.5	1218.18	1449.55	1128.13	1155.79	1299.6	1251.77
43938	A_55_P2076713	ref|NM_028260|ens|ENSMUST00000037499|gb|AK011278|gb|AK011466	GGCCAGAGATCTTCTGATGATTAATAAGTATTTATTGATTACTGTCTCCTCTTCAAGTGA	NM_028260	ref|Mus musculus IMP1 inner mitochondrial membrane peptidase-like (S. cerevisiae) (Immp1l), nuclear gene encoding mitochondrial protein, mRNA [NM_028260]	5	58000283	58000342	Immp1l	1.63702	1.95217e-08	1370.33	1378.86	1339.84	1392.29	2243.25	1668.26	1803.52	2109.67	1878.04	1706.07	1642.18	2915.03	2761.74	2643.99	2838.05	2846.96	2745.46	2983.62	2750.86	1684.75	1795.92	2268.56	2051	2147.69	2147.31	2012.54	1950.36
41946	A_51_P125691	ref|NM_028023|ens|ENSMUST00000062092|gb|AK156081|gb|AK032980	CCCGTGTGCAGGATGGCTTTATTTATGCCTATTTATATGTAAATGCCACTGAAAGCTAAG	NM_028023	ref|Mus musculus cell division cycle associated 4 (Cdca4), mRNA [NM_028023]	12	114059030	114058971	Cdca4	1.39852	0.000951523	1606.86	1715.45	1499.97	1605.17	2247.24	2387.34	2412.2	2272.05	2432.4	2201.88	2279.51	2273.75	2339.18	2233.22	2561.42	2173.08	2135.61	2060.84	1700.23	2536.88	2392.14	2001.66	2074.46	2233.14	2093.33	2271.2	2373.68
7364	A_52_P192426	ref|NM_011609|ens|ENSMUST00000032491|gb|AK206824|gb|AK159989	AGCAATCTTTGTATCAATTATATCACACTAATGGATGAACTGTGTAAGGTAAGGACAAGC	NM_011609	ref|Mus musculus tumor necrosis factor receptor superfamily, member 1a (Tnfrsf1a), mRNA [NM_011609]	6	125312376	125312435	Tnfrsf1a	1.45507	0.000101097	927.515	848.96	939.049	994.537	1349.6	1604.4	1392.55	1207.36	1167.7	1103.3	1021.35	1564.42	1551.61	1660.84	1866.74	1498.57	1492.46	1403.75	1524.52	1092.42	1184.82	1172.27	1281.84	1106.78	1112.89	1311.33	1369.33
52565	A_55_P2036629		CAAACGTTCTTTGTACTATGTAAGCTCCACCATTGTTAAATAAATTTGCCCCATGTCAAA	A_55_P2036629	Unknown	14	57485590	57485649	A_55_P2036629	1.36451	1.00983e-08	2082.45	2105.13	2132.25	2009.98	2841.52	2567.96	2321.51	2858.15	2671.01	2416.45	2550.73	2915.03	2892.49	2787.43	3058.3	3103.99	3150.81	3274	3542.14	2562.48	2598.01	2849.58	2857.27	2748.93	2769.68	2986.55	3030.88
34349	A_55_P2057142	ref|NM_001037922|ens|ENSMUST00000076896|gb|BC147100|gb|BC147101	CAGAGGCGCGGGGCAATCATGTCCCACAAACAAATCTATTATTCGGACAAATACGACGAC	NM_001037922	ref|Mus musculus predicted gene 6531 (Gm6531), mRNA [NM_001037922]	8	87695452	87695511	Gm6531	1.27096	0.279163	572.821	359.962	676.182	682.319	728.03	621.161	526.654	984.154	858.167	610.058	646.95	847.96	808.905	669.313	777.987	605.086	616.721	588.056	657.511	969.864	910.066	663.934	630.785	685.019	683.19	762.977	892.145
32723	A_51_P362209	ref|NM_178377|ens|ENSMUST00000049388|gb|AK159099|gb|AK166907	CATATATCTCTGCAGATTACTAACAGTGCACTTCTCAGTGTTTCAGATTGCAAATGAAAA	NM_178377	ref|Mus musculus COMM domain containing 10 (Commd10), mRNA [NM_178377]	18	47247461	47247520	Commd10	1.36346	0.187265	1920.37	1233.89	2429.83	2097.4	2618.36	2396.85	2578.81	2681.57	2938.33	2823.39	2806.3	2364.03	2246.94	2233.22	2346.26	2575.08	2650.35	2403.89	2522.47	3039.66	2933.61	2526.39	2567.61	2685.26	2737.34	2794.31	2752.3
10659	A_55_P2069995		ATCTTCAAGTTCATCATTGGCAACATTGAGAAGTACCGTCCACACTGCGAGCTGCTGATT	A_55_P2069995	Unknown	6	145264785	145264726	A_55_P2069995	1.51662	0.0400258	1374.34	1197.23	1146.51	1779.29	2084.35	1163.42	1249.02	1661	1431.36	1023.13	983.832	3296.22	2980.06	2847.86	3526.86	2213.25	2217.9	2942.97	2955.96	1836.28	1952.8	1770.35	2285.9	1818.09	1730.28	1858.14	2111.14
5640	A_51_P129317	ref|NM_025283|ens|ENSMUST00000161122|ens|ENSMUST00000162930|ens|ENSMUST00000162364	TCACTGGTGTGGCACTCATGGTTTTTAAATCAGTTTAGTATTATCTGTTGATAATGCCTG	NM_025283	ref|Mus musculus MOB family member 4, phocein (Mob4), mRNA [NM_025283]	1	55209833	55209892	Mob4	1.38807	2.42651e-16	3978.9	3964.62	3990.58	3981.5	5522.98	5320.85	5218.02	5340.56	5088.51	5683.07	5295.74	4828.55	5154.51	5701.69	5598.96	5728.65	5892.8	5730.28	6059.94	5061.56	5521.35	5577.29	5753.97	5484.9	5974.38	5834.19	5655.72
32414	A_30_P01026835		GGTCATTATCTGCATCATTATTTTCTCTACCACCTCTGTGGTAGTCTTTCAGTCGTTTTC	chr14:55433382-55452757_R	lincRNA:chr14:55433382-55452757 reverse strand	14	55445167	55445108	chr14:55433382-55452757_R	1.50476	0.00136188	1814.72	1672.01	1718.8	2053.34	2730.72	4039.82	3797.65	2406.04	2567.84	2551.37	2505.84	3187.83	3006.47	3177.74	3155.34	2374.42	2419.21	2351.03	2110.26	2432.25	2431.35	2657.66	2401.33	2833.39	2432.19	2601.34	2635.39
42865	A_55_P2172934	ref|NM_001242368|ref|NM_007972|ens|ENSMUST00000160662|ens|ENSMUST00000113085	AGAAAGAAAGAAAGAAAGAAAGAAAGAAAGAAAGGAAGGAAGGAAGGAAGGAAGAAAGAA	NM_001242368	ref|Mus musculus coagulation factor X (F10), transcript variant 1, mRNA [NM_001242368]	8	13056223	13056290	F10	1.47413	0.130842	7309.8	9647.42	6927.69	5354.28	10775.6	3073.59	6433.11	655.395	585.62	12540.5	10732.9	21538.6	32392.9	14517.5	17995.5	11675.9	11814.5	19887.8	16405.5	1010.67	1132.93	12792.8	14879.4	3804.93	2114.87	7941.97	13135.6
56869	A_55_P2056542	ref|NM_008697|ens|ENSMUST00000095666|ens|ENSMUST00000169074|ens|ENSMUST00000021468	GATTCAGTCACAAACTTCTGCTTGCTACAAATCAGCTTATTTATATGGTTTAAAGAGTGG	NM_008697	ref|Mus musculus ninein (Nin), transcript variant 2, mRNA [NM_008697]	12	71119985	71119926	Nin	1.47403	0.00289364	671.185	598.315	711.19	704.051	989.347	1036.61	956.86	1146.07	1111.17	1055	990.24	732.281	843.803	918.16	988.613	920.742	945.949	1019.42	992.646	1092.42	1125.58	1036.05	1071.6	940.378	906.999	979.423	955.626
48982	A_55_P1958480	gb|BC089308|gb|BY435118|tc|TC1601926	CCATGCTGCATCGTTGCTGTCAAATATTTAGCTACTGTATTTAGAAAATACTGTGGATGA	BC089308	gb|Mus musculus hypothetical protein LOC545005, mRNA (cDNA clone IMAGE:30361141), with apparent retained intron. [BC089308]	14	7701174	7701115	LOC545005	1.5581	0.00134877	5798.54	5333.81	5651.44	6410.38	9034.7	10078.6	9917.21	9780.04	9388.05	9462.86	8919.28	9659.87	9595.14	9671.26	11061.9	8600.25	8762.89	7525.44	7879.72	9649.97	9566.74	7622.85	7685.86	8572.75	8647.45	8392.19	8323.03
25668	A_66_P126492	ref|NM_133937|ens|ENSMUST00000035725|gb|AK163236|gb|AK150689	TCAGTAACATTGTTCGGAACTACTTGTCAATGTGTTTGAGGTGTTGAGAGGCAAAGGCTG	NM_133937	ref|Mus musculus RIKEN cDNA 6720456B07 gene (6720456B07Rik), mRNA [NM_133937]	6	113566320	113566379	6720456B07Rik	1.40224	0.0153634	6301.11	5594.2	6345.06	6964.06	8835.64	9611.97	9715.05	9339.08	9518.59	8928.07	8811.59	8727.25	8952.01	8952.27	9165.22	8600.25	8651.66	7696.75	8376.66	9131.59	8672.03	7394.75	7548.83	9204.07	9225.07	9044.53	9116.91
11331	A_51_P336635	ref|NM_134014|ref|NM_001035226|ens|ENSMUST00000020538|ens|ENSMUST00000109551	GCAAGATCATGTGCATATCATCCCATTGTAAAGCAACTTCAAAAATATGGGAACAGTTAG	NM_134014	ref|Mus musculus exportin 1, CRM1 homolog (yeast) (Xpo1), transcript variant 1, mRNA [NM_134014]	11	23196643	23196702	Xpo1	1.54322	0.00271106	4479.14	4081.24	4431.93	4924.23	6912.3	6969.08	6744.06	7693.27	7380.28	6793.25	6783.07	6655.51	6613.81	7045.1	7301.08	6547.82	6808.14	6615.27	6572.06	8306.07	8303.42	6336.79	6574.9	6364.67	6753.49	6618.05	6291.34
39550	A_65_P15675	ref|NM_153774|ens|ENSMUST00000041023|gb|AK161881|gb|BC048549	AGATTAAAGATTTGGAGTACTGTGTACCTCGTTAAAAGTACTGAGTGTTAGGAGTCCAGA	NM_153774	ref|Mus musculus importin 9 (Ipo9), mRNA [NM_153774]	1	137279209	137279150	Ipo9	1.4362	0.0148933	728.421	839.275	661.705	684.281	1046.16	961.211	946.068	958.227	1002.69	868.131	914.761	979.309	950.103	1053.76	1242.26	1270.42	1236.3	1128.4	1094.98	1158.67	1067.35	880.539	1001.72	970.377	1231	1041.56	1057.69
1530	A_55_P2108122	ref|NM_145985|ens|ENSMUST00000034607|gb|AK170005|gb|AK047995	GTCATGTAGTAAAGTAGACGAGAAATCTTATTAATCCAGTTGTATTTCAGAGTTTGTCCC	NM_145985	ref|Mus musculus archain 1 (Arcn1), mRNA [NM_145985]	9	44550457	44550398	Arcn1	1.49915	8.86721e-11	4559.21	4532.66	4713.77	4431.18	6834.95	6402.19	6050.81	7188.89	6865.02	6031.3	5923.75	7881.75	7383.77	8808.94	7572	7016.59	6516.26	6169.72	6744.73	7877.91	7572.52	6563.78	6160.6	6416.9	6083.1	6550.78	6587.51
27810	A_55_P2175880	ref|NM_019946|ens|ENSMUST00000120230|ens|ENSMUST00000120302|ens|ENSMUST00000140932	GGAGTTACTTTGTCAATGGCTTACAGGCTGCTAAGGAGCAGACTGTACTTGTAAAGAGAA	NM_019946	ref|Mus musculus microsomal glutathione S-transferase 1 (Mgst1), mRNA [NM_019946]	6	138104846	138104905	Mgst1	1.32932	9.53364e-10	1181.9	1206.72	1157.11	1181.87	1571.12	1791.4	1803.52	1661	1677.77	1382.04	1251.87	1581.28	1715.67	1701.67	1540.36	1529.24	1551.32	1448.79	1420.34	1330.72	1329.67	1466.5	1438.53	1798.14	1740.41	1712.33	1692.17
50428	A_51_P121818	ref|NM_016781|ens|ENSMUST00000168846|ens|ENSMUST00000088285|gb|AK138324	ATAATAGCTCTGCACAAGTCTCGGTAAAATATTTTTATTCGTCTTGTTTCACTGTGTGGA	NM_016781	ref|Mus musculus protein kinase, AMP-activated, gamma 1 non-catalytic subunit (Prkag1), mRNA [NM_016781]	15	98643461	98643402	Prkag1	1.43601	5.50645e-06	1965.37	1877.05	1943.77	2075.29	2822.28	2983.97	2468.34	2973.25	3116.78	2939.08	2950.15	2643.4	2585.36	2794.97	2888.64	2694.94	2762.66	2559.13	2552.95	3641.09	3499.92	2503.89	2599.67	2631.93	2639.95	2884.6	2775.59
26812	A_52_P260696	ref|NM_007488|ens|ENSMUST00000085077|gb|AK051629|gb|AB093225	TGCATCATAAAGTGACTATTGTGGGTAGTAGTATTTGGATTGGTGACATAACCTGCTGAG	NM_007488	ref|Mus musculus aryl hydrocarbon receptor nuclear translocator 2 (Arnt2), mRNA [NM_007488]	7	91395741	91395682	Arnt2	1.34883	0.00118648	538.31	562.476	491.006	561.449	726.092	726.467	688.026	836.248	802.936	627.252	655.424	550.015	618.935	709.884	785.676	749.668	781.31	675.365	715.052	929.005	845.827	577.05	627.348	763.684	758.809	746.204	803.83
35472	A_52_P89099	ref|NM_001039352|ref|NM_001039353|ref|NM_053086|ref|NM_001039351	TTCGAAGTAAGCTTTTCTGACAGACATTTTGCAACAACTTGACTGTTGTATATTGACAAG	NM_001039352	ref|Mus musculus nucleolar and coiled-body phosphoprotein 1 (Nolc1), transcript variant 3, mRNA [NM_001039352]	19	46159335	46159394	Nolc1	1.49318	0.00951513	584.917	605.353	499.227	650.17	873.386	792.039	837.847	908.219	1011.56	796.665	787.25	851.818	858.488	989.476	1058.6	937.023	865.099	893.445	838.84	1059.64	1024.23	694.508	693.449	794.63	837.906	814.914	868.843
31740	A_52_P430262	ref|NM_001045807|ens|ENSMUST00000061772|gb|BC120590|gb|BC137741	GTATTTTGTGCATTTTACTAAAATGGCAGCTTAACATTGTGTATCTGCTATTGTGATGCC	NM_001045807	ref|Mus musculus RNA binding motif protein 15 (Rbm15), mRNA [NM_001045807]	3	107129103	107129044	Rbm15	1.30632	0.119848	1489.51	1128.99	1697.85	1641.7	1945.78	1695.03	1735.28	1644.77	1686.7	1856.72	1860.32	1706.12	1684.52	1868.76	1706.46	2157.05	2190.41	2244.71	2323.8	1986.32	1982.7	1930.49	2121.49	1969.82	2169.02	2140.3	2146.47
48434	A_55_P1959061	ens|ENSMUST00000111852|gb|AF328926|tc|TC1584848	GTCTGAACCTGTAAGCCAACCCCAATTAAATGTTGTTTTTATAAAAATTTGCCTTGGTCA	ENSMUST00000111852	ens|2'-5' oligoadenylate synthetase 1B [Source:MGI Symbol;Acc:MGI:97430] [ENSMUST00000111852]	5	121274126	121274185	Oas1b	1.5142	1.44321e-07	3076.41	2975.14	3055.03	3199.06	4658.31	3670.39	4090.95	3560.26	3395.01	4267.81	4079.63	5822.52	6372.97	5717.3	5108.11	5728.65	5778.86	6059.97	5802.5	3641.09	3648.59	4343.06	4154.01	4332.63	4057.04	4462.48	4388.94
17533	A_51_P104897	ref|NM_080553|ens|ENSMUST00000049308|gb|AK028491|gb|AB182289	TACATGTCCTGTGTCCTGGGGACTAATGTGTTAATTGCCTTAAATAAATTAATAGACTCC	NM_080553	ref|Mus musculus inositol 1,4,5-triphosphate receptor 3 (Itpr3), mRNA [NM_080553]	17	27259102	27259161	Itpr3	1.36576	1.01274e-05	649.758	629.018	633.028	687.228	887.414	1008.66	981.549	798.608	745.47	562.409	551.159	969.556	977.546	1127.03	1108.83	961.423	954.799	795.03	843.074	1133.69	1045.75	801.358	778.304	737.853	771.967	1003.71	865.334
5377	A_55_P2117130	ref|NM_001142411|ens|ENSMUST00000109924|ens|ENSMUST00000073782|gb|AB470968	AAGCCCTACGAATGTAAGCAGTGTGGTAAAGCCTTTGGGTGTCAAAGTGGTCTGCAATAT	NM_001142411	ref|Mus musculus zinc finger protein 937 (Zfp937), mRNA [NM_001142411]	2	150065180	150065239	Zfp937	1.45401	0.0216118	577.726	690.521	554.736	487.921	840.019	645.385	720.881	628.626	678.208	768.768	795.905	969.556	847.475	910.295	1009.48	1026.79	1016.19	1240.53	1166.38	640.064	576.296	799.054	876.887	832.807	669.458	913.118	748.273
16295	A_51_P121818	ref|NM_016781|ens|ENSMUST00000168846|ens|ENSMUST00000088285|gb|AK138324	ATAATAGCTCTGCACAAGTCTCGGTAAAATATTTTTATTCGTCTTGTTTCACTGTGTGGA	NM_016781	ref|Mus musculus protein kinase, AMP-activated, gamma 1 non-catalytic subunit (Prkag1), mRNA [NM_016781]	15	98643461	98643402	Prkag1	1.40764	2.99853e-05	2012.19	1907.04	2009.9	2119.64	2832.44	2964.14	2762.18	3035.69	3126.28	2881.07	3071.86	2799.12	2567.44	2696.92	2917.3	2639.02	2728.24	2490.86	2491.72	3463.06	3470.71	2581.8	2535.16	2589.08	2715.75	2952.52	2833.72
2708	A_66_P104390	ref|NM_019718|ens|ENSMUST00000026009|gb|AK185320|gb|AK192226	CTGGAGAAGTTATTTTGAAAATACTGATATTCTCATCTATGTAATTGACAGTGCCGACAG	NM_019718	ref|Mus musculus ADP-ribosylation factor-like 3 (Arl3), mRNA [NM_019718]	19	46626096	46617997	Arl3	1.4011	0.00442583	3363.55	3258.44	3118.17	3714.04	4712.67	4113.2	4059.91	4807.9	4653.8	4126.24	4145.24	5547.44	5759.37	5050.6	5752.74	4653.79	4978.82	4598.86	4508.47	4580.71	4739.77	4289.2	4382.03	4719.97	4540.45	4641.73	5028.48
58773	A_51_P119031	ref|NM_001081430|ens|ENSMUST00000153488|ens|ENSMUST00000037362|gb|AK044235	GTCATCACATATGAGTTGAGTATCTATGAACCATCACGTGTATCTCAAAAATATTGGACT	NM_001081430	ref|Mus musculus N(alpha)-acetyltransferase 30, NatC catalytic subunit (Naa30), mRNA [NM_001081430]	14	49810345	49810404	Naa30	1.48871	0.0121441	730.961	623.483	827.842	741.558	1088.19	843.466	1011.34	1035.32	1074.38	951.835	925.369	1038.51	959.252	1045.67	1145.38	1202.67	1226.66	1358.01	1409.64	1175.42	1177.36	1057.95	1047.45	1040.27	1112.89	1063.17	1038.2
22807	A_52_P192426	ref|NM_011609|ens|ENSMUST00000032491|gb|AK206824|gb|AK159989	AGCAATCTTTGTATCAATTATATCACACTAATGGATGAACTGTGTAAGGTAAGGACAAGC	NM_011609	ref|Mus musculus tumor necrosis factor receptor superfamily, member 1a (Tnfrsf1a), mRNA [NM_011609]	6	125312376	125312435	Tnfrsf1a	1.39481	5.56964e-08	932.771	902.889	947.882	947.543	1301.04	1488.41	1404.67	1189.67	1139.25	1057.21	995.587	1504.45	1495.33	1640.44	1664.17	1387.32	1543	1385.5	1420.34	1076.01	1147.67	1094.62	1191.77	1052.1	1064.54	1299.6	1381.12
31063	A_30_P01032392		GAGTGTGATGATACTTCAGAACATACTGTCTGGCACAAGATTTCCTTTAATAAGTCATTT	chr14:105497388-105511063_R	lincRNA:chr14:105497388-105511063 reverse strand	14	105506430	105506371	chr14:105497388-105511063_R	1.64611	0.0592551	580.902	359.962	686.638	696.106	956.229	1036.61	940.661	1163.41	1038.29	1089.68	1125.79	920.175	895.165	847.74	861.138	801.459	852.011	762.616	791.077	1488.68	1480.62	764.749	729.486	895.525	882.904	867.81	801.437
33039	A_51_P372895	ref|NM_001243067|gb|AK007242|gb|BC064812|gb|BI691461	GAAACAGTAAAGCTTTGGCACATCAGTGTAATCTTCAGATGCATCAAAAAACTTATACTG	NM_001243067	ref|Mus musculus RIKEN cDNA 1700123A16 gene (Zfp433), mRNA [NM_001243067]	10	81184363	81184422	Zfp433	1.43761	0.109092	924.88	640.041	1157.11	977.489	1329.62	1518.3	1440.61	1493.55	1597.21	1576.45	1642.18	1280.83	1269.39	1208.93	1447.61	1035.02	1245.94	1240.53	1249.12	1092.42	1110.93	1206.67	1225.49	1308	1405.33	1346.76	1310.38
12959	A_52_P412321	ref|NM_027654|ens|ENSMUST00000026032|gb|AB047007|gb|AK155067	GAGACTGTCTCCTGTTAGAAATGGCTCTTCTTAACTAACATCCCTTAAACAAATATGAGG	NM_027654	ref|Mus musculus polycomb group ring finger 6 (Pcgf6), mRNA [NM_027654]	19	47108598	47108539	Pcgf6	1.37988	0.0426468	1340.47	1212.14	1231.71	1577.56	1849.69	1808.79	1842.96	1980.08	2022.4	1802.63	1892.06	1722.73	1786.47	1956.47	1938.66	1686.54	1795.02	1747.16	1776.64	2117.87	2082.5	1637.1	1526.01	1898.45	1821.55	1934.02	1916.98
51461	A_55_P1953132	gb|BC106116|gb|BC090256|gb|BC086904|gb|BC086935	CATACGAATTCATGGCCTAATGTACACAAAGAAATAAAGTACCAGTACCAGGAAACAAAA	BC106116	gb|Mus musculus ribosomal protein L21, mRNA (cDNA clone MGC:117917 IMAGE:3985115), complete cds. [BC106116]	8	22231509	22231568	Rpl21	1.39062	0.000308275	37095.5	35589.6	35587.4	40109.6	51585.9	32778	35320.5	32718.7	32278	31150.8	32942.4	68402.1	60819.6	60168.2	65957	65175.7	67830.2	67097.9	74691.7	51063.9	49077.3	49698.2	48793.3	50187.5	52194.5	51966.5	54579
12701	A_55_P2161342	ref|NM_001039050|ref|NM_008863|ref|NM_001190402|ref|NM_001039051	AAACATAATCCATTCTGTGTCCTGTGCTGGGGATGCTTTTGTGATATAAGGGAGGGGGAT	NM_001039050	ref|Mus musculus protein kinase inhibitor beta, cAMP dependent, testis specific (Pkib), transcript variant 2, mRNA [NM_001039050]	10	57460814	57460873	Pkib	1.98	0.00122629	2712.8	3114.94	2556.66	2466.8	5371.35	2368.31	2219.23	2761.23	2596.23	2326.15	2279.51	9573.76	9595.14	9095.67	10032.6	9986.28	9885.38	9163.96	8763.32	3266.46	3181.11	3324.69	3107.81	3488.16	3363.27	3812.49	3978.92
4293	A_52_P340073	ref|NM_010111|ens|ENSMUST00000001319|gb|BC057009|gb|AK134108	GTCATCGGTTGGCTACGTTTTGGTTCTATGCTAAACTGTGAAGAATCGGATGAATTGATG	NM_010111	ref|Mus musculus ephrin B2 (Efnb2), mRNA [NM_010111]	8	8618236	8618177	Efnb2	1.47506	0.0161051	5524.68	4895.84	5344.81	6333.4	8149.23	9232.57	8768.27	8833.81	8954.08	8917.25	9560.49	7864.23	7839.44	7946.2	6896.05	7375.02	7425.22	7221.79	7653.73	8512.01	8156.6	7590.35	7895.35	8220.82	8555.91	8145.93	7717.89
7663	A_51_P316949	ref|NM_001111121|ens|ENSMUST00000147545|gb|AK012728|tc|TC1605432	TCTCTCTTTCTAAATTTTTGATTACAAATGTGTTAGCCTAATGTGTTGGGGAGCATTTCC	NM_001111121	ref|Mus musculus coiled-coil domain containing 6 (Ccdc6), mRNA [NM_001111121]	10	69655250	69655309	Ccdc6	1.40161	7.57131e-06	722.601	741.763	680.351	745.689	1012.8	773.389	935.245	1026.84	1092.68	917.33	939.161	979.309	977.546	1151.59	1167.54	1101.46	1051.26	1019.42	1029.66	1260.62	1147.67	877.023	930.572	874.227	955.06	1046.12	1027.89
27044	A_51_P481788	ref|NM_011949|ens|ENSMUST00000069107|gb|AK048159|gb|AK148853	GTGGATGCCTTTTTGGTGTTGTATCCCAAACTGCATAGATTATTTAGGATAATGATAAGT	NM_011949	ref|Mus musculus mitogen-activated protein kinase 1 (Mapk1), transcript variant 1, mRNA [NM_011949]	16	17047243	17047302	Mapk1	1.38707	3.24938e-10	3347.41	3404.45	3377.49	3260.3	4643.09	4131.47	4307.44	4339.65	4379.59	4267.81	4276.96	4161.67	3629.21	4313.73	4056.03	4538.52	4772.27	5031.5	5637.68	5610.22	5453.01	4936.95	5371.76	4536.45	4798.23	4811.66	4786.27
5245	A_51_P360880	ref|NM_001082485|ref|NM_001135019|ens|ENSMUST00000174462|gb|AK088432	AATGCAACTAGTAACAAAATTGGAATTTTAGCAACTTTTTTCTTCTGTATTTGTTGCATG	NM_001082485	ref|Mus musculus zinc finger protein 266 (Zfp266), transcript variant 1, mRNA [NM_001082485]	9	20299682	20299623	Zfp266	1.41497	4.91602e-05	1378.2	1276.59	1404.69	1453.31	1950.11	1622.88	1616.23	1620.31	1579.22	1619.98	1525.75	2364.03	2274.58	2264.62	2500.07	2189.14	2199.57	2147.65	1844.32	1969.2	1990.25	1977.79	2086.21	1778.24	1780.93	1967.36	1984.14
49804	A_51_P481788	ref|NM_011949|ens|ENSMUST00000069107|gb|AK048159|gb|AK148853	GTGGATGCCTTTTTGGTGTTGTATCCCAAACTGCATAGATTATTTAGGATAATGATAAGT	NM_011949	ref|Mus musculus mitogen-activated protein kinase 1 (Mapk1), transcript variant 1, mRNA [NM_011949]	16	17047243	17047302	Mapk1	1.40292	1.21396e-06	3197.35	3316.6	3235.81	3039.62	4485.6	4149.69	4276.51	4252.33	4426.49	4180.61	3883.4	3690.98	3937.9	3923.64	3937.9	4480.82	4835.17	5173.88	5401.09	4842.48	5315.25	4680.28	4801.65	4393.83	4933.67	4664.3	4501.4
38636	A_51_P426270	ref|NM_008597|ens|ENSMUST00000032342|gb|AK159591|gb|BC009120	GCCGAGGAGCCAGATATTAGCGCGAAGAAACAGTCATTTGGTTGTGGAGTTTCGTTTTAT	NM_008597	ref|Mus musculus matrix Gla protein (Mgp), mRNA [NM_008597]	6	136821184	136821125	Mgp	1.08712	0.718283	1442.73	1032.33	1307.25	1988.62	1568.43	3143.61	3043.19	801.37	809.72	1706.07	1579.2	1781.26	1754.84	2217.54	1803.88	1490.84	1608.83	1094.69	1084.8	1366.19	1466.06	1114.04	1214.24	645.708	644.264	2023.95	2111.14
38356	A_51_P452875	ref|NM_001082532|ens|ENSMUST00000010751|ens|ENSMUST00000123680|gb|AK007367	TCTTTTGTAGCTGAAAAATACTTTTCAATAAAATGTCTTATGGGAGAGGAACACGACCAG	NM_001082532	ref|Mus musculus phosphatidylinositol glycan anchor biosynthesis, class Y-like (Pigyl), mRNA [NM_001082532]	9	21962728	21962787	Pigyl	1.38019	0.000127032	720.026	664.661	730.974	764.442	993.772	683.653	740.381	784.798	768.803	749.055	679.663	1169.99	1160.28	1176.17	1108.83	1151.91	1322.41	1188.19	1355.77	871.713	902.935	977.9	985.49	1018.74	1004.01	973.623	1088.67
50406	A_51_P487501	ens|ENSMUST00000038658|ens|ENSMUST00000055261|gb|AK167515|gb|AK160521	TCATTGAAATGGTTTTCTCCTCAGAATGTATCAAATAAGTATTCTGTAAAGCCATTCCGG	ENSMUST00000038658	ens|MOB kinase activator 1A [Source:MGI Symbol;Acc:MGI:2442631] [ENSMUST00000038658]	6	83293379	83293438	Mob1a	1.54461	9.36015e-08	1273.4	1237.99	1231.71	1350.51	1966.91	1712.72	1745.02	2233.62	2091.76	1748.92	1714.76	2135.39	2137.14	2248.91	2423.12	2133.04	2108.32	2174.01	2089.1	2288.91	2185.12	1603.65	1547.71	1728.55	1576.77	1858.14	1787.25
45681	A_55_P1954774	nap|NAP111357-1	GAGTGAGTAGTGTCAGCCTGCTGTGAAGTTAACAGAAATACTTCAATTTTATTTTCAGTA	NAP111357-1	Unknown	1	47422128	47422069	NAP111357-1	1.32783	2.11884e-05	6900.15	6598.84	7039.24	7062.36	9162.24	8901.03	9050.97	9164.22	9800.57	8863.19	9309.18	8358.78	8281.24	8450.41	7840.48	8754.74	8865.48	8682.05	8888.56	9563.44	9641.99	9413.67	9724.86	9725.04	10541.7	10081.6	9666
30923	A_51_P275514	ref|NM_012027|ref|NM_201245|ens|ENSMUST00000066330|ens|ENSMUST00000108751	TGTTGTCTTTATCACAGCTTTTTTCCCATGGTATTCTCAGATTAGTCACGCGCAAGCAGT	NM_012027	ref|Mus musculus myosin phosphatase Rho interacting protein (Mprip), transcript variant 2, mRNA [NM_012027]	11	59589261	59589320	Mprip	1.4012	0.0595902	4663.07	3714.73	4659.92	5614.56	6533.89	8100.45	7589.49	7519.88	8243.45	7788.25	7826.94	5576.9	5944.85	6221.18	5723.54	5863.49	5822.74	5358.85	5206.29	7442.43	6862.94	5186.73	5394.1	6291.48	6441.07	6673.97	6666.65
32096	A_51_P125691	ref|NM_028023|ens|ENSMUST00000062092|gb|AK156081|gb|AK032980	CCCGTGTGCAGGATGGCTTTATTTATGCCTATTTATATGTAAATGCCACTGAAAGCTAAG	NM_028023	ref|Mus musculus cell division cycle associated 4 (Cdca4), mRNA [NM_028023]	12	114059030	114058971	Cdca4	1.36587	0.000675656	1590.13	1700.95	1510.42	1559	2171.91	2415.89	2151.53	2300.87	2372.95	2145.5	2245.52	2154.93	2047.32	2139.45	2538.45	1974.66	1982.73	1968.02	1815.15	2432.25	2209.03	1918.77	1866.37	2319.26	2234.45	2235.34	2313.59
42439	A_55_P2104472	nap|NAP028575-1	CAGGTTCTTGTTGGTACACAGCACAAATTAGTTATATATGGGGACAGTAGTTTTTTGTTT	NAP028575-1	Unknown	18	75341587	75341528	NAP028575-1	1.48267	0.0318177	18093.3	14608.1	20775.9	18895.8	26826.3	30772.5	29054.2	26687.1	26332.4	27471.6	27127	25803.3	27125.4	28752.2	23129.6	26683.7	26164.9	23449.2	24303.1	31098.5	33617.7	24650.5	23953.7	26052.1	26244	26359	25347.9
5572	A_55_P2387284	gb|BC099970|tc|TC1646119|nap|NAP041479-1	CCTCTCTTTCTGGTGTGTCTGAAGATAGTACCGTGTACTCATATACATAAAATAAATGTA	BC099970	gb|Mus musculus cDNA clone IMAGE:30083193. [BC099970]	5	90746700	90746759	BC099970	1.75194	0.00132965	8112.36	8517.98	7510.76	8308.33	14212.4	5670.34	6611.28	4888.58	4568.11	9851.78	9243.92	24182.2	27504.2	22446.5	22709.1	21977	22359.5	24188.7	24303.1	10344.6	10552	9295.26	10441.2	9765.16	8586.44	10388.2	12794.6
56334	A_55_P2069176	ens|ENSMUST00000072852|nap|NAP014020-001	GTCAACCTGGATGAGTTGTGGACGTTGGTCAACGAGCAGCGCGGGTCAATACAGCAAAAA	ENSMUST00000072852	ens|predicted gene 5054 [Source:MGI Symbol;Acc:MGI:3649024] [ENSMUST00000072852]	7	149491977	149491918	ENSMUST00000072852	1.42064	0.00588249	4119.37	4634.8	3688.71	4034.61	5852.17	3562.55	2858.74	3433.28	3346.75	3148.9	3149.23	7688.17	8121.05	8737.28	8040.57	8522.96	8950.91	8762.39	8792.24	4004.82	3801.57	5900.45	5494.92	4863.23	5800.53	5960.41	5806.69
38201	A_55_P2114994	nap|NAP111417-1	CTGGGAACGTTTGAATCGACACCTGTAAATGTATCCATCCTTTTAATTTATGTAAGGTTT	NAP111417-1	Unknown	8	47316001	47316060	NAP111417-1	1.86073	0.000264401	36210.8	38874.1	32400.2	37358.2	67378.7	32567.1	33056.8	35589.7	34612	32415.3	33282.8	109260	98661.5	126872	99728.2	101635	107448	99724.8	118395	57727.6	53868.3	51716	51874.9	50666.9	49797.1	50461.9	52970.9
44647	A_55_P2060793	nap|NAP062435-1	CTTCTTGTTCTGTTCTGTGTACCGCCCCAAAATCAAAGTCAAGCATCCTAGCTTATCTAT	NAP062435-1	Unknown	6	114119209	114119150	NAP062435-1	1.32394	0.183129	23120	15578	28775	25007.2	30609.4	40364.9	40384.8	42509.6	42287.4	34950.6	35325.8	31789.4	25984.1	17718.7	11061.9	18138.8	16306.9	17794.4	18417.7	42739.1	41384.7	33367.1	30118.4	33329.7	33395.8	32800.8	33237
24225	A_55_P1963863	ref|NM_001081116|ens|ENSMUST00000107032|ens|ENSMUST00000037681|tc|TC1657958	GCCTACTTGCTGTAGCAAGCATCAATAAGTGCTCAATAAATGTTGAATTCATGTTTAATG	NM_001081116	ref|Mus musculus Rho guanine nucleotide exchange factor (GEF) 17 (Arhgef17), mRNA [NM_001081116]	7	108018351	108018292	Arhgef17	1.5335	0.000761759	700.343	763.463	648.371	689.196	1073.98	1064.15	1034.57	1060.72	1020.45	970.121	946.591	1119.09	1087.22	1143.4	1302.48	1093.09	1104.68	1119.95	1074.61	1217.7	1314.22	1029.11	1018.01	953.225	953.969	956.196	1043.93
9998	A_55_P2108738	ref|NM_010878|gb|AK054051|gb|BC002015|gb|AK027980	ATGCAGTGCATCTCTATAGAAGAGTTCTTTATTCTTGGTCTTACTGTTTTCTTTGCTGTT	NM_010878	ref|Mus musculus non-catalytic region of tyrosine kinase adaptor protein 1 (Nck1), mRNA [NM_010878]	9	100395722	100395663	Nck1	1.36547	4.19798e-15	1509.46	1497.55	1499.97	1530.87	2061.13	2150.97	2073.66	1962.07	1954.19	2044.48	1956.39	2096.64	2109.99	2100.71	2300.38	2173.08	2108.32	2200.46	2068.01	1820.12	1727.94	2098.23	1911.86	2147.69	2029.19	2175.8	2134.67
2746	A_51_P125446	ref|NM_026963|ens|ENSMUST00000030842|gb|AK007657|gb|AK146824	TTCACTATGATTCGTTTTGTTAAGATATCTTGGTTTTAGTGCTGATAGGTGTGAGAGCTA	NM_026963	ref|Mus musculus leucine zipper and CTNNBIP1 domain containing (Lzic), mRNA [NM_026963]	4	148870470	148870529	Lzic	1.41644	0.000152052	849.241	866.841	801.027	879.856	1202.9	1073.25	1260.56	1261.47	1215.83	1212.11	1182.56	1068.53	1114.63	1282.22	1204.77	1202.67	1245.94	1222.95	1115.35	1357.31	1352.84	1142.57	1070.5	1255.34	1198.72	1264.73	1158.9
23151	A_30_P01032906		AATCTGGGTTCTGTCTGTGCTGTTACGTTCTACATGCAGTGAGTGTAGTTTAACTCCACT	chr5:110261075-110376700_F	lincRNA:chr5:110261075-110376700 forward strand	5	110374430	110374489	chr5:110261075-110376700_F	1.39463	5.53503e-09	1370.01	1324.78	1372.37	1412.88	1910.66	1747.82	1754.75	1926.53	1925.39	1835.03	1860.32	1598.07	1770.62	1688.05	1596.93	1912.49	1836.46	1910.83	2152.79	2144.69	2523.61	1804	1957.83	2021.49	2158.16	1890.34	2018.32
18945	A_55_P2023707	ref|NM_001081557|ens|ENSMUST00000097774|ens|ENSMUST00000049790|ens|ENSMUST00000058864	GCTATCCTTGTTACCCATTCAAAATCAGCTGTACTGTGTGAATGAAATAAAGACATTAAG	NM_001081557	ref|Mus musculus calmodulin binding transcription activator 1 (Camta1), transcript variant 1, mRNA [NM_001081557]	4	150433985	150433926	Camta1	1.61287	1.58313e-05	1831.12	1657.55	1889.24	1946.59	2953.37	3013.77	2966.85	3731.74	3732.34	3172.17	2961.22	2672.81	2495.16	2552.66	2446.22	2678.96	2848.47	2683.89	2799.53	3890.87	3990.63	2753.57	2970.54	2738.34	2650.81	2647.11	2576.49
49371	A_52_P140789	ref|NM_030201|ref|NR_027492|ens|ENSMUST00000046283|gb|BC085181	GAAGAGCTAGTTCTTATGTGAACAGTTTCTTTAGAACTTTGATTAACAAGCTATGGCTTG	NM_030201	ref|Mus musculus heat shock protein 70 family, member 13 (Hspa13), transcript variant 1, mRNA [NM_030201]	16	75755627	75755568	Hspa13	1.3453	6.17256e-05	2017.7	1967.54	1954.75	2130.81	2714.4	2263.88	2321.51	2858.15	2744.85	2303.55	2426.89	2643.4	2522.38	2674.26	2757.41	2903.13	3089.88	3173.3	3084.88	2735.07	2746.47	2732.32	2578.34	2578.35	2823.49	2805.59	2949.78
37630	A_66_P138137	ref|NM_013632|ens|ENSMUST00000048615|gb|AK153451|gb|X56548	CTCTACTCTGTTTCCTTGATGAAGTCACTAGTCTCTGTTCTTAGATCCTAGCAGAAAGGA	NM_013632	ref|Mus musculus purine-nucleoside phosphorylase (Pnp), mRNA [NM_013632]	14	51571344	51571403	Pnp	1.29637	0.138909	9786.64	7286.06	11034.1	11039.7	12687.1	13402.9	11550.8	13139.8	13279.7	13148.4	13810.4	11622.5	11431.7	11890.4	13002.7	11675.9	11982	11032.5	11016.3	16050.6	15573.2	10583.1	11249	12777.2	13013.2	13725	14158
15817	A_51_P140607	ref|NM_138757|ens|ENSMUST00000032427|gb|BC026851|gb|BC005696	GTACTTTTACAGCAAGATTGTATAGCTATGTTGCCTGGACTGGTTTTTACATTTTTAGAG	NM_138757	ref|Mus musculus RIKEN cDNA 4933424B01 gene (4933424B01Rik), mRNA [NM_138757]	6	146498403	146498344	4933424B01Rik	1.45155	7.67588e-08	2142.14	2196.84	2109.95	2119.64	3109.44	3073.59	2891.05	3116.43	3298.57	3125.61	3193.39	3031.34	3130.77	3092.49	3244.86	3336.71	3246.96	3032.66	3155.07	3071.26	3032.87	2881.93	3065.15	3012.19	3276.54	2997.9	3100.22
47076	A_30_P01030483		TCAACCTCAGCTTTATACTTGCACTGTTTAACAGTCAATCAGCAACTGCAGGACTCACGA	chr3:100363012-100369971_R	lincRNA:chr3:100363012-100369971 reverse strand	3	100366834	100366775	chr3:100363012-100369971_R	1.37181	0.000196752	537.161	506.482	575.604	529.397	736.883	748.713	716.837	845.365	844.116	793.187	809.966	614.04	639.975	674.439	697.631	630.861	685.824	620.664	676.922	945.355	931.452	683.569	751.795	698.976	673.674	765.217	762.854
43030	A_66_P105736	ref|NM_019671|ref|NM_001047159|ens|ENSMUST00000091853|ens|ENSMUST00000099946	ATCAAGTGAAACCAAGCCATATTGTTTGAGCCAATTAAGAAAAGTGCAGTTTTTACAGTG	NM_019671	ref|Mus musculus neuroepithelial cell transforming gene 1 (Net1), transcript variant 1, mRNA [NM_019671]	13	3882498	3882439	Net1	1.49224	5.31796e-05	519.05	519.816	487.491	549.844	774.548	798.629	876.338	949.526	887.643	780.404	800.233	730.399	812.578	863.322	725.488	757.296	754.196	787.362	807.019	662.967	697.188	713.214	703.62	692.525	764.288	766.338	709.484
4929	A_55_P1995924	ref|NM_001127189|ens|ENSMUST00000105734|gb|BC055069|ens|ENSMUST00000105739	TGTGAAAATGTAGAAAGCCTTTCATGACACCTTTTACTTGTTCACCCTCAAATGTTACAA	NM_001127189	ref|Mus musculus predicted gene 13157 (Gm13157), mRNA [NM_001127189]	4	147128367	147128308	Gm13157	1.56722	9.23623e-12	635.664	626.253	642.233	638.505	996.223	951.618	948.229	949.526	891.285	862.585	946.591	1139.44	1169.4	1110.68	1354.66	1018.58	1033.7	1119.95	1105.16	803.685	881.535	900.481	891.923	989.704	1040.82	873.603	933.771
19889	A_55_P2159665	ref|NM_001127188|ens|ENSMUST00000066794|ens|ENSMUST00000117638|gb|CF728121	GGAGAGAAACCTTACAAATGTAGTAAATGTGACAAATGCTTTACCAAGAAATCCCAACTT	NM_001127188	ref|Mus musculus zinc finger protein 534 (Zfp534), mRNA [NM_001127188]	4	147048437	147048379	Zfp534	1.64539	5.9897e-06	1219.87	1330.55	1199.64	1129.41	2007.16	1585.7	1553.49	1411.76	1421.78	1554.5	1714.76	2682.58	2449.56	2491.17	2561.42	2438.8	2000.45	3090.26	3074.89	1488.68	1398.85	1942.25	2027.59	1990.42	1811.38	1732.95	1734.38
14661	A_51_P104897	ref|NM_080553|ens|ENSMUST00000049308|gb|AK028491|gb|AB182289	TACATGTCCTGTGTCCTGGGGACTAATGTGTTAATTGCCTTAAATAAATTAATAGACTCC	NM_080553	ref|Mus musculus inositol 1,4,5-triphosphate receptor 3 (Itpr3), mRNA [NM_080553]	17	27259102	27259161	Itpr3	1.31889	1.56099e-05	656.52	687.798	643.256	638.505	865.879	1008.66	915.689	681.504	723.461	586.795	581.793	989.093	950.103	1102.51	1101.58	985.854	954.799	763.471	828.245	1067.82	981.363	774.988	714.889	697.9	773.064	964.333	901.427
18248	A_55_P2057212	ref|NM_133780|ens|ENSMUST00000138718|gb|AF490392|ens|ENSMUST00000119161	TTAAATAGGTATGCTCATTTCAACATTCTTTATTAATAAAATGTATTTCAATGTCAAAAA	NM_133780	ref|Mus musculus translocated promoter region (Tpr), mRNA [NM_133780]	1	152297003	152297062	Tpr	1.86363	3.46028e-06	1254.68	1212.14	1296.4	1255.49	2338.26	1585.7	1416.73	1766.16	1633.07	1510.05	1403.24	3355.5	3247.51	3053.92	3603.19	3192.32	3608.81	3341.66	3296.78	2315.97	2392.14	1977.79	1877.7	1638.89	1659.15	1681.35	1884.02
21051	A_52_P579640	ref|NM_021511|ens|ENSMUST00000072079|gb|AK214958|gb|AK013172	GGAAAACTTTGGCCCTAACTATAATATTAAAAGTATAGTGCTTTTTGGTGTTGGTTCAGG	NM_021511	ref|Mus musculus RRS1 ribosome biogenesis regulator homolog (S. cerevisiae) (Rrs1), mRNA [NM_021511]	1	9537213	9537272	Rrs1	1.39176	0.000189977	2018.44	2166.33	1910.98	1978.02	2809.19	2625.01	2490.64	2509.29	2577.33	2326.15	2268.18	2847.42	2787.91	3092.49	3533.78	3224.42	3282.04	3198.37	3134.96	2662.49	2634.28	2458.26	2599.67	2886.02	2931.01	2794.31	2938.19
49770	A_52_P64356	ref|NM_010097|ens|ENSMUST00000031249|gb|AK002996|gb|AK134608	AGTGAGATACTGCTCTTTTGAGATAAATATGCCTCCTTTTCAGTGTCTTGATGTCCTAAT	NM_010097	ref|Mus musculus SPARC-like 1 (Sparcl1), mRNA [NM_010097]	5	104508208	104508149	Sparcl1	1.28939	0.161777	3046.34	2920.5	2386.57	3831.95	3927.92	8155.82	6533.49	3360.66	3202.58	3941.13	3818.04	4667.23	5216.9	5826.44	5869.16	3184.3	3124.67	2740.95	2789.8	3183.87	3313.08	2668.38	2546.02	1758.36	1862.38	4406.94	4244.05
2757	A_52_P668715	ref|NM_026532|ens|ENSMUST00000008594|gb|AK028410|gb|BC003955	CCGATATAGCTTTTCATCCTTGAGACCTCTGGATAGTATAAAGCTACTAAAATAGCAACT	NM_026532	ref|Mus musculus nuclear transport factor 2 (Nutf2), mRNA [NM_026532]	8	108403918	108403977	Nutf2	1.27032	0.0718952	1140.16	1018.58	1072.46	1329.44	1448.37	1547.58	1368.23	1336.19	1402.48	1543.46	1568.59	1250.94	1251.28	1361.81	1383.92	1395.48	1431.8	1276.12	1355.77	1588.51	1653.9	1288.04	1304.4	1588.6	1730.28	1597.54	1639.14
7551	A_55_P2008244		GACAAAATTTGAGAACCTCTGCAAAATTATGAAAGATATTTTGGAGAAGAAGGTTGCCCA	A_55_P2008244	Unknown	19	11513253	11513312	A_55_P2008244	1.4692	0.0299919	1300.88	1570.65	1023.68	1308.31	1911.26	1396.03	1404.67	1774.31	1722.53	1394.06	1391.74	2145.15	2056.2	973.54	3120.79	2567.08	2464.43	2773.34	2623.14	2020.89	1923.32	1524.49	1710.82	1688.79	1679.54	1753.58	1939.19
30655	A_51_P481788	ref|NM_011949|ens|ENSMUST00000069107|gb|AK048159|gb|AK148853	GTGGATGCCTTTTTGGTGTTGTATCCCAAACTGCATAGATTATTTAGGATAATGATAAGT	NM_011949	ref|Mus musculus mitogen-activated protein kinase 1 (Mapk1), transcript variant 1, mRNA [NM_011949]	16	17047243	17047302	Mapk1	1.38669	3.82438e-08	3381.84	3302.03	3521.26	3322.22	4689.56	4358.14	4194.1	4234.87	4549.15	4224.17	4276.96	4057.81	3973.93	4025.24	4320.95	4596.18	4799.23	5190.67	5617.09	5088.64	5596.91	5004.74	5551.09	4597.57	5314.84	5017.27	4580.67
47569	A_51_P481788	ref|NM_011949|ens|ENSMUST00000069107|gb|AK048159|gb|AK148853	GTGGATGCCTTTTTGGTGTTGTATCCCAAACTGCATAGATTATTTAGGATAATGATAAGT	NM_011949	ref|Mus musculus mitogen-activated protein kinase 1 (Mapk1), transcript variant 1, mRNA [NM_011949]	16	17047243	17047302	Mapk1	1.39005	2.63644e-11	3305.6	3258.44	3377.49	3280.86	4594.94	4195.16	4090.95	4322.17	4634.72	4256.89	4243.96	4010.28	4072.61	4243.57	3974.57	4274.96	4592.51	5207.46	5370.29	5187.42	5498.61	4735.6	5327.14	4607.76	4860.6	4698.2	4683.18
61795	A_55_P2179216	ref|NM_010763|ens|ENSMUST00000008907|ens|ENSMUST00000090730|gb|BC049121	CCTGCACTGGTTATTTTTGTTGTTGATACTGCTCTATATTTTGGCAGAAAAAAGGGTAAA	NM_010763	ref|Mus musculus mannosidase, alpha, class 1A, member 2 (Man1a2), mRNA [NM_010763]	3	100370325	100370266	Man1a2	1.39457	0.0245647	710.248	708.283	614.544	807.917	990.489	1073.25	1149.08	1128.84	1020.45	1129.69	1012.74	817.02	841.048	926.036	988.613	838.462	998.7	1044.49	1094.98	863.521	874.399	956.822	1004.98	1085.37	926.682	1032.42	983.17
8674	A_51_P481788	ref|NM_011949|ens|ENSMUST00000069107|gb|AK048159|gb|AK148853	GTGGATGCCTTTTTGGTGTTGTATCCCAAACTGCATAGATTATTTAGGATAATGATAAGT	NM_011949	ref|Mus musculus mitogen-activated protein kinase 1 (Mapk1), transcript variant 1, mRNA [NM_011949]	16	17047243	17047302	Mapk1	1.39699	7.65598e-05	3372.82	3448.59	3521.26	3148.62	4711.8	4204.24	4286.82	4348.39	4615.65	4245.98	4200.03	4199.23	4143.98	4352.72	4161.1	4686.68	4745.31	5190.67	5483.31	5356.27	5731.95	4791.19	5607.35	4679.14	5059.75	4518.25	5051.63
29582	A_51_P125691	ref|NM_028023|ens|ENSMUST00000062092|gb|AK156081|gb|AK032980	CCCGTGTGCAGGATGGCTTTATTTATGCCTATTTATATGTAAATGCCACTGAAAGCTAAG	NM_028023	ref|Mus musculus cell division cycle associated 4 (Cdca4), mRNA [NM_028023]	12	114059030	114058971	Cdca4	1.40016	0.00670506	1721.61	1556.11	1782.05	1826.68	2410.54	2548.96	2611.48	2500.01	2481.34	2314.85	2483.34	2544.51	2403.68	2405.77	2400.03	2261.55	2282.13	2209.3	2195.51	2727.1	2598.01	2110.39	2156.81	2481.39	2432.19	2461.81	2421.7
25213	A_66_P134809	ref|NR_002840|gb|AK083453|gb|X59728|gb|BC080708	ATAGAAGATGGTGTCAGATATATTGTGTTAAAATTTTACCATTAAAGTGTATTATAACAT	NR_002840	ref|Mus musculus growth arrest specific 5 (Gas5), non-coding RNA [NR_002840]	1	162968608	162968667	Gas5	1.45723	2.54707e-05	11645	12560.4	10925.2	11449.2	16969.4	13504.4	13711.8	13818.5	13896.6	14368.3	13930.1	21202.8	20605.6	21289.5	22779.3	19336.8	20451	18298.5	20823.8	14847.3	15181.5	16014.6	14441.6	15751.8	16050.9	16174.5	16846.9
45192	A_55_P2040878	ref|NM_001040691|ref|NM_011677|ens|ENSMUST00000112275|ens|ENSMUST00000102584	TATCCTTTAGAGTTAGAGATTTCAAAGTGTGTGTGTGTGTGTGTGTGTGTGTGTGTGTGT	NM_001040691	ref|Mus musculus uracil DNA glycosylase (Ung), transcript variant 1, mRNA [NM_001040691]	5	114588731	114588790	Ung	2.07997	0.0118275	10501.3	15024.1	8242.97	8236.91	21842.4	18716.4	16280.3	35292.1	36842.5	8971.38	9233.06	26847.9	19963.7	27022.5	25553	25331.8	25648	20304.4	19321.3	31830.3	31277	17216	13892.3	19825.7	21386	15732.9	14044.6
23176	A_55_P2158873	ref|NM_026352|ens|ENSMUST00000161460|ens|ENSMUST00000029382|gb|AK012028	GCGCAAGGATGGCTAGGATTGAAAGAGTTTGATCAAGCATTGGCTGATCTTAAGAAGGCA	NM_026352	ref|Mus musculus peptidylprolyl isomerase D (cyclophilin D) (Ppid), mRNA [NM_026352]	3	79406239	79406382	Ppid	1.34348	0.00468339	1574.76	1468	1541.68	1714.59	2115.66	2049.12	1872.95	2272.05	2022.4	1944.39	1902.7	1910.83	2109.99	2039.32	2179.72	1874.08	2090.19	1886.78	2057.51	2621.29	2523.61	2122.55	2121.49	2243.87	2234.45	2199.57	2265.59
59402	A_52_P480402	ref|NM_030235|ens|ENSMUST00000031805|gb|AK147365|gb|AK122228	AGAACTGCCTAAAGCGTATTTTATTCTGTTGAGATACTGTTATTTTATAGCTGGGAAACC	NM_030235	ref|Mus musculus AVL9 homolog (S. cerevisiase) (Avl9), mRNA [NM_030235]	6	56711547	56711606	Avl9	1.55053	1.93187e-11	725.277	712.407	743.313	720.112	1124.56	1027.34	985.822	1317.3	1254.88	989.513	1024.58	1048.49	1078.09	1037.6	1087.15	1035.02	1226.66	1258.25	1259.62	1505.67	1398.85	1100.33	1016.92	969.305	1063.46	1063.17	992.344
9085	A_55_P2031207	ref|NM_153144|ens|ENSMUST00000108081|ens|ENSMUST00000100685|ens|ENSMUST00000168434	AAGCCATCTCTTCATTAAACGTTTCTCTTCCTGTGAGACTTACTAAAGCAACTTAGTGGC	NM_153144	ref|Mus musculus gametogenetin binding protein 2 (Ggnbp2), mRNA [NM_153144]	11	84646290	84646231	Ggnbp2	1.38686	1.22961e-05	3614.87	3448.59	3778.29	3617.72	5013.33	5186.21	5162.57	5767.76	5721.87	5206.28	5273.24	4283.44	4489.04	4422.95	4628.55	4678.46	4781.26	4690.14	4648.54	5783.21	5679.57	4802.35	4887.66	4740.4	5218.76	5212.5	5028.48
18857	A_51_P119031	ref|NM_001081430|ens|ENSMUST00000153488|ens|ENSMUST00000037362|gb|AK044235	GTCATCACATATGAGTTGAGTATCTATGAACCATCACGTGTATCTCAAAAATATTGGACT	NM_001081430	ref|Mus musculus N(alpha)-acetyltransferase 30, NatC catalytic subunit (Naa30), mRNA [NM_001081430]	14	49810345	49810404	Naa30	1.4672	4.92327e-05	731.905	683.716	756.966	755.033	1073.85	1008.66	1000.73	1001.3	1083.51	1017.68	944.468	969.556	968.399	1094.36	1130.7	1109.83	1217.03	1240.53	1302.02	1100.64	1222.39	977.9	1060.61	1056.4	1045.14	1010.62	1062.28
37639	A_55_P2081349	ref|NM_001081184|ens|ENSMUST00000097992|ens|ENSMUST00000107148|gb|AK146138	GTACCTGGGCATTTAAAACTGAAATAGAACATGACTTCTATATGGACAGAGTTCATTGTA	NM_001081184	ref|Mus musculus cDNA sequence BC057079 (BC057079), mRNA [NM_001081184]	4	88056773	88056832	BC057079	1.3388	0.127538	1372.24	1018.58	1447.35	1650.8	1837.15	1747.82	1745.02	1782.49	1767.57	1748.92	1610.82	1823.66	1834.62	1826.07	2048.82	1866.45	1921.5	1793.06	1913.61	2003.55	2066.92	1703.64	1765.82	1718.62	1841.93	1879.55	2006.89
12200	A_51_P481788	ref|NM_011949|ens|ENSMUST00000069107|gb|AK048159|gb|AK148853	GTGGATGCCTTTTTGGTGTTGTATCCCAAACTGCATAGATTATTTAGGATAATGATAAGT	NM_011949	ref|Mus musculus mitogen-activated protein kinase 1 (Mapk1), transcript variant 1, mRNA [NM_011949]	16	17047243	17047302	Mapk1	1.37827	1.17452e-05	3404.99	3551.95	3443.63	3219.39	4692.99	4249.56	4183.8	4357.13	4520.74	4333.47	4112.41	4152.26	3919.85	4220.19	4420.74	4423.13	4700.37	5224.26	5390.82	5312.04	5761.8	5118.31	5494.92	4699.55	5007.09	4902.86	4740.39
24254	A_52_P375493	ens|ENSMUST00000170302|ens|ENSMUST00000079071|gb|AK030820|gb|AK013180	CAAGCGCCATATGTCTTATTATGACTCCTTCCTTAAATTATATTGACTGTCGTAATTCCA	ENSMUST00000170302	ens|transcription factor Dp 1 [Source:MGI Symbol;Acc:MGI:101934] [ENSMUST00000170302]	8	13377791	13377850	Tfdp1	1.43066	0.0039464	2044.36	1847.26	2232.48	2053.34	2924.79	3423.74	3230.07	3035.69	3472.31	3368.76	3336.57	2702.1	2857.61	2621.24	2757.41	2607.06	2822.74	2617.84	2682.41	2891.58	2880.73	2469.74	2610.26	3064.83	3103.37	2839.43	2949.78
41179	A_55_P2082961	ref|NM_001114665|ref|NM_153118|ens|ENSMUST00000098637|ens|ENSMUST00000106438	GACTGTTCTTTTCAAGCTACTGTGTGTTTTTCTAAAGCTGGTGTTTGCTTCCATAGTAGG	NM_001114665	ref|Mus musculus formin binding protein 1-like (Fnbp1l), transcript variant 1, mRNA [NM_001114665]	3	122241958	122241899	Fnbp1l	1.41511	3.10766e-07	4971.29	5152.27	4778.15	4983.45	7034.9	6768.6	6843.15	8427.34	8370.5	7026.25	2773.1	5753.76	6338.32	7067.41	8306.08	7538.38	7613.95	7468.18	7485.82	8151.79	8746.02	6130.73	6329.31	6479.53	7073.69	7095.04	6980.74
58736	A_30_P01031326		CTGGCCTGCACCAGAAGATATCTGCATTCTCATTACTAAAATTGTAGCACAGAACTGCAC	chr14:14688472-14747272_F	lincRNA:chr14:14688472-14747272 forward strand	14	14735643	14735702	chr14:14688472-14747272_F	1.3795	0.00220663	2052.26	1892.02	2009.9	2254.85	2831.08	2807.3	2622.33	3668.74	3346.75	2607.56	2695.56	2633.57	2594.3	2606.05	2779.55	2631.03	2491.39	2642.74	2532.66	3750.83	3626.01	2458.26	2546.02	2717.14	2715.75	2918.53	2891.78
51352	A_51_P419571	ref|NM_027101|ref|NM_027002|ens|ENSMUST00000025106|gb|AK009093	TATTGATGCTGTAGGTGCTATCTTCACAGTGACTGTTAGACCATAACTACCATCTGCGCT	NM_027101	ref|Mus musculus polymerase (RNA) II (DNA directed) polypeptide D (Polr2d), transcript variant 2, mRNA [NM_027101]	18	31956028	31956087	Polr2d	1.42455	0.00902479	3253.89	2760.41	3532.39	3468.88	4635.34	5895.01	5441.37	5940.31	5653.77	5044.35	5397	4470.11	4922.9	4571.52	3793.41	3786.52	3875.89	3418.16	3205.5	5106.66	5105.71	3950.89	3974.71	4424.41	4787.85	4596.71	4614.76
35501	A_51_P103850	ref|NM_010181|ens|ENSMUST00000025497|ens|ENSMUST00000058192|ref|XM_001473415	GAATGGGCTTCAATAAAGGACAGTACCTGTCGGTGGATGCGGAGGCAGAGGATGACGAAA	NM_010181	ref|Mus musculus fibrillin 2 (Fbn2), mRNA [NM_010181]	18	58172031	58171972	Fbn2	1.27509	0.0154263	1980.24	1744.49	2065.41	2130.81	2524.98	2529.96	2523.89	2291.27	2596.23	2416.45	2717.73	1689.53	1700.08	2335.3	2591.96	2125.05	2346.28	2253.57	2355.7	3569.12	3181.11	2817.44	3183.28	2254.62	2465.15	2760.46	2845.34
32909	A_51_P119031	ref|NM_001081430|ens|ENSMUST00000153488|ens|ENSMUST00000037362|gb|AK044235	GTCATCACATATGAGTTGAGTATCTATGAACCATCACGTGTATCTCAAAAATATTGGACT	NM_001081430	ref|Mus musculus N(alpha)-acetyltransferase 30, NatC catalytic subunit (Naa30), mRNA [NM_001081430]	14	49810345	49810404	Naa30	1.45697	5.92959e-13	732.709	738.921	730.974	728.233	1067.54	980.308	934.161	1052.26	976.142	963.667	958.275	969.556	1023.26	1135.21	1087.15	1168.81	1095.67	1303.2	1270.15	1133.69	1214.84	1125.45	1001.72	1032.73	986.631	1007.17	1065.72
54068	A_51_P129317	ref|NM_025283|ens|ENSMUST00000161122|ens|ENSMUST00000162930|ens|ENSMUST00000162364	TCACTGGTGTGGCACTCATGGTTTTTAAATCAGTTTAGTATTATCTGTTGATAATGCCTG	NM_025283	ref|Mus musculus MOB family member 4, phocein (Mob4), mRNA [NM_025283]	1	55209833	55209892	Mob4	1.37806	8.90137e-05	3926.15	3803.28	3845.45	4129.72	5410.46	5253.42	5295.93	5295.18	4788.09	5264.28	5171.92	4667.23	5136.68	5270.69	5481.02	5879.33	5997.55	5755.65	5987.9	5025.35	5589.37	5243.89	5293.73	5453.57	6072.23	5753.72	5353.41
38471	A_51_P112557	ref|NM_009085|ens|ENSMUST00000164448|ens|ENSMUST00000087026|gb|AK132114	CATTATATCTTTTCTGTGGAGTCTACTGGAGTTTTGCCACCAGATGTGTTGGTGAGTGAA	NM_009085	ref|Mus musculus polymerase (RNA) I polypeptide C (Polr1c), mRNA [NM_009085]	17	46381264	46381120	Polr1c	1.31434	0.003505	7111.14	6598.84	7325.27	7409.31	9346.46	10455.5	10227.7	10047.6	9990.3	9573.33	9167.94	8410.37	8624.68	9311.03	8636.69	8986.23	9291.92	9163.96	8599.26	9823.22	9491.59	8235.94	8866.93	9154	9447.52	9950.77	10165.5
28693	A_51_P484254	ref|NM_144844|ens|ENSMUST00000038374|ens|ENSMUST00000152383|gb|AK206880	CATCCAGTTTCTTGGCACAGTGTACAAAGTGCACATTTTAACCAAGCTTGCTGCAGAGCT	NM_144844	ref|Mus musculus propionyl-Coenzyme A carboxylase, alpha polypeptide (Pcca), mRNA [NM_144844]	14	123212448	123276023	Pcca	1.32769	0.0212072	533.201	525.734	467.723	606.146	707.925	690.379	726.986	828.017	860.029	624.053	679.663	709.966	722.836	674.439	777.987	603.505	620.206	578.58	574.764	1010.67	959.968	498.513	539.821	702.207	684.251	764.097	743.408
32335	A_55_P2128493	gb|EU359271	GTCTGCTCTGACAGTTCAGTTTGTTCAGGGAATTTTTGTTGAAAAATATGACCCAATGAT	EU359271	gb|Mus musculus Rap1A-retro2 mRNA, complete cds. [EU359271]	3	105553172	105548841	EU359271	1.24649	0.00485626	1051.73	1086.8	959.968	1108.43	1310.97	1437.43	1392.55	1644.77	1570.19	1394.06	1536.53	1058.5	931.799	997.464	1189.84	1068.1	1150.56	1231.72	1166.38	994.352	988.498	1547.31	1547.71	1486.16	1534.84	1521.41	1451.21
58791	A_55_P2087374		CCAGGTTATGCAGCGAAGAAAATGAATAGATGGCCTGTGTGCATGTTTTGTGTTTAAATA	A_55_P2087374	Unknown	7	128183431	128183372	A_55_P2087374	1.53979	8.37818e-05	36773.1	37619.2	34239.6	38460.4	56622.7	40682.4	34981.7	42002.2	36523.6	29312.2	34531.1	74936.3	72104.2	74106.5	86245.5	79904	83005.9	80333.1	79833.7	45107.6	47987.9	56262.3	52471.8	39814.1	51619.3	52668.1	51264.9
25426	A_51_P129317	ref|NM_025283|ens|ENSMUST00000161122|ens|ENSMUST00000162930|ens|ENSMUST00000162364	TCACTGGTGTGGCACTCATGGTTTTTAAATCAGTTTAGTATTATCTGTTGATAATGCCTG	NM_025283	ref|Mus musculus MOB family member 4, phocein (Mob4), mRNA [NM_025283]	1	55209833	55209892	Mob4	1.33951	0.000244348	4129.04	4197.58	3923.68	4265.85	5530.89	4976.7	5396.52	5195.45	5205.37	5543.38	5419.49	4962.74	5127.77	5443.39	5414.39	5863.49	6058.47	5823.29	5915.82	5133.64	5596.91	5404.52	5686.25	5777.95	6072.23	6017.68	5644.1
19047	A_51_P371091	ref|NM_178593|ref|NM_001038846|ens|ENSMUST00000040357|ens|ENSMUST00000097474	CCTGTCCGGGGATAAAACAGGGTTTGCAGGAATATGGGTCGGTCTGATATCCATTCCTCT	NM_178593	ref|Mus musculus RCSD domain containing 1 (Rcsd1), transcript variant 1, mRNA [NM_178593]	1	167579199	167579140	Rcsd1	1.20623	0.106644	503.214	470.79	520.357	518.494	606.991	1427.11	1106.29	417.281	405.916	459.819	513.225	744.597	661.089	926.036	960.778	517.039	458.368	447.516	456.322	472.27	449.252	423.128	427.714	361.26	297.681	710.418	710.688
11287	A_51_P204053	ref|NM_010405|ens|ENSMUST00000020531|gb|M13125|gb|M26898	CGCCGTAGGGGATGCGGTTAAGAGCATCGACAACCTCTCTAGTGCTTTGACTAAGCTGAG	NM_010405	ref|Mus musculus hemoglobin X, alpha-like embryonic chain in Hba complex (Hba-x), mRNA [NM_010405]	11	32177668	32177727	Hba-x	1.4121	0.00824591	6620.55	6285.33	7645.48	5930.85	9348.86	17975.3	16749.9	6615.48	7123.7	10951.6	12145.7	9119.87	9031.97	9599.06	10167.8	5513.48	5655.66	8842.7	8628.24	9304.17	8376.96	5600.36	5957.37	9895.58	9740.81	8937.47	9741.72
11718	A_52_P59681	ref|NM_008287|ens|ENSMUST00000125286|ens|ENSMUST00000022946|gb|U50631	CAGAGTGGTTGAAGTTATTGTGGAAGTGATCAAATATGTGGAGATTTGACATTAATTGGA	NM_008287	ref|Mus musculus heat-responsive protein 12 (Hrsp12), mRNA [NM_008287]	15	34414139	34414080	Hrsp12	1.37523	0.0239166	1196.17	1365.58	1083.03	1139.9	1645.01	1632.04	1656.6	1579.04	1615.16	1543.46	1579.2	1731.05	1818.46	1742.69	1835.04	1768.39	1811.51	1724.27	1767.06	1375.06	1391.23	1442.94	1394.19	1628.87	1780.93	1702.01	1671.01
54684	A_51_P129317	ref|NM_025283|ens|ENSMUST00000161122|ens|ENSMUST00000162930|ens|ENSMUST00000162364	TCACTGGTGTGGCACTCATGGTTTTTAAATCAGTTTAGTATTATCTGTTGATAATGCCTG	NM_025283	ref|Mus musculus MOB family member 4, phocein (Mob4), mRNA [NM_025283]	1	55209833	55209892	Mob4	1.34484	0.000566551	4075.11	4081.24	3867.82	4276.26	5480.38	5291.93	4599.26	5286.1	5020.43	5450.26	5318.25	4991.64	5270.38	5639.18	5621	5895.16	5892.8	5696.47	6029.08	5007.2	5361.33	5634.98	5720.1	5453.57	5898.29	5730.71	5760.27
15937	A_55_P1985463		CATAGAGGAGAGAATCAGGTATTGGCAGTTTCTCCACATTTATTTGTGTGTGAATTTTTA	A_55_P1985463	Unknown	12	88879389	88879448	A_55_P1985463	1.43145	5.04848e-10	25082.3	25163.1	25076.5	25007.2	35903.9	32145.3	30548.2	35589.7	35567.4	30461.3	31466.4	44606.2	43663.1	35141.3	44940.6	41623.8	39725.7	39890.1	38893.7	34110.3	33617.7	31130.7	30218.5	33232.4	32601.7	34525.9	36186.3
52535	A_51_P238722	ref|NM_010740|ens|ENSMUST00000099269|gb|AK150385|gb|AF081789	ACAACATAACATTCTGAGGGGAGTCACAGGGTTGCCTTTAAAAAGTGGGAGCTATGTCAT	NM_010740	ref|Mus musculus CD93 antigen (Cd93), mRNA [NM_010740]	2	148262495	148262436	Cd93	1.17955	0.181069	1827.33	1759.06	1614.44	2108.51	2155.44	4067.41	4410.88	1430.34	1450.38	2360.04	2381.59	2364.03	2339.18	2506.59	2400.03	1813.39	1778.62	1576.08	1652.36	1994.92	2145.42	1736.93	1678.03	1181.31	1000.75	2669.88	2481.51
5242	A_55_P2010778	ref|NM_001172054|ref|NM_010549|ref|NM_001163401|ref|NM_001099348	TCTTGGGCTTGGCCCTTCTGGGAAGTGTGAAGAGTTGAAATAAAAGAGACGGAAGTTTTT	NM_001172054	ref|Mus musculus interleukin 11 receptor, alpha chain 1 (Il11ra1), transcript variant 3, mRNA [NM_001172054]	4	41716285	41716344	Il11ra1	1.4111	0.00311355	4350.43	4008.4	4168.15	4874.72	6138.87	10455.5	10768.8	6400.85	6214.54	4577.19	4654.7	7793.99	7855.59	9239.19	8504.56	5296.9	5274.14	3922.12	4090.1	4504.7	4707.42	4691.32	4080.68	4894.01	4871.01	6393.1	5864.68
54703	A_30_P01030591		TGACCCTTAGAGTTTTAGATGTGCGGTTCCCTTCATGTATACTTTACAGAAAACCAGCTA	chr5:22928221-22939127_R	lincRNA:chr5:22928221-22939127 reverse strand	5	22928633	22928574	chr5:22928221-22939127_R	1.39368	0.0484396	521.443	448.304	645.302	470.722	726.726	757.778	779.711	588.688	600.041	1072.81	1310.24	600.145	549.208	512.281	559.439	526.695	490.24	487.99	569.28	1067.82	1067.35	662.843	704.748	805.246	807.125	726.091	742.191
56314	A_55_P2045481	gb|BC002089|tc|TC1708880	TTTGAGAAATCAGTTTTTTCTATGGCTAATAAACTTTGGAATTGCTTTATATGGAAAAAA	BC002089	gb|Mus musculus Sec61 beta subunit, mRNA (cDNA clone MGC:6340 IMAGE:3487410), complete cds. [BC002089]	15	100128009	100128068	Sec61b	1.44558	9.62423e-06	8818.6	8179.12	9032.76	9243.91	12748	10078.6	12792.2	11423.5	11156.8	11221.8	10416.1	15064.4	15242	15455.2	14846.5	16228.1	15194.7	15427.7	14390.9	9045.38	9491.59	12455.2	11249	12470.1	11976	12261.6	12567.4
44488	A_55_P1959119		CAGCTCCTGATAGAGATTGGACTGGCTGAGGAAGATCAACTGAAGGGTCATGGGTTTTAA	A_55_P1959119	Unknown	8	71853394	71853453	A_55_P1959119	1.59903	3.17565e-05	2991.46	3002.74	2951.55	3020.09	4783.44	3123.59	2783.61	3342.51	3088.34	3517.41	2784.17	6310.64	6268.85	6359.16	7504.52	6657.35	6576.42	7023.45	7197.44	4091.1	3809.33	3995.36	4309.66	4034.53	4036.2	4033.05	4388.94
34333	A_51_P478688	ref|NM_172676|ens|ENSMUST00000155783|ens|ENSMUST00000060173|gb|BC019475	TTAGTAGAGACCATATTGAAGAATGTGTGTTTGTGTCTGTCTGTCTGTCTGTGTTCATGT	NM_172676	ref|Mus musculus sterile alpha motif domain containing 10 (Samd10), mRNA [NM_172676]	2	181330510	181330451	Samd10	1.63513	1.07956e-05	1146.05	1257.19	1083.03	1097.93	1873.94	1416.76	1475.68	1935.35	1925.39	925.979	1092.3	2905.36	2394.49	2436.93	2091.73	2503.02	2544.92	2386.31	2397.99	1918.52	1701	1535.92	1360.65	1496.53	1555.88	1586.87	1639.14
698	A_51_P129317	ref|NM_025283|ens|ENSMUST00000161122|ens|ENSMUST00000162930|ens|ENSMUST00000162364	TCACTGGTGTGGCACTCATGGTTTTTAAATCAGTTTAGTATTATCTGTTGATAATGCCTG	NM_025283	ref|Mus musculus MOB family member 4, phocein (Mob4), mRNA [NM_025283]	1	55209833	55209892	Mob4	1.33977	8.66396e-13	4041.03	4066.69	3979.44	4076.96	5414.04	4176.99	4877.56	5204.51	5137.18	5450.26	5329.5	4847.65	5243.64	6090.17	5473.63	5910.98	5505.36	5645.76	5740.69	5133.64	5437.77	5611.9	5878.25	5162.25	5876.56	5742.22	5632.48
34912	A_52_P66199	ref|NM_001081034|gb|AK134693|gb|BC088730|gb|BC027802	GTCCCAGTATGTACCTTCTTTCTATGAAAGAGAAAAACACTAACCTTAAGTTATATCCAG	NM_001081034	ref|Mus musculus F-box protein 11 (Fbxo11), mRNA [NM_001081034]	17	88390804	88390745	Fbxo11	1.44346	0.0189318	973.471	860.323	962.159	1097.93	1405.16	1334.38	1404.67	1392.99	1478.58	1333.47	1380.19	1358.7	1251.28	1452.39	1272.37	1370.88	1322.41	1394.64	1462.68	1547.5	1558.47	1513	1482.44	1402.6	1459.89	1429.71	1310.38
35461	A_55_P1993758	ref|NM_021552|ens|ENSMUST00000073456|gb|AK002474|gb|AK009136	TCAAGCATTTACTAAGTTGTAAAGGAAAATAAAACTGCCCAGGTTGACAGTTGGTCTTTA	NM_021552	ref|Mus musculus NSA2 ribosome biogenesis homolog (S. cerevisiae) (Nsa2), mRNA [NM_021552]	13	97900998	97900939	Nsa2	1.46083	0.00171579	3229.49	3463.33	2829.93	3395.21	4717.74	3403.81	3174.98	3062.55	2864.34	2731.89	2381.59	6358.95	5988.86	6382.08	7232.9	6899.54	6369.93	6790.7	6916.51	3071.26	3032.87	4353.83	4413.06	4976.27	4294.55	4418.03	4671.76
58960	A_52_P192426	ref|NM_011609|ens|ENSMUST00000032491|gb|AK206824|gb|AK159989	AGCAATCTTTGTATCAATTATATCACACTAATGGATGAACTGTGTAAGGTAAGGACAAGC	NM_011609	ref|Mus musculus tumor necrosis factor receptor superfamily, member 1a (Tnfrsf1a), mRNA [NM_011609]	6	125312376	125312435	Tnfrsf1a	1.40229	3.22722e-07	931.533	964.914	908.968	920.716	1306.28	1528.12	1237.59	1154.72	1158.18	1016.59	979.565	1495.72	1519.65	1647.24	1803.88	1536.85	1526.28	1466.48	1452.18	1084.21	1140.29	1107.18	1122.48	1004.76	1134.34	1287.92	1333.94
18477	A_52_P305279	ref|NM_001033272|ens|ENSMUST00000160973|ens|ENSMUST00000022566|gb|AK151394	GAGGGGAAAGAAACATCAGCTTATATAATGTATGTAAATTTGCTAAGCCACCCCATGTAC	NM_001033272	ref|Mus musculus spermatogenesis associated 13 (Spata13), mRNA [NM_001033272]	14	61382941	61383000	Spata13	1.31385	0.0390976	927.459	1051.83	955.581	774.964	1218.54	841.543	809.211	898.45	827.988	795.506	806.722	1230.85	1196.75	1361.81	1447.61	1459.6	1387.11	1551.6	1452.18	1410.47	1451.35	1359.37	1326.94	1286.96	1295.91	1299.6	1310.38
9081	A_51_P119031	ref|NM_001081430|ens|ENSMUST00000153488|ens|ENSMUST00000037362|gb|AK044235	GTCATCACATATGAGTTGAGTATCTATGAACCATCACGTGTATCTCAAAAATATTGGACT	NM_001081430	ref|Mus musculus N(alpha)-acetyltransferase 30, NatC catalytic subunit (Naa30), mRNA [NM_001081430]	14	49810345	49810404	Naa30	1.47297	0.00972693	740.949	687.798	835.969	699.079	1091.4	1018.03	996.48	1035.32	1129.85	980.888	1006.3	1008.76	1078.09	1135.21	1116.1	1185.73	1150.56	1179.57	1280.73	1175.42	1237.54	1039.52	1052.93	1038.12	1080.67	1092.58	992.344
443	A_55_P2077497	ens|ENSMUST00000167348|gb|AK158706|gb|AK132038|tc|TC1682940	GAAGAAGAAGAAGAAGAAGAAGAAGAAGAAGAAGGAGAAGAAGAAGAAAGAAGGAAAGAA	ENSMUST00000167348	ens|predicted gene, 17678 [Source:MGI Symbol;Acc:MGI:4937312] [ENSMUST00000167348]	3	57850492	57850670	ENSMUST00000167348	1.34191	0.0224545	25262.3	26649.3	23450.8	25686.9	33899.8	24810.5	18043.4	10047.6	9612.24	44316.1	55201.7	38233.6	64779.8	44243.4	42782.4	31344	27367.9	30132	31203.8	21367.5	22151.5	56262.3	61336.3	23554.8	17938.2	27183.2	43883
56365	A_55_P2000930	ref|NM_001097644|ens|ENSMUST00000094898|gb|AK079350|tc|TC1636756	ATAAAAGATTTGCATCCTACAACTATGTGCATTCTATTTCTTCTCACATCTAACCTTGGG	NM_001097644	ref|Mus musculus cyclin Y-like 1 (Ccnyl1), mRNA [NM_001097644]	1	64771865	64771924	Ccnyl1	1.4615	0.0056091	1111.28	995.214	1114.75	1223.89	1624.15	1703.88	1725.53	1807.16	1767.57	1706.07	1766.46	1648.07	1606.67	1620.02	1700.43	1506.28	1551.32	1430.9	1355.77	1868.86	1837.5	1407.26	1338.19	1588.6	1669.35	1639.74	1485.59
21935	A_55_P2110718	ref|NM_001252261|ref|NM_008722|ref|NM_001252260|ens|ENSMUST00000146759	CAGCCAAAAATGCACAAAAATCAAACCAAAATGGAAAAGACTTAAAACCATCAACACCGA	NM_001252261	ref|Mus musculus nucleophosmin 1 (Npm1), transcript variant 3, mRNA [NM_001252261]	11	33056731	33056672	Npm1	1.09396	0.304817	5868	5594.2	5762.83	6246.96	6419.35	3233.78	3141.95	3406.05	3346.75	3090.64	3160.28	9316.42	9031.97	8378.6	10371.7	7639.43	7965.8	7040.02	7899.31	6142.47	5902.89	6245.39	6318.09	6489.96	6602.98	7909.71	8591.47
32631	A_55_P2085157	ref|NM_026007|ens|ENSMUST00000052248|ens|ENSMUST00000135025|gb|AK202664	TACCTTTGTGTTGGATGAGTTTAAGCGTAAGTACTCCAATGACACCCTCTCTGTGGCACT	NM_026007	ref|Mus musculus eukaryotic translation elongation factor 1 gamma (Eef1g), mRNA [NM_026007]	19	9051808	9051870	Eef1g	1.29344	0.0481564	22305	24078.2	18902.5	23934.4	28850.2	30243.5	30089.5	26587.9	26545	26318.4	27471.7	26125.3	26897.7	31733.9	35248.9	29690.3	29760.1	28754.5	29570.5	30365.6	27937.7	22663.4	25077	30301.3	30604.2	30663.9	32055.1
54309	A_66_P110970	ref|NM_025482|gb|BC006886|gb|AK147885|ens|ENSMUST00000000844	GGATGTGGTTTTGGTTCAGCCAGAACTCTGCTGTCATCTTTTCTCAGGAGCTTCAAAGAT	NM_025482	ref|Mus musculus tumor protein D52-like 2 (Tpd52l2), mRNA [NM_025482]	2	181250941	181251000	Tpd52l2	1.24745	0.0541253	590.777	612.353	509.809	650.17	736.965	756.867	721.895	771.935	825.12	744.447	754.895	604.509	588.605	688.399	704.417	680.688	649.255	731.833	643.184	879.904	867.26	660.66	661.642	809.488	807.125	860.868	800.239
14167	A_51_P470328	ref|NM_001042614|ref|NM_009155|ref|NM_001042613|ens|ENSMUST00000159216	TTATGGCTAATACGACTAAGCAAGAATGGAGTACAGAATTAAGTGGCTACAGTACACACT	NM_001042614	ref|Mus musculus selenoprotein P, plasma, 1 (Sepp1), transcript variant 3, mRNA [NM_001042614]	15	3230418	3230477	Sepp1	1.20668	0.0314638	3405.48	3114.94	3344.58	3756.92	4109.34	4585.51	4173.5	3722.76	3443.32	3506.03	3281.56	4620.11	5136.68	5701.69	5999.35	4546.76	4718.35	4015.2	4070.09	2984.8	3079.58	3336.42	3161.62	3297.36	3449.95	4960.01	4614.76
24092	A_51_P161086	ref|NM_008908|ens|ENSMUST00000025419|gb|M74227|gb|AK131931	GGTGACCCGAGGGTTTGTTTGAGGAAGGTGACTATAATGAAGGTTAGCATTTTCTGTTCA	NM_008908	ref|Mus musculus peptidylprolyl isomerase C (Ppic), mRNA [NM_008908]	18	53566155	53566096	Ppic	1.35649	3.7871e-06	6217.4	6022.34	6074.74	6555.11	8433.84	11414.4	10725.3	8842.48	8688.89	7734.35	7773.49	9213.82	9031.97	9815.94	9965.22	8136	8051.61	6723.95	7167.46	7382.75	7340.2	7021.7	7046.35	7948.28	8044.5	8766.35	8709.43
34456	A_55_P2124085		GACTAACCTAGAGTAAATGTGGCCTTTGGTCTTTGTACTGGTTAGAAACATTAAATACAT	A_55_P2124085	Unknown	7	26576943	26576884	A_55_P2124085	1.84578	0.00025716	1808.23	1788.29	1760.9	1875.5	3337.59	1949.51	1676.47	2090.84	1925.39	1802.63	1610.82	4943.5	5074.29	5223.54	6150.23	5232.44	5629.19	5544.39	5390.82	2536.88	2568.54	2364.62	2355.49	2084.24	2190.78	2295.13	2787.22
39677	A_51_P483639	ref|NM_175485|ens|ENSMUST00000055535|gb|AK168030|gb|AK039115	TGACACTGCCACAGTTTTCATCGTCATTCTAAGTTTTGTGCCAAATTGGACTTTCTTAGA	NM_175485	ref|Mus musculus protogenin homolog (Gallus gallus) (Prtg), mRNA [NM_175485]	9	72761582	72761641	Prtg	1.29244	0.0206766	717.679	678.275	796.358	678.403	927.555	970.776	961.167	858.069	856.303	1028.59	1000.94	880.707	793.309	839.963	831.433	937.023	981.189	868.078	964.707	994.352	974.23	918.093	1015.83	859.341	855.48	994.472	1022.15
29611	A_55_P1967483		TTTGGAATTTATTTATGGTTGCTTGGATGGAGAAGCCATTGTCTTCATAAACCTTGGTGT	A_55_P1967483	Unknown	2	24350964	24351023	A_55_P1967483	1.36379	0.000790718	17005.8	18336.8	16485.8	16194.9	23192.4	20526	21814.4	22311	21655.9	21312.4	20602.7	22206.4	22348.7	25659.4	27320.9	25491	26509.1	26315.4	27440	19123.8	19391.3	22768.5	22720.4	22751.8	24186.6	23870.4	23906.5
32349	A_55_P2006768	gb|BC046766|gb|AK180352	GAAGATCATGCCCCTGCAGCTGAATCGCTTTTGTGAATAAATATATCAAACTTTCAAAAA	BC046766	gb|Mus musculus esterase D/formylglutathione hydrolase, mRNA (cDNA clone MGC:57923 IMAGE:5694094), complete cds. [BC046766]	14	3210905	3210846	Esd	1.38857	4.59812e-06	7945.87	7789.77	7759.94	8287.92	11033.4	8441.32	8967.15	8556.89	8379.58	8057.07	8200.88	13954.3	13342.3	13582.4	15436.5	13307.1	13073.8	13640.5	13087.4	8873.11	9117.5	10694.1	10313.7	10438.5	10949.1	11129.4	11191.9
54681	A_65_P09443	ref|NM_011966|ens|ENSMUST00000034848|gb|AK166618|gb|AF060093	TGGCTGTTAAGGTGCTAAATAAGACAATGGATGTTAGTAAACTGTCAGCTGAAAAAGTGG	NM_011966	ref|Mus musculus proteasome (prosome, macropain) subunit, alpha type 4 (Psma4), mRNA [NM_011966]	9	54804685	54805444	Psma4	1.28769	0.00440606	8117.62	7611.33	8095.24	8646.27	10453	10455.5	10400	11329.9	11455	11068.8	11098.5	9573.76	9192.17	9671.26	9364.02	10369.9	9885.38	9727.55	9858.29	10431.8	10095.6	10153	10018	11348.6	11666.7	11475.5	11326
33357	A_51_P112557	ref|NM_009085|ens|ENSMUST00000164448|ens|ENSMUST00000087026|gb|AK132114	CATTATATCTTTTCTGTGGAGTCTACTGGAGTTTTGCCACCAGATGTGTTGGTGAGTGAA	NM_009085	ref|Mus musculus polymerase (RNA) I polypeptide C (Polr1c), mRNA [NM_009085]	17	46381264	46381120	Polr1c	1.34591	0.0183442	7046.27	6219.82	7479.76	7439.24	9483.64	10455.5	9917.21	10590.4	10277.5	9740	10449.9	8530.49	8504.97	9095.67	9563.5	9063.33	9376.98	9244.32	9004.01	9649.97	9566.74	8246.64	8609.68	9394.34	9568.86	9939.89	9850.06
39856	A_52_P192426	ref|NM_011609|ens|ENSMUST00000032491|gb|AK206824|gb|AK159989	AGCAATCTTTGTATCAATTATATCACACTAATGGATGAACTGTGTAAGGTAAGGACAAGC	NM_011609	ref|Mus musculus tumor necrosis factor receptor superfamily, member 1a (Tnfrsf1a), mRNA [NM_011609]	6	125312376	125312435	Tnfrsf1a	1.42811	1.24174e-06	905.12	883.197	873.91	958.252	1292.61	1447.73	1368.23	1180.88	1158.18	1037.36	966.783	1521.77	1437.13	1599.54	1706.46	1634.49	1534.66	1321.4	1388.14	1043.31	1081.82	1100.33	1106.94	1160.07	1102.16	1253.21	1286.88
5118	A_55_P1960157	ref|NM_007532|ref|NM_001024468|ens|ENSMUST00000111742|ens|ENSMUST00000032402	GAGCAGGACACTTTGTTTCTTTTGCTGGTGAGGTTCTTTTGTTTTTTGTTTTGGTTGTTT	NM_007532	ref|Mus musculus branched chain aminotransferase 1, cytosolic (Bcat1), transcript variant 2, mRNA [NM_007532]	6	144948455	144948396	Bcat1	1.31569	0.000647123	3024.06	3002.74	2850.05	3219.39	3978.73	3709.27	4142.57	4295.97	4426.49	4006.6	4376.29	3296.22	3647.44	4383.93	3764.91	3996.96	3777.81	3469.34	3368.13	4916.01	4503.76	3383.4	3614.09	3909.66	4057.04	4186.57	4299.62
46667	A_55_P2154880		GAGAATGCCTGTCGCTTCATATTTGAGACGTTTATATCCACCAGTGTATCAGCATTAATA	A_55_P2154880	Unknown	11	9637489	9637430	A_55_P2154880	1.32426	1.60784e-06	2872.16	2934.09	2739.66	2942.73	3803.48	3552.68	3592.71	3677.75	3655.6	3357.26	3391.52	4686.12	4586.16	4360.52	4628.55	4078.4	4045.57	4300.04	3807.9	3274.82	3113.18	3219.64	3226.81	3625.77	3439.12	3890.01	4166.52
2428	A_52_P628067	ref|NM_013538|ens|ENSMUST00000134637|ens|ENSMUST00000024270|gb|AK008606	CTTGGACATCGTTCTTTTAAAATGTTTTATGTGTTTCCTGTATATTAAAGTAGATGATTT	NM_013538	ref|Mus musculus cell division cycle associated 3 (Cdca3), mRNA [NM_013538]	6	124783233	124783292	Cdca3	1.473	9.64242e-10	8651.02	8376.24	8807.23	8769.59	12742.9	12597.4	11108.2	12466.2	12564.5	12177.5	11677.1	14140.4	13777.1	12731.5	12636.9	13385.4	14258.3	12453.2	12887.9	12380.8	14323.8	13129.8	11795.7	12470.1	13117.4	11924.1	12340.5
49878	A_51_P104897	ref|NM_080553|ens|ENSMUST00000049308|gb|AK028491|gb|AB182289	TACATGTCCTGTGTCCTGGGGACTAATGTGTTAATTGCCTTAAATAAATTAATAGACTCC	NM_080553	ref|Mus musculus inositol 1,4,5-triphosphate receptor 3 (Itpr3), mRNA [NM_080553]	17	27259102	27259161	Itpr3	1.33195	0.000310356	655.459	603.949	676.182	686.245	873.041	1027.34	1085.12	683.204	760.026	601.307	608.287	998.911	995.834	1118.85	988.613	953.29	928.135	709.576	780.447	1150.33	1009.92	799.054	736.199	682.879	751.146	1004.86	833.571
60824	A_55_P2054728	ref|NM_178886|ens|ENSMUST00000111222|ens|ENSMUST00000058790|gb|AK032208	TTTCATTGTTAAAATAGAAATTGAGTTGGTGTGTGTGTGTGTGTGTGTGTGTGTGTGTGT	NM_178886	ref|Mus musculus low density lipoprotein receptor class A domain containing 3 (Ldlrad3), mRNA [NM_178886]	2	101791205	101791146	Ldlrad3	2.15492	0.0003381	8851.97	11316.8	7759.94	7479.2	19075.2	12797.6	12450.6	30447	32278	8110.74	8361.23	25803.3	18747.5	25355.3	23059.6	22697	20971.4	18130.6	17512.8	29447.6	28604.6	14802.2	9506.57	17284.6	18461.8	13275.2	11550.2
12669	A_65_P05040	ref|NM_175367|tc|TC1604896|nap|NAP035379-1	AACTTTAAAAAGAATGTGCCTATGTAATAAAAAGCCTACACACTGGCAATTTCTGCAGAG	NM_175367	ref|Mus musculus stonin 2 (Ston2), mRNA [NM_175367]	12	92871478	92871449	Ston2	1.43645	1.6913e-05	1218.58	1156.48	1296.4	1202.87	1750.44	1036.61	1127.6	1289.19	1284.42	1152.94	1286.85	2164.72	1934.24	1854.44	2013.7	1990.33	2036.14	2147.65	2089.1	2351.96	2368.45	1883.87	1855.08	1618.84	1607.86	1681.35	1734.38
42623	A_55_P2021721		CGAGCCACGGAGTTGCTCAAAGTGTCCAAGAGAAAGAAGAAGAGAAGGCCTAGAGAAAAC	A_55_P2021721	Unknown	19	26605381	26605440	A_55_P2021721	1.67938	0.00482154	1442.36	1497.55	1479.01	1350.51	2422.27	899.493	847.762	880.587	821.285	902.139	958.275	4320.79	4480.21	4017.43	4597.78	4258.53	4117.1	4023.63	3949.6	1505.67	1451.35	1759.19	1776.88	1878.26	1801.22	1989.85	2052.87
19476	A_55_P2003005	ref|NM_009797|ens|ENSMUST00000165197|ens|ENSMUST00000094028|gb|AK163418	ATATAGCTACCTTCCCAGGTATATTGGCAGGTGTGTGTGTGTGTGTGTGATCTCAGAACA	NM_009797	ref|Mus musculus capping protein (actin filament) muscle Z-line, alpha 1 (Capza1), mRNA [NM_009797]	3	104626264	104626205	Capza1	1.68224	0.00391614	6922.2	8404.53	6345.06	6017	11644.8	10172.5	8893.85	15675.6	17119.8	7048.31	6597.69	14418.8	11174.9	12500.9	13443.8	13385.4	13242.4	11530.1	11113.5	15216.9	14868.9	9879.59	8300.27	10842	11358.4	9961.66	9439.41
324	A_51_P121818	ref|NM_016781|ens|ENSMUST00000168846|ens|ENSMUST00000088285|gb|AK138324	ATAATAGCTCTGCACAAGTCTCGGTAAAATATTTTTATTCGTCTTGTTTCACTGTGTGGA	NM_016781	ref|Mus musculus protein kinase, AMP-activated, gamma 1 non-catalytic subunit (Prkag1), mRNA [NM_016781]	15	98643461	98643402	Prkag1	1.34139	0.000591827	1914.21	2043.86	1803.3	1895.48	2567.7	2644.06	2501.75	2928.86	2947.62	2630.07	2739.89	2214.03	2256.15	2537.34	2786.9	2382.47	2428.28	2333.34	2249.01	3119.12	2973.24	2256.45	2227.38	2470.59	2498.07	2635.7	2728.99
19647	A_55_P2008692	ref|NM_010106|ens|ENSMUST00000042235|ref|XR_107483|ref|XR_107484	GAACGGTCTCGAAACTGTTTGTCTCAATTAGCCATTTAAGTTTAATAGTAAAAGACTGGT	NM_010106	ref|Mus musculus eukaryotic translation elongation factor 1 alpha 1 (Eef1a1), mRNA [NM_010106]	9	78326494	78326435	Eef1a1	1.38867	0.000631939	63939.4	61351.8	62664.4	67802.1	88790.5	49460.8	47704.1	51641.4	50094.5	51755.8	55201.7	125935	124955	121773	123177	107536	114557	104185	127994	87600.1	81881.1	85709.6	88236.9	87775.9	87037.2	85343.2	93838.3
36750	A_51_P131335	ref|NM_153568|ens|ENSMUST00000087177|gb|AK051875|gb|BC031901	CTGCACCATCCTGGGACCTAAAAGTCATAATTTCTCTTCACAAATATGAGCTCCAAAATT	NM_153568	ref|Mus musculus leucine rich repeat containing 66 (Lrrc66), mRNA [NM_153568]	5	73997999	73997940	Lrrc66	1.30526	0.0496249	609.092	521.296	677.222	628.758	795.023	746.911	730.057	791.241	789.309	701.723	755.97	830.571	858.488	770.434	801.043	821.708	826.6	767.74	767.697	781.586	888.67	736.568	746.237	803.124	868.649	864.338	841.84
33527	A_51_P171999	ref|NM_009696|ens|ENSMUST00000173739|ens|ENSMUST00000003066|ens|ENSMUST00000174355	AAGATACAGGCCTCTGTGGCTACCAACCCCATCATCACCCCAGTGGCCCAGGAGAATCAA	NM_009696	ref|Mus musculus apolipoprotein E (Apoe), mRNA [NM_009696]	7	20281791	20281732	Apoe	1.15429	0.0224034	8464.36	7872.63	8678.82	8841.63	9770.36	13809.9	12564.2	9077.06	9706.23	9562.26	10124.7	11438.6	10583	10252.4	12056.5	8445.64	8865.48	7729.3	7752.15	7425.38	7036.26	7871.1	8186.45	9344.26	9417.19	11811.8	11888
12984	A_55_P2090364	ens|ENSMUST00000113749|ens|ENSMUST00000141412|ens|ENSMUST00000067916|gb|AK083793	GGAATCTGATGCCCTATTCTGATGTGTCTGAAGATGGCTATAGTGTATTCATAATAAATA	ENSMUST00000113749	ens|phospholipase C, delta 4 [Source:MGI Symbol;Acc:MGI:107469] [ENSMUST00000113749]	1	74614298	74614357	Plcd4	1.46863	0.000178183	24681.7	24213.9	23756.8	26074.2	36248.3	20419.3	24986.7	19725.2	16910.4	29427.2	31920.8	51545.3	60080.4	45530.3	49401.1	43750.4	49367.3	47707.6	49038.9	33837.1	34202.7	30212.7	34107.8	28233.7	27978.6	32597.6	36481.2
24582	A_52_P181709	ref|NM_007764|ens|ENSMUST00000006293|gb|AK048641|tc|TC1575607	AATGTCCCATAACCCTGGAGTTTGCTTTATGTAATCAGTTAATTTGGCACATGTAAATGT	NM_007764	ref|Mus musculus v-crk sarcoma virus CT10 oncogene homolog (avian)-like (Crkl), mRNA [NM_007764]	16	17486238	17486297	Crkl	1.24678	0.0499125	1319.61	1410.03	1135.91	1412.88	1645.27	1668.26	1696.18	1603.89	1722.53	1759.65	1913.38	1240.91	1096.36	1422.87	1603.11	1536.85	1625.08	1592.18	1623.4	1943.72	1789.06	1592.45	1754.78	1638.89	1679.54	1753.58	1939.19
9680	A_55_P1977478	ref|NM_177226|ens|ENSMUST00000084564|ens|ENSMUST00000058038|ens|ENSMUST00000122066	GTGTTGTGTCACCGTGGTCATGTTGAATAGTTGAAGAGAATAAAGGGAATAAGATTTCCT	NM_177226	ref|Mus musculus zinc finger protein 629 (Zfp629), mRNA [NM_177226]	7	134750605	134750549	Zfp629	1.39541	8.16437e-08	11839.2	12274.3	11793.9	11449.2	16520.5	14837.2	15928.4	16068.5	16387.8	15948.3	17042.8	14326.1	13950.7	10989.1	14034	16228.1	16994	15172.8	16707.6	22115.6	22888.6	17866.9	18113.7	16365.6	18357.1	16724.1	16403.5
54471	A_55_P1959869	ref|NM_025800|ens|ENSMUST00000060188|gb|AK150281|gb|AK004320	GGGGGTAGTTTGATGTCATTTCTTCTTTTAATCAAAAGCCTATTCACAAAGTGGGATATA	NM_025800	ref|Mus musculus protein phosphatase 1, regulatory (inhibitor) subunit 2 (Ppp1r2), mRNA [NM_025800]	16	31254405	31254346	Ppp1r2	1.37304	8.78046e-05	1723.08	1599.67	1771.47	1798.1	2365.85	2605.98	2600.61	2858.15	2717.23	2834.89	2784.17	1983.35	2083	2054.59	1912.15	2053.42	2199.57	2121.42	2302.47	2243.75	2185.12	2001.66	2262.54	2535.32	2888	2543.64	2277.58
48333	A_51_P125446	ref|NM_026963|ens|ENSMUST00000030842|gb|AK007657|gb|AK146824	TTCACTATGATTCGTTTTGTTAAGATATCTTGGTTTTAGTGCTGATAGGTGTGAGAGCTA	NM_026963	ref|Mus musculus leucine zipper and CTNNBIP1 domain containing (Lzic), mRNA [NM_026963]	4	148870470	148870529	Lzic	1.34083	0.0252535	883.256	955.214	768.467	926.086	1184.3	1334.38	1203.83	1225.21	1215.83	1075.05	1159.73	979.309	1105.5	1249.76	1272.37	1245.03	1188.29	1162.42	1115.35	1269.3	1245.13	1031.43	1051.83	1223.66	1231	1241.73	1228.45
5473	A_55_P2107347	ref|NM_013835|ens|ENSMUST00000159879|gb|BC051974|gb|BC052380	GCCCTCCTACAGTATAGGTAAACCTAATTAAAGAGATTAAAATTGAATACAGAGGCCAAG	NM_013835	ref|Mus musculus TROVE domain family, member 2 (Trove2), mRNA [NM_013835]	1	145603033	145602974	Trove2	1.36216	0.00241887	1130.68	1062.16	1242.43	1087.43	1540.16	1314.26	1272.2	1326.73	1373.24	1429.67	1557.95	1875.52	1842.75	1599.54	1670.22	1459.6	1359.69	1439.87	1431	1986.32	1894.29	1558.65	1438.53	1475.78	1416.28	1554.46	1607.02
49164	A_55_P2042229		AACATGTCTGTGCACCTGTTTCAGGGATCATTGTCACATTGTCACAGTTGGAGAGTGTAG	A_55_P2042229	Unknown	4	10874076	10874135	A_55_P2042229	1.34087	2.53269e-05	9892.68	9485.85	9976.14	10216	13264.8	11027.9	10227.7	10408.3	9612.24	9112.52	9560.49	18201	17014.5	14829.9	18068	15910.5	16221.1	14917.6	15398	10957.3	11470.1	11779.7	11795.7	13700	13952.9	13162.6	14497.6
61865	A_55_P2092968	ref|NM_011632|ref|NM_001048206|ens|ENSMUST00000060274|ens|ENSMUST00000169868	CTTGCGATGTTTCTGTTCTGCTGCTAATAATAAAGTTTGTAAGACTGTAGAATGCAGAAT	NM_011632	ref|Mus musculus TNF receptor-associated factor 3 (Traf3), transcript variant 1, mRNA [NM_011632]	12	112505252	112505311	Traf3	1.32688	0.00177788	4484.46	4722.17	4046.21	4684.99	5950.35	6285.57	5971.71	5695.03	5624.56	5252.68	126.621	6106.54	5519.73	6028.31	5854.64	6946.37	6705.21	6455.97	6764.98	6668.55	6160.16	6348.2	6630.33	6718.96	6505.9	6166.14	6371.41
18662	A_52_P494930	ref|NM_001162999|ens|ENSMUST00000076136|gb|AK141700|gb|AK122512	AACTTTTTCCTAAAACAACATTCATGTATTATTTCGATCCATTTTTCTGTGACATTTGGT	NM_001162999	ref|Mus musculus folliculin interacting protein 2 (Fnip2), mRNA [NM_001162999]	3	79260260	79260201	Fnip2	1.47094	0.0441843	510.005	403.129	607.3	519.587	750.185	660.322	683.125	696.044	684.54	638.91	590.703	781.159	763.161	746.771	740.103	777.696	844.501	835.854	807.019	929.005	967.098	745.541	770.601	718.402	698.09	717.14	708.282
262	A_51_P125691	ref|NM_028023|ens|ENSMUST00000062092|gb|AK156081|gb|AK032980	CCCGTGTGCAGGATGGCTTTATTTATGCCTATTTATATGTAAATGCCACTGAAAGCTAAG	NM_028023	ref|Mus musculus cell division cycle associated 4 (Cdca4), mRNA [NM_028023]	12	114059030	114058971	Cdca4	1.38944	4.90722e-05	1659.09	1744.49	1572.86	1659.9	2305.21	2320.78	2276.01	2462.67	2717.23	2303.55	2561.92	2303.78	2302.26	2272.47	2576.7	2101.11	2045.11	1992.99	2015.74	2719.1	2407.87	2049.76	2097.96	2297.68	2256.35	2163.95	2469.57
60174	A_51_P511060	ref|NM_030165|ens|ENSMUST00000125531|ens|ENSMUST00000049344|gb|AK145992	TAAGCAGAGCCAGTATCTCCTTTGTACACACTTATTTATTGTAAAGACCAGTGACCATGG	NM_030165	ref|Mus musculus chondroitin sulfate N-acetylgalactosaminyltransferase 2 (Csgalnact2), mRNA [NM_030165]	6	118057723	118057664	Csgalnact2	1.3413	0.0203615	500.778	440.782	519.189	542.364	671.696	681.14	747.69	662.938	812.619	720.573	707.02	656.873	686.728	693.563	646.976	633.186	598.112	577.718	656.489	631.388	643.754	625.412	630.785	671.145	694.887	692.44	705.88
20860	A_55_P2098734	ref|NM_001047604|ens|ENSMUST00000090886|ens|ENSMUST00000102718|gb|AK132240	GTTCTGTGATAAAGCTTAACTCGTTTCTACAGAGGATATTTTTGTTAAAGTCTGGGTGAT	NM_001047604	ref|Mus musculus tetratricopeptide repeat domain 21B (Ttc21b), mRNA [NM_001047604]	2	66022601	66022542	Ttc21b	1.43112	0.021017	1732.41	1468	1803.3	1925.95	2479.3	2320.78	2287.39	2822.89	2717.23	2280.95	2222.9	2494.61	2522.38	2460.23	2469.31	2647.01	2364.57	2235.85	2376.88	3000.43	3052.84	2280.66	2401.33	2405.72	2344.2	2390.71	2445.65
61612	A_55_P2022499	ref|NM_025669|ens|ENSMUST00000098238|ens|ENSMUST00000029911|gb|AK035634	CATTCTTGTACCTCGACATAGCATCTTAATTTTGAGCAGTTACGCATTTATCTAAAGGAA	NM_025669	ref|Mus musculus serine/arginine-rich splicing factor 18 (Sfrs18), mRNA [NM_025669]	4	21803257	21803316	Sfrs18	1.53613	0.0478463	1850.69	1395.16	1856.82	2300.1	2842.91	2663.14	2977.73	3451.43	3240.91	3426.12	3457.36	2857.07	2953.72	2514.29	2742.59	2670.97	2544.92	1984.64	2270.41	3578.07	3588.6	2304.79	2378.48	2959.61	2812.73	2589.85	2576.49
24048	A_55_P2028415	ref|NM_023587|ens|ENSMUST00000061156|gb|BC131899|gb|BC131901	TACAACTTCTCCTTTGATTACCATGCATTCCTGATTCTGATCATGATCTCCTACATTCCA	NM_023587	ref|Mus musculus protein tyrosine phosphatase-like (proline instead of catalytic arginine), member b (Ptplb), mRNA [NM_023587]	16	35102150	35102209	Ptplb	1.32348	0.00438764	1893.25	1715.45	1910.98	2053.34	2505.68	3053.62	3087.02	3062.55	2938.33	2939.08	2894.81	2154.93	2100.97	2319.6	2202.1	2205.21	2126.5	2253.57	2047.02	2252.78	2153.34	2423.5	2367	2674.61	2585.55	2635.7	2647.13
15998	A_55_P2077263	ref|NM_021790|ref|NM_181061|ens|ENSMUST00000099187|ens|ENSMUST00000022227	CTTGGGTGCTTTTTTAGACAATCATTTTCCTCTGCCTGAAGCAAGTACTCCAAAGAAAAG	NM_021790	ref|Mus musculus centromere protein K (Cenpk), transcript variant 1, mRNA [NM_021790]	13	105032892	105032951	Cenpk	1.35955	0.0266779	2111.17	1802.96	2320.96	2209.59	2870.25	3023.72	3065.09	3442.36	3356.4	3218.63	3116.09	2524.59	2665.3	2567.95	2484.7	2678.96	2580.3	2430.15	2552.95	2750.96	2840.89	3014.01	2826.67	3033.24	3081.77	2952.52	2938.19
23957	A_52_P566605	ref|NM_010476|ens|ENSMUST00000027989|gb|AK028380|gb|AK050211	TCAGTCCTCAATAAGGTCTTCGATAGTTATTTAATCTAAAATTTCATCATATCCCTCGGG	NM_010476	ref|Mus musculus hydroxysteroid (17-beta) dehydrogenase 7 (Hsd17b7), mRNA [NM_010476]	1	171880262	171880203	Hsd17b7	1.28917	1.63573e-05	599.463	599.726	615.576	583.087	772.811	585.944	625.334	587.821	591.051	616.548	663.871	675.062	621.367	793.5	725.488	985.854	937.063	1002.7	1074.61	785.675	767.183	795.602	818.674	842.353	833.51	835.513	837.117
46139	A_55_P2026669	ref|NM_013795|ens|ENSMUST00000043675|gb|AK011099|gb|AK019252	ATGTTTTTGGACCATGTGTAACGGGACCGCTATCTGAATAAAATACTAGGTGTTGAAAAC	NM_013795	ref|Mus musculus ATP synthase, H+ transporting, mitochondrial F0 complex, subunit g (Atp5l), nuclear gene encoding mitochondrial protein, mRNA [NM_013795]	9	44721368	44721315	Atp5l	1.48338	5.61757e-05	13882.4	12588.9	14472	14586.3	20592.9	17553.2	16632.5	17941.5	17434.2	17873.3	17638.8	24100.6	24063.4	24440.5	22638.9	26207	25992.7	25744.2	26366.9	14386.4	15573.2	20016.2	19384.8	20129.5	20239.1	19326.6	19360.2
33199	A_52_P318955	ref|NM_018829|ens|ENSMUST00000154460|gb|BC090983|gb|BC024595	TCAAGTGTTTGCCTTACTCAGCTTTTCACTTGTGCCATTAAGCAAGCACTGTAGCAAAAG	NM_018829	ref|Mus musculus adaptor-related protein complex 3, mu 1 subunit (Ap3m1), mRNA [NM_018829]	14	21855356	21855297	Ap3m1	1.2671	0.15225	1410.1	1078.17	1510.42	1641.7	1786.73	1800.1	1616.23	1840.5	1915.86	1900.39	1988.98	1530.36	1527.69	1613.2	1785.4	1619.57	1657.4	1701.35	1719.31	2100.07	1975.19	1592.45	1732.76	1838.08	1924.2	1956.19	1972.84
17377	A_55_P1999849		CAGAGCATGCCTTGTAAAGACTTAAGTAATGCAAACAATTGTCGGGTTTTCTTTTTGTTT	A_55_P1999849	Unknown	17	55283047	55283106	A_55_P1999849	1.3791	0.0106734	5143.18	4561.86	5416.78	5450.92	7092.96	6595.62	6655.62	6544.11	6669.19	6387.34	6389.3	8012.73	7416.59	7873.79	7504.52	7903.41	8068.77	7549.96	7673.44	6778.84	6566.88	6586.35	6508.19	7276.4	6753.49	6907.49	7423
30406	A_66_P106191	ref|NM_007907|ens|ENSMUST00000047864|ref|XR_141435|gb|AK145509	TCAGCACTCACTTGCTACCAATTCTATTTATTTCGGAATTACAAGATAGCGGGAATCTCT	NM_007907	ref|Mus musculus eukaryotic translation elongation factor 2 (Eef2), mRNA [NM_007907]	10	80644934	80644993	Eef2	1.4191	0.00661481	56296.2	51327.8	56035.2	61525.6	79890.1	87460	84456.2	78876.8	85931.1	78005.5	81946.9	77507.8	74531.4	78885.3	86245.5	76180.1	79747.2	78915.8	75662	93145.9	89345.2	68208.8	71206.3	78917	75715.4	78676.8	78015
24094	A_52_P612693	ref|NM_011130|ens|ENSMUST00000033938|gb|AF513911|gb|AK160672	TGTTACATCGTGTTGTGGAACAGTTACAAAAAGTCCATTTCATTACAGATACTCTGTCAA	NM_011130	ref|Mus musculus polymerase (DNA directed), beta (Polb), mRNA [NM_011130]	8	23747619	23747560	Polb	1.43016	6.87349e-07	937.891	927.499	903.351	982.822	1341.33	1246.27	1106.29	1519.73	1497.17	1272.46	1391.74	1358.7	1305.49	1422.87	1578.27	1419.79	1396.15	1303.2	1302.02	1547.5	1466.06	1131.15	1146.99	1223.66	1263.38	1264.73	1345.74
39894	A_51_P388002	ref|NM_021335|gb|X63020|gb|AK011274|gb|X63019	CCATGCCATGAAGATCACCTATGCCAAGAAGTAACATGTGATGCCAATGTGGAAGGACTT	NM_021335	ref|Mus musculus U2 small nuclear ribonucleoprotein B (Snrpb2), mRNA [NM_021335]	2	142897258	142897317	Snrpb2	1.31388	0.0113777	11220.7	9986.89	12226	11449.2	14742.7	16921.9	16749.9	17348.8	17853.9	16431.6	16565.3	13207.1	15071	13660.1	12564	12838.5	12401	11363.8	12192.8	13378.1	14013.3	13913.1	13782.1	15751.8	17099.8	16394.7	14836.3
20441	A_52_P522864	ref|NM_001177550|ens|ENSMUST00000089201|ens|ENSMUST00000109916|gb|BC023805	AAACGCACACTGGAGAGAAACCCTATGAATGTAAGCAGTGTGGTAAAGCCTTTGGGTTTC	NM_001177550	ref|Mus musculus zinc finger protein 442 (Zfp442), mRNA [NM_001177550]	2	150234269	150234210	Zfp442	1.44626	4.65662e-06	5494.84	5836.38	5303.55	5344.6	7946.96	6959.57	7632.1	6642.2	6855.73	7158.31	6848.27	9402.05	8489	8665.6	9165.22	8368.28	8463.24	9566.22	9628	7638.67	6978.47	8010.85	7801.26	8130.09	7137.31	7368.66	7924.03
55618	A_51_P104897	ref|NM_080553|ens|ENSMUST00000049308|gb|AK028491|gb|AB182289	TACATGTCCTGTGTCCTGGGGACTAATGTGTTAATTGCCTTAAATAAATTAATAGACTCC	NM_080553	ref|Mus musculus inositol 1,4,5-triphosphate receptor 3 (Itpr3), mRNA [NM_080553]	17	27259102	27259161	Itpr3	1.32532	2.65524e-06	658.756	663.298	645.302	667.669	873.061	1036.61	1033.52	670.506	731.064	593.542	595.128	1038.51	913.487	1061.85	1016.45	937.023	963.619	817.156	881.072	1092.42	1017.07	810.591	712.638	671.145	780.749	959.684	873.516
12375	A_55_P2118799	ref|NM_001168248|ref|NM_028904|ref|NR_031761|ens|ENSMUST00000042450	GATCCTGCGAATTGGCTTTGCATATGAGTTATTTGTGTTATTGTTTTAAAGAGACTAGAC	NM_001168248	ref|Mus musculus RMI1, RecQ mediated genome instability 1, homolog (S. cerevisiae) (Rmi1), transcript variant 1, mRNA [NM_001168248]	13	58512313	58512372	Rmi1	1.42107	4.48128e-17	509.972	513.893	506.283	509.739	724.708	660.322	643.092	706.436	730.11	710.537	661.761	669.832	675.89	755.144	770.315	721.172	796.381	729.265	792.14	760.343	752.977	738.807	738.433	734.614	777.455	712.66	705.88
36154	A_55_P1976869	ref|NM_024255|ens|ENSMUST00000030078|ens|ENSMUST00000107529|gb|AK085899	CCCTACAGTAGTCAGATCTACTCATTACCTTTAGCAGCTTCTTAAAAACAGATTCTTTAA	NM_024255	ref|Mus musculus hydroxysteroid dehydrogenase like 2 (Hsdl2), mRNA [NM_024255]	4	59631460	59631519	Hsdl2	1.33752	0.225066	930.06	566.834	1135.91	1087.43	1243.97	1354.76	1127.6	1579.04	1469.22	1321.27	1310.24	1108.94	1178.52	1176.17	1108.83	1143.47	1207.42	1094.69	1186.9	1092.42	1169.91	1288.04	1225.49	1276.42	1361.44	1287.92	1298.62
60773	A_51_P331870	ref|NM_028862|ens|ENSMUST00000019333|gb|AK014408|gb|AK043002	GCACCCTTTCTTTGACAAGGATGTGTCATATTTAAATTTTTACATTCATCATGGCTACAG	NM_028862	ref|Mus musculus ring finger protein 145 (Rnf145), transcript variant 1, mRNA [NM_028862]	11	44378746	44378805	Rnf145	1.39011	6.12347e-09	2167.41	2105.13	2221.36	2175.72	3012.93	3233.78	3219.05	2973.25	3088.34	3113.96	2972.28	3256.75	3032.95	2749.73	2720.27	2798.89	2865.62	2797.57	2819	3308.42	3463.43	2742.94	2908.49	2980.64	3211.53	3066.11	2961.38
43108	A_55_P1975370	ref|NM_007469|ref|NM_001110009|ens|ENSMUST00000108451|ens|ENSMUST00000045035	TCCACGTAATGTGCCAGGTCCCTCTTCATCACAGACCAATAAAAAACGTGTAGAAGGCAA	NM_007469	ref|Mus musculus apolipoprotein C-I (Apoc1), transcript variant 1, mRNA [NM_007469]	7	20274890	20274831	Apoc1	1.11003	0.373289	500.754	589.816	459.675	452.772	555.853	510.75	477.158	430.542	437.32	360.096	311.783	811.206	771.356	871.126	853.78	563.676	602.591	453.837	453.131	416.965	479.625	449.475	451.735	572.689	557.788	695.817	696.315
57012	A_52_P626756	ref|NM_027296|ref|NM_001242358|ens|ENSMUST00000057578|gb|AK139764	CATATCAGTTTCCTGACCTTCTTGATCTGTAGTTCTAATGAATTCATCAAAGTGTTAAGC	NM_027296	ref|Mus musculus tRNA nucleotidyl transferase, CCA-adding, 1 (Trnt1), nuclear gene encoding mitochondrial protein, transcript variant 2, mRNA [NM_027296]	6	106732102	106732161	Trnt1	1.38079	0.0111065	1731.32	1556.11	1782.05	1855.79	2390.59	2434.91	2676.33	2348.82	2442.24	2382.61	2539.52	2303.78	2256.15	2335.3	2507.76	2438.8	2245.42	2447.58	2259.71	2234.71	2209.03	2159.09	2309.19	2621.23	2629.09	2450.01	2361.66
33832	A_51_P487360	ref|NM_016677|ens|ENSMUST00000071858|gb|AK002849|gb|AF085192	CTGACCAAAGCCGCTTGCATGTATATACCGTGGTATCCTTACTTTTAATATATGAGTTAT	NM_016677	ref|Mus musculus hippocalcin-like 1 (Hpcal1), mRNA [NM_016677]	12	17798407	17798466	Hpcal1	1.40299	0.0056249	2128.2	2287.61	1943.77	2153.22	2985.85	2944.36	3362.37	2805.28	3050.57	2950.72	2939.08	2934.36	2944.95	3162.2	3210.47	3168.24	3063.84	2975.48	2857.97	3216.69	3306.04	2679.08	2578.34	2738.34	2888	3020.62	2891.78
34072	A_52_P446120	ref|NM_001033132|ref|NM_001168592|ens|ENSMUST00000168587|ens|ENSMUST00000100339	AAGAAATTGCCGCTGTAATTGAGACTGTGTGAAAACTGATTCGTTATTCTAAAGTAATGG	NM_001033132	ref|Mus musculus COMM domain containing 6 (Commd6), transcript variant 1, mRNA [NM_001033132]	14	102033590	102033531	Commd6	1.27417	0.00769653	1754.11	1700.95	1645.66	1915.73	2235.04	2415.89	2434.72	2536.99	2643.11	2630.07	2539.52	1901.94	2091.98	1861.59	2232.13	2133.04	2245.42	1918.9	2099.67	1977.74	2051.42	1837.97	2027.59	2286.91	2432.19	2354.93	2517.24
33866	A_55_P2156052		CTGGTGGTCTGATGGAACTTCCACAAGCTTTCTTTAGTCTTGATTAAAAACATTTATATC	A_55_P2156052	Unknown	4	46253941	46253882	A_55_P2156052	1.31045	0.194893	1897.72	1283.58	2143.39	2266.17	2486.86	2368.31	2366.95	2591.79	2661.73	2438.97	2426.89	2273.75	2339.18	2491.17	2830.78	2623.04	2641.64	2525.15	2662.73	2047.09	2066.92	2352.72	2578.34	2416.53	2737.34	2669.88	2600.09
24261	A_55_P2012394	ref|NM_053196|ens|ENSMUST00000026011|gb|AK089259|gb|AK150722	GTCTGGCAAGATTTGCTGATTCTGTTCAAACGCACCATTATGAATTGAATAAACTATTTG	NM_053196	ref|Mus musculus sideroflexin 2 (Sfxn2), mRNA [NM_053196]	19	46671319	46671378	Sfxn2	1.39354	0.0079157	2625.28	2601.28	2408.26	2866.3	3658.42	3601.91	3494.32	3505.88	3694.02	3506.03	3215.45	3710.58	3610.97	3837.45	4123.41	3867.26	3644.34	3503.52	3593.37	3787.88	4249.77	3442.23	3281.55	3541.13	3983.95	3566.07	3724.18
36919	A_30_P01026822		TGCGGTAGCCAGTGTGTGTAGTTAGGCTTCGGACTGTTGCAGAGCTATATAAAGCCAAAA	chr17:35080914-35090009_F	lincRNA:chr17:35080914-35090009 forward strand	17	35088024	35088083	chr17:35080914-35090009_F	1.33351	0.105384	931.481	802.829	1178.35	813.264	1242.14	1354.76	1464.1	1069.19	1074.38	1824.21	1776.82	1149.62	1205.85	863.322	967.746	920.742	1378.02	749.797	842.016	1636.92	1653.9	957.995	999.557	1402.6	1449.03	1323.1	1263.45
42797	A_51_P125446	ref|NM_026963|ens|ENSMUST00000030842|gb|AK007657|gb|AK146824	TTCACTATGATTCGTTTTGTTAAGATATCTTGGTTTTAGTGCTGATAGGTGTGAGAGCTA	NM_026963	ref|Mus musculus leucine zipper and CTNNBIP1 domain containing (Lzic), mRNA [NM_026963]	4	148870470	148870529	Lzic	1.36107	0.00223895	893.848	901.247	835.969	944.327	1216.59	1265.31	1249.02	1289.19	1186.85	1164.66	1228.65	1058.5	1096.36	1176.17	1257.31	1202.67	1236.3	1205.51	1135.73	1366.19	1329.67	1148.27	1135.84	1255.34	1295.91	1276.3	1205.21
1133	A_52_P362111	ref|NM_138587|ens|ENSMUST00000169936|ens|ENSMUST00000165576|gb|AK170887	CCAACTCCTGTTGTATCTTTTCACAGTCTTTATTTTTGACCTTCCAAAGAAATCCAGAAA	NM_138587	ref|Mus musculus family with sequence similarity 3, member C (Fam3c), mRNA [NM_138587]	6	22257965	22257906	Fam3c	1.30781	0.00126512	1355.84	1283.58	1350.7	1433.23	1773.18	2012.61	1823.17	1709.47	1731.5	1576.45	1600.31	1706.12	1925.76	1875.95	1925.36	1746.02	1870.12	1731.9	1795.85	1462.91	1633.65	1837.97	1699.87	1708.68	1872.63	1879.55	1884.02
39439	A_55_P1999601	gb|AK135158|riken|6530432O13	CTCTTCTGGTGTGTCTGAAGACAGACAGCTACAATGCACTCATATAAATGAAATAAATAA	AK135158	gb|Mus musculus 10 days neonate cerebellum cDNA, RIKEN full-length enriched library, clone:6530432O13 product:hypothetical protein, full insert sequence. [AK135158]	8	106701744	106701685	Gm10631	1.52576	0.00213408	14818.5	16545.4	13726.5	14183.5	22609.5	9891.34	10421.6	9251.55	8225.31	17514	17042.8	33626.4	38583.5	30321	37083.7	30557.1	34503.2	33126.7	33589.3	20525.8	21335.5	17107.2	20225.7	16876.4	16470.5	18788.9	22341.8
56818	A_55_P1995007	ref|NM_181416|ens|ENSMUST00000110948|ens|ENSMUST00000110949|gb|BC058105	GTTATCATGTGTTTAAATGTTATTTATTTAGCATAGACATTAAAAATAGCTCCTGGGAAA	NM_181416	ref|Mus musculus Rho GTPase activating protein 11A (Arhgap11a), mRNA [NM_181416]	2	113671708	113671649	Arhgap11a	1.47695	0.000121201	738.815	711.031	763.855	741.558	1091.19	712.542	719.868	730.236	746.436	672.658	665.98	1300.56	1242.2	1176.17	1287.44	1582.15	1665.46	1731.9	1776.64	961.697	1038.57	1017.52	1113.6	887.001	927.774	985.216	1064.57
20875	A_52_P139740	ref|NM_023397|ref|NR_028316|ens|ENSMUST00000002400|gb|AK007694	GGGGTGCCATAACGCTGTGCATTTCTTTGTAGGGACTAAAAGTTAATACTGTTTGGAAAT	NM_023397	ref|Mus musculus magnesium-dependent phosphatase 1 (Mdp1), transcript variant 1, mRNA [NM_023397]	14	56277384	56277325	Mdp1	1.39166	0.0132697	1373.61	1438.3	1199.64	1482.89	1911.61	2076.7	1997.59	1926.53	1954.19	2022.14	2077.07	1747.73	1770.62	1949.05	2254.78	1866.45	1870.12	1709	1671.55	2189.61	2161.28	1558.65	1721.78	1918.73	1801.22	1826.39	1984.14
3162	A_51_P119401	ref|NR_002321|gb|BC057363|gb|AK165129|gb|AK088174	GGACCTTATGGTGAATCCTAGACTATGAGGCTAATGGAAATTATTGTCTATTCAAGTGGA	NR_002321	ref|Mus musculus taurine upregulated gene 1 (Tug1), transcript variant a, non-coding RNA [NR_002321]	11	3540530	3540471	Tug1	1.42813	0.00323415	957.965	888.116	1065.06	920.716	1368.09	1576.27	1564.17	1502.34	1615.16	1576.45	1600.31	1250.94	1314.47	1369.58	1242.26	1194.2	1178.78	1136.87	1105.16	1596.63	1480.62	1241.31	1270.56	1329.03	1295.91	1323.1	1333.94
48003	A_55_P2046253	ref|NM_025753|ens|ENSMUST00000055421|ens|ENSMUST00000166842|gb|BC049728	CAGAAATGGGAAAGAGGCCAATCATGATAGTGTGTGTGTGTGTGTGTGTGTGTGTGTGTG	NM_025753	ref|Mus musculus transmembrane 239 (Tmem239), mRNA [NM_025753]	2	130233368	130233427	Tmem239	1.98145	0.00238183	8514.46	10934.3	6555.3	8053.75	16871	13809.9	11998.5	25892.9	26757.6	7420.42	7634.43	21286.8	15922.2	20980.2	21863.9	19976.5	19757.5	16021.7	15901.8	25194.4	23545.8	13466.1	10558.6	12879.6	16680.3	12486.8	11125
21309	A_51_P119401	ref|NR_002321|gb|BC057363|gb|AK165129|gb|AK088174	GGACCTTATGGTGAATCCTAGACTATGAGGCTAATGGAAATTATTGTCTATTCAAGTGGA	NR_002321	ref|Mus musculus taurine upregulated gene 1 (Tug1), transcript variant a, non-coding RNA [NR_002321]	11	3540530	3540471	Tug1	1.4086	0.00234089	954.023	881.558	924.618	1055.89	1343.84	1739.08	1498.49	1430.34	1497.17	1630.8	1568.59	1300.56	1224.04	1225.29	1272.37	1118.23	1178.78	1103.09	1145.93	1612.8	1443.95	1183.71	1214.24	1191.91	1339.53	1358.62	1286.88
60488	A_52_P316644	ref|NM_009748|ens|ENSMUST00000049166|gb|AK078796|gb|BC005572	TGGGCCATTTGATCATTATTTGTGTCAGAATAATGTGAAGTGAAGTGATTGCTAAGCTCT	NM_009748	ref|Mus musculus blocked early in transport 1 homolog (S. cerevisiae) (Bet1), mRNA [NM_009748]	6	4027238	4027179	Bet1	1.44091	3.25931e-11	1482.9	1526.92	1468.48	1453.31	2136.73	2396.85	2241.92	2627.91	2577.33	2292.25	2166.52	1992.6	1892.16	1978.86	1912.15	2101.11	1973.91	2060.84	2195.51	2064.67	1982.7	2001.66	2121.49	2211.7	2104.09	2105.04	2006.89
35994	A_55_P2294184	ref|NM_031997|ref|NM_001033759|ens|ENSMUST00000096194|ens|ENSMUST00000025663	AATATCTCGGATTCATTAGCACTTCTGGGATTGGCCAAGCCAGCACATCTGTACAGCAAA	NM_031997	ref|Mus musculus transmembrane protein 2 (Tmem2), transcript variant 1, mRNA [NM_031997]	19	21930192	21930251	Tmem2	1.29156	0.0510885	3553.37	3002.74	3879	3778.36	4589.4	4140.58	4286.82	3936.77	4099.98	4245.98	4376.29	4283.44	3856.55	4532.38	4903.92	4858.83	5095.35	5519.06	5298.47	5079.62	4438.23	4235.3	4748.28	4607.76	4571.24	4800.28	5051.63
35835	A_55_P2171008	ref|NM_007714|ens|ENSMUST00000093132|gb|CT010293|gb|AY653308	TGTCATGACGAAGAGCATGAGAAGCTGTTTGACCTGGTTCGAAGAATGTTGGAGTATGAC	NM_007714	ref|Mus musculus CDC like kinase 4 (Clk4), mRNA [NM_007714]	11	51094791	51094850	Clk4	1.52301	0.176121	1096.77	531.645	1285.57	1473.1	1670.4	1905.08	1793.74	2233.62	2081.8	1824.21	1776.82	1521.77	1575.31	1377.32	1362.02	1362.62	1440.59	1111.51	1125.53	2621.29	2493.19	1419.18	1394.19	1608.78	1679.54	1498.97	1541.64
58620	A_55_P2159740	ref|NM_001033488|ens|ENSMUST00000085790|ens|ENSMUST00000150764|gb|AK171660	CCTCTTCTGGTGTGCCTGAAGACAGCTAGAGTGTACTTATGTATATTAATAAATAAATCT	NM_001033488	ref|Mus musculus major facilitator superfamily domain containing 2B (Mfsd2b), mRNA [NM_001033488]	12	4869305	4869246	Mfsd2b	1.30722	5.72191e-05	68158.3	69866.1	64493.6	70115.4	89098.1	65317.8	68760	57120.6	57405.1	76515.9	68847.4	111771	102052	89697.6	93352.4	100793	116335	105969	111658	93145.9	94643.5	96186.7	94994	77867.4	88840.7	92080.6	96804
20341	A_52_P604526	ref|NM_026490|ens|ENSMUST00000128374|ens|ENSMUST00000164867|ens|ENSMUST00000032124	AGCCATGGATTGAGTTTGATATGATGAGAGAATATGACACTTCAAAAATTGAAGCTGCAT	NM_026490	ref|Mus musculus mitochondrial ribosomal protein L19 (Mrpl19), nuclear gene encoding mitochondrial protein, mRNA [NM_026490]	6	81912029	81911970	Mrpl19	1.35282	0.0119092	1209.15	1330.55	1146.51	1150.39	1635.76	1528.12	1520.84	1628.48	1668.83	1521.24	1514.92	1731.05	1637.86	1728.98	1785.4	1649.38	1737.98	1670.62	1642.73	1628.9	1586.03	1431.08	1526.01	1778.24	1720.15	1753.58	1596.24
35714	A_55_P2003338	ref|NM_001045520|ens|ENSMUST00000164692|ens|ENSMUST00000133715|ens|ENSMUST00000109261	TTGTTTCCATTGTATTCATGATGTTCTGTTCTATATAACATTAAAACATTCATTAAAACC	NM_001045520	ref|Mus musculus clathrin interactor 1 (Clint1), mRNA [NM_001045520]	11	45724066	45724125	Clint1	1.47529	3.80071e-07	1167.85	1133.14	1146.51	1223.89	1722.91	1712.72	1676.47	1840.5	1794.81	1532.38	1504.03	1815.12	1794.43	1805	1905.59	1927.95	2009.35	1910.83	1863.93	1652.91	1667.37	1603.65	1558.55	1547.95	1545.38	1660.6	1574.55
35087	A_55_P2157814	ref|NM_146041|ens|ENSMUST00000041859|gb|BC031788|gb|BC093502	CTCCTCTGACTGGTTTCAGGAAATCAAGAAGTTTGAATCACATACTCATTTTACTTGAAA	NM_146041	ref|Mus musculus GDP-mannose 4, 6-dehydratase (Gmds), mRNA [NM_146041]	13	31911594	31911535	Gmds	1.36554	0.00131421	2489.49	2257.5	2567.03	2643.93	3399.5	4457.82	4317.76	3297.16	3193.02	2881.07	2839.49	3943.37	3847.49	3845.29	4041.14	3312.65	3369.97	3156.62	3225.73	2922.6	2966.63	3070.34	2980.96	3012.19	3211.53	3509.58	3386.58
44161	A_55_P2005465	ref|NM_026057|ens|ENSMUST00000112880|ens|ENSMUST00000057540|ens|ENSMUST00000079749	AGGGTGAGAAGGTCTCCATGTGGCTTTTCTTTTGTTTTTGTACTTTTTTGTTTCTTACCA	NM_026057	ref|Mus musculus zinc finger protein 422 (Zfp422), mRNA [NM_026057]	6	116575507	116575448	Zfp422	1.31924	0.0046735	5196.75	5648.36	4713.77	5228.13	6855.77	7804.35	8002.77	8013.1	8716.25	7278.75	7655.83	6126.05	6750.05	6813.53	6363.89	6422.51	5857.79	5823.29	5524.45	8006.23	7419.98	5152.49	5094.68	6510.81	7094.92	7303.21	7091.98
44406	A_30_P01033133		CTCTGTGCACTCAGAATTGGTGTGCCTTTCTATTTGTGTAAATGATATATAATACATTGC	chr14:115443612-115445950_F	lincRNA:chr14:115443612-115445950 forward strand	14	115445649	115445708	chr14:115443612-115445950_F	1.58805	0.00982585	653.566	581.251	804.529	574.919	1037.9	1324.28	1249.02	769.184	773.686	1510.05	1557.95	1290.71	1341.3	1086.21	1037.43	794.682	788.839	667.676	625.674	1321.88	1275.7	773.848	712.638	1062.84	1060.23	909.626	900.268
31891	A_52_P108447	ref|NM_031184|ens|ENSMUST00000122896|ens|ENSMUST00000014447|gb|BC016124	CTTCCTGTCAGTTTGTTGCACATTCCAGGATTCAGTATTTTAACAGGTTCTAAGTGCCTT	NM_031184	ref|Mus musculus GLIS family zinc finger 2 (Glis2), mRNA [NM_031184]	16	4615736	4615795	Glis2	1.41337	0.0747913	6310.85	4707.62	7192.09	7032.83	8919.59	9426.59	9387.22	10227.4	10665.2	9112.52	9418.21	8530.49	8064.88	7801.27	10100.1	7748.18	8437.54	7639.72	7801.26	10257.5	10247.5	7817.25	8444.81	8412.03	9214.95	8584.64	8891.68
47603	A_55_P2165324	ref|NM_028817|ref|NM_001033606|ref|NM_001136222|ens|ENSMUST00000035779	ATTGTCTTGTATGCATTTGAGAGAAATAAATATACTCAGACTTATGTTTTAAGAAATTTC	NM_028817	ref|Mus musculus acyl-CoA synthetase long-chain family member 3 (Acsl3), transcript variant 1, mRNA [NM_028817]	1	78703500	78703559	Acsl3	1.48003	3.97719e-08	1819.24	1862.13	1739.82	1855.79	2692.53	2273.35	2298.76	2536.99	2242.47	2134.24	2065.97	3041.07	3130.77	3146.68	3437.19	3448.97	3361.16	3156.62	3296.78	2243.75	2145.42	2548.7	2535.16	2502.98	2650.81	2508.73	2529.12
53120	A_66_P108792	ref|NM_011232|ens|ENSMUST00000170100|ens|ENSMUST00000170531|ens|ENSMUST00000022856	CACTCTAACTCTCTAACCTTGATGATTTCATTTTGGATTGTATAGAGAGATGCATGGAGA	NM_011232	ref|Mus musculus RAD1 homolog (S. pombe) (Rad1), mRNA [NM_011232]	15	10423292	10423351	Rad1	1.40077	0.0388482	2206.19	1847.26	2493.82	2277.49	3090.36	2914.77	3065.09	3560.26	3250.51	3055.64	2939.08	3246.89	2962.49	2938.98	2779.55	3256.51	3176.99	3190.01	3347.72	3016.09	3032.87	2936.43	3043.96	3180.93	2984.79	3077.5	3030.88
39240	A_51_P129317	ref|NM_025283|ens|ENSMUST00000161122|ens|ENSMUST00000162930|ens|ENSMUST00000162364	TCACTGGTGTGGCACTCATGGTTTTTAAATCAGTTTAGTATTATCTGTTGATAATGCCTG	NM_025283	ref|Mus musculus MOB family member 4, phocein (Mob4), mRNA [NM_025283]	1	55209833	55209892	Mob4	1.34126	0.000570892	3871.21	4008.4	3666.33	3938.89	5192.29	4938.92	4855.89	5123.03	4884.63	5183.11	4845.5	4695.58	5181.25	5364.93	5392.13	5609.27	5291.98	5468.43	5606.79	4768.39	4979.73	5175.31	5193.89	5069.11	5887.43	5419.74	5295.29
486	A_55_P1967478	ref|NM_008221|ens|ENSMUST00000033229|ref|XM_003689411|gb|M26897	ATACTGGACTGTTCCTTGAAAGCACATCATGTTTAATAAAGATCATCCTTCCTGGTAATC	NM_008221	ref|Mus musculus hemoglobin Y, beta-like embryonic chain (Hbb-y), mRNA [NM_008221]	7	111000327	111000268	Hbb-y	1.4837	3.77403e-06	105836	113084	104324	100100	157029	159774	177677	134548	139293	158274	160463	164579	161337	212968	238255	121931	116335	176202	191445	169985	171157	111119	110249	143691	142472	135573	157306
2186	A_52_P464629	ref|NM_138314|ens|ENSMUST00000086028|ens|ENSMUST00000027862|ens|ENSMUST00000171778	TGTGGGCCAGCGAACACTGCTAAATTTACCAATTGCACCTGTTGCATCATTAAGCCTCAT	NM_138314	ref|Mus musculus NME/NM23 family member 7 (Nme7), transcript variant 1, mRNA [NM_138314]	1	166277938	166277997	Nme7	1.28134	5.03626e-09	715.923	697.337	723.219	727.214	917.339	1045.83	956.86	1018.35	1002.69	868.131	1032.14	873.009	959.252	863.322	838.927	888.062	848.259	823.108	803.832	847.13	810.054	829.142	884.406	991.853	1015.94	1008.32	972.846
30601	A_51_P112734	ref|NM_016972|ens|ENSMUST00000022787|gb|AK136752|gb|Y19022	TATTTCTTTTGGATTTTTTAATGTATGGCGGTTTGGGGGCAGAGCTAGAACCTTAATAAT	NM_016972	ref|Mus musculus solute carrier family 7 (cationic amino acid transporter, y+ system), member 8 (Slc7a8), mRNA [NM_016972]	14	55341196	55341137	Slc7a8	1.09353	0.591726	610.867	539.023	513.331	780.248	668.004	1055.01	1085.12	827.101	898.547	552.79	510.945	814.113	785.98	839.963	500.863	476.955	453.584	433.941	453.131	459.109	498.869	445.676	465.008	697.9	751.146	881.722	808.611
18228	A_51_P114062	ref|NM_019681|ens|ENSMUST00000000199|gb|BC059825|gb|AK042865	CCTCCAAGATTCTTTCCAGTGTGTTTCTGCATTTACATGATCTAAAGATGCATGGGGACG	NM_019681	ref|Mus musculus neuronal calcium sensor 1 (Ncs1), mRNA [NM_019681]	2	31150630	31150689	Ncs1	1.37064	0.0103123	1077.81	1063.63	977.426	1192.37	1477.29	1659.27	1564.17	1685.25	1588.22	1663.13	1807.97	1329.84	1296.49	1488.41	1391.15	1451.7	1359.69	1339.68	1323.45	1410.47	1283.38	1501.46	1438.53	1475.78	1459.89	1429.71	1552.66
11682	A_66_P139568	ref|NM_198298|ens|ENSMUST00000075012|ens|ENSMUST00000165361|gb|BC076626	ACCTGCGCCTACGTTTAAAAGTATATTCCATTATTTTGCATTTTTGATGTGAGTCAGAAT	NM_198298	ref|Mus musculus helicase with zinc finger domain (Helz), mRNA [NM_198298]	11	107548157	107548216	Helz	1.45685	0.000450959	1743.96	1788.29	1856.82	1586.79	2540.7	2254.42	2140.32	2243.23	2342.99	2213.16	2155.28	2434.42	2403.68	2498.89	2553.76	2583.08	2544.92	2959.21	2916.66	3208.46	3181.11	2764.19	2826.67	2535.32	2311.21	2390.71	2433.68
12645	A_52_P302041	nap|NAP096465-001	AGCAGACTGGAGGTGTCTACTAGAAAGGAAGCCGTGCTTCTTTACTCCAGAATTCTGTTA	NAP096465-001	Unknown	7	34791458	34791517	NAP096465-001	1.39503	0.000111972	2837.39	2628.11	2941.32	2942.73	3958.24	3621.53	3450.41	4576.73	4520.74	3494.65	3599.73	4488.81	4268.21	4274.75	4743.69	3786.52	3831.29	3614.79	3726.38	4906.85	4438.23	3548.15	3414.08	3350.35	3579.62	3723.34	4122.32
46430	A_55_P2166384	ref|NM_178078|ref|NM_001205226|ref|NM_153164|ens|ENSMUST00000068452	TTGGCCAAAATTTAGAAGATGCTGTGAATATCATTTTGAACTTGTGTAAATATATGAAAG	NM_178078	ref|Mus musculus CCR4-NOT transcription complex, subunit 1 (Cnot1), transcript variant 2, mRNA [NM_178078]	8	98244121	98244062	Cnot1	1.45148	2.43716e-07	2706.19	2654.76	2839.98	2623.82	3927.97	3173.66	3230.07	3008.89	3050.57	3043.97	2994.42	4076.76	3638.32	4259.16	4191.37	4587.95	4942.93	4889.66	4749.08	4925.17	5050.77	3962.04	4080.68	3424.56	3654.96	3667.34	3813.11
58088	A_30_P01025234		CTTATGGTCATTATCTGCATCATTATTTTCTCTACCACCTCTGTGGTAGTCTTTCAATCG	chr5:96591892-96606467_F	lincRNA:chr5:96591892-96606467 forward strand	5	96603301	96603360	chr5:96591892-96606467_F	1.36239	0.0185789	1798.48	1570.65	1771.47	2053.34	2450.24	3433.7	3119.96	2138.06	2412.67	2326.15	2370.25	3060.55	2927.45	2689.37	2830.78	2269.61	2227.07	1902.78	1893.62	2126.8	2043.69	2086.09	2309.19	2502.98	2267.31	2402.61	2564.67
51252	A_55_P2143561	gb|AK200173|gb|BC106116|gb|BC090256|gb|BC086904	CATTCCATACGAATTCATGGCCCAATGGACACAAAGAAATAAAATACCAGCACCAGGAAA	AK200173	gb|Mus musculus cDNA, clone:Y1G0133K12, strand:plus, reference:ENSEMBL:Mouse-Transcript-ENST:ENSMUST00000035983, based on BLAT search. [AK200173]	2	173745877	173745818	Rpl21	1.24767	0.0023519	33579.5	31969.1	32885.5	35883.8	41896.1	29607.9	28361.5	28074.4	27607.8	26549.3	25743.5	51460	49802	49735.1	51075.7	45804.2	50389.8	51005.5	51233.1	43376.1	44224.1	45265.6	43632.9	42701.6	43351.6	46644	46069.1
23628	A_52_P106463	ref|NM_146145|ens|ENSMUST00000102781|gb|AK143650|tc|TC1715477	TTTTTCACCTTTTGAGCCCTTTTCCCAAAGAATTCAATATCAGTTTAGTAGCAACAGTAC	NM_146145	ref|Mus musculus Janus kinase 1 (Jak1), mRNA [NM_146145]	4	100825153	100825094	Jak1	1.28281	5.38685e-07	2241.53	2181.6	2276.83	2266.17	2875.46	3203.72	3230.07	2849.33	3003.6	3102.3	3105.03	2343.92	2412.88	2817.62	2569.06	2350.24	2659.04	2271.3	2633.07	3704.85	3848.3	2753.57	2683.43	2695.89	2834.25	3123.05	3065.57
24854	A_55_P1985143		CTGAGCAATCTGCCAAAGATAACTGTATGAGCAGAAAGCAGCTAAACTAAAAGAGAAGTA	A_55_P1985143	Unknown	18	90700729	90700788	A_55_P1985143	1.04479	0.746506	6586.73	5109.94	7141.04	7509.2	6881.72	7073.53	7674.66	7952.66	8343.26	7539.8	7965.85	4620.11	4550.84	4854.06	4528.5	5183.99	5461.02	5535.95	5462.75	5601.53	5330.63	8417.76	8516.98	9314.22	9285.74	9528.12	8655.82
51237	A_55_P2142808		TCAGGCCAAGGAGGTCATAGAGGAATACTTCAAGTGCAAGAAATAAATAAATTTTGGAGA	A_55_P2142808	Unknown	11	74884361	74884302	A_55_P2142808	1.13252	0.235566	43280	46934.6	37408.8	45496.5	49015.5	26628.8	27782.7	25495.5	24737.4	27932.2	24816.8	51630.7	50120.7	51667.9	57704.6	63545.8	71673.8	63771.9	74885.8	46203.2	43472.2	58993.6	57848.3	50475.1	59472.8	59866.9	59614.3
6939	A_55_P2035102	gb|BC083122	CCAGAAGCGTATGTTGTGACCCATTGTGAAAATAAAGTATCTTGAAATAACTGGGAAAAA	BC083122	gb|Mus musculus ornithine decarboxylase, structural 1, mRNA (cDNA clone MGC:103389 IMAGE:6329274), complete cds. [BC083122]	17	93858678	93858619	Odc1	1.46271	0.00179743	5575.1	6232.93	5508.91	4983.45	8154.77	4807.54	5052.25	5913.08	5536.88	5136.79	4912.99	11807.2	11517.7	10766.7	13223	10830.1	11730.9	11446.9	10628.6	6278.44	6566.88	6922	6817.61	6812.36	7306.25	7520.88	7869.88
13313	A_51_P205481	ref|NM_144843|ens|ENSMUST00000022563|gb|AK076218|gb|AK154859	CTTCTGGGTTCCTTATGCTAATTTTCAACTTCACATGTATATATGTGTTTACATGCTCAC	NM_144843	ref|Mus musculus myotubularin related protein 6 (Mtmr6), mRNA [NM_144843]	14	60920995	60921054	Mtmr6	1.49736	0.00231905	2665.84	2405.82	2839.98	2751.72	3991.72	4002.88	3892.99	4497.41	4520.74	4202.39	3992.34	3533.44	3510.7	3727.42	3416.56	4053.93	4269.3	4449.56	4418.76	4091.1	4184.47	3826.83	4017.29	3888.76	3962.99	3656.12	3701.87
12459	A_55_P1964477	ref|NM_001078167|ref|NM_173374|ens|ENSMUST00000139129|gb|AK017754	CCAGAGTAGATGCCTTTATTGTGTAATTTGTGTAAAAGTCACATAGGCATTGTTGAAGGT	NM_001078167	ref|Mus musculus serine/arginine-rich splicing factor 1 (Srsf1), transcript variant 2, mRNA [NM_001078167]	11	87867017	87867076	Srsf1	1.4252	3.57415e-13	2209.45	2242.39	2210.24	2175.72	3148.91	2875.5	2837.24	2964.36	2994.24	2997.32	2762.03	3434.6	3383.3	3735.29	3582.32	3312.65	3273.26	3198.37	3378.34	3463.06	3419.99	2689.75	2806.29	3085.91	2984.79	3043.36	3054.01
1224	A_55_P2037689		AAGTTATCGGAAGTGGTTGCCATCTGGATTCAGCTCAGTTCCATTACCTGATGGGAGAAA	A_55_P2037689	Unknown	2	59237555	59237496	A_55_P2037689	1.53638	0.0123748	3077.95	2839.87	2669.22	3724.76	4728.9	3984.35	3914.01	4807.9	4759.22	3437.57	3610.67	6416.77	7044.53	5607.9	7109.71	5013.76	4916	5502.18	5063.31	4255	3942.86	3630.24	3625.19	4516.08	4386.78	3945.14	4546.64
39064	A_51_P444437	ref|NM_025968|ens|ENSMUST00000030069|gb|AK010888|gb|AK166835	GCTTTTTACCATTCAGTGCAAGTGTATACTGTCCTATGTAAGATGTAACAGCAATGCGTT	NM_025968	ref|Mus musculus prostaglandin reductase 1 (Ptgr1), mRNA [NM_025968]	4	58979487	58979428	Ptgr1	1.36271	0.0492688	765.334	622.096	867.059	806.848	1042.93	1218.22	1159.9	1364.63	1196.48	987.356	899.901	1108.94	1123.77	1053.76	1044.46	1018.58	1060.07	893.445	857.875	863.521	967.098	1024.48	888.702	1000.45	1102.16	1062.04	1048.52
26920	A_55_P2051894	ref|NM_183149|ens|ENSMUST00000047179|ens|ENSMUST00000088395|gb|AK136995	TGCCTCTGACATTTTATAAAAGACAGTTTATCTTCAAATAAATTTATTTTGCAGTACTGC	NM_183149	ref|Mus musculus zinc finger protein 598 (Zfp598), mRNA [NM_183149]	17	24818901	24818960	Zfp598	1.46705	0.0237686	565.64	515.374	499.227	682.319	829.824	728.225	614.34	673.881	661.195	698.444	665.98	959.83	858.488	926.036	1009.48	1126.63	1095.67	977.577	1018.38	779.132	707.494	746.666	839.216	781.858	828.014	779.81	779.797
1321	A_52_P109319	ref|NM_007892|ens|ENSMUST00000165922|ens|ENSMUST00000029069|gb|X86925	GGAGTTTGTGATCTGTTTGATGTTCAGATACTAAATTATTAGATTCCATGGAAACTTGGG	NM_007892	ref|Mus musculus E2F transcription factor 5 (E2f5), mRNA [NM_007892]	3	14605676	14605735	E2f5	1.41315	0.033394	740.204	848.96	615.576	756.076	1046.02	961.211	974.055	932.032	1020.45	872.555	887.149	1068.53	1068.95	1061.85	1302.48	1101.46	1132.03	1214.21	1145.93	1142	924.324	938.053	974.693	1052.1	1198.72	1048.4	991.198
6656	A_55_P1981259	ref|NM_153573|ens|ENSMUST00000114394|ens|ENSMUST00000133446|ens|ENSMUST00000155047	ACTTTGACTCCTAGCTGCTCTCTGTGTAATATTTAAATTTCTATGTCTATTGTGACACTC	NM_153573	ref|Mus musculus FK506 binding protein 14 (Fkbp14), mRNA [NM_153573]	6	54527689	54527630	Fkbp14	1.35085	0.0654253	1362.04	1232.53	1221	1632.59	1839.92	2085.93	2040.8	1953.13	2052.01	1933.36	1828.84	1739.38	1645.64	1934.26	1736.68	1701.39	1705.71	1623.92	1747.94	1644.92	1844.51	1965.9	1787.97	1808.11	1945	1912.07	1840.66
4454	A_51_P104891	ref|NM_027652|gb|AK122544|gb|AK133635|gb|BC051183	TTTCTGGAGTGTTGCAAGGCTTGTGATTCCATGTAGAGTAGAATATTCTCGGTAGTTTGA	NM_027652	ref|Mus musculus ethanolaminephosphotransferase 1 (CDP-ethanolamine-specific) (Ept1), mRNA [NM_027652]	5	30598727	30598786	Ept1	1.43499	0.000686062	833.79	776.838	870.487	854.045	1196.48	1100.39	1074.58	1270.66	1323.96	1260.32	1148.37	1098.8	1078.09	1306.38	1130.7	1211.14	1236.3	1276.12	1249.12	1226.23	1352.84	1163.12	1191.77	1149.43	1177.25	1162.37	1134.68
35731	A_55_P2035087	ref|NM_177566|ens|ENSMUST00000108671|ens|ENSMUST00000065040|gb|AK173061	ATGTATATATGTATCTAGGAAGGCAACTGTGCTGAATGTGGTGTGTGTGTGTGTGTGTGT	NM_177566	ref|Mus musculus Rho guanine nucleotide exchange factor (GEF) 15 (Arhgef15), mRNA [NM_177566]	11	68757575	68757516	Arhgef15	1.9079	0.00187898	1178.63	1497.55	1057.66	980.689	2248.71	1518.3	1428.71	2582.71	2520.04	914.082	909.455	3798.45	2848.9	3271.29	2974.14	3055.78	2994.62	2692.08	2522.47	2562.48	2493.19	1930.49	1416.42	1878.26	1913.84	1660.6	1585.41
3122	A_55_P2165314	ref|NM_001081302|ens|ENSMUST00000090247|gb|AK153924|gb|BC092282	GTTCGACCTATCCGTAGCATTAAAAACTTCTTACAGAGCAGGCTTCTGCCTAGAGTTTGA	NM_001081302	ref|Mus musculus triple functional domain (PTPRF interacting) (Trio), mRNA [NM_001081302]	15	27662296	27662237	Trio	1.33674	0.039466	1270.47	1140.04	1489.5	1181.87	1698.29	1869.87	1913.63	1807.16	1896.88	1900.39	2043.85	1722.73	1707.87	878.94	1565.73	1451.7	1449.34	1475.25	1504.14	1877.07	1660.63	1872.33	1776.88	1728.55	1760.67	1743.26	1755.49
12423	A_30_P01017507		GTTGTATTTTGAGCTGAAATTTGTGTATGGTCAAGTAATTCTGTTTTATGTATTGGAAGT	chr8:119732348-119749198_F	lincRNA:chr8:119732348-119749198 forward strand	8	119739743	119739802	chr8:119732348-119749198_F	1.39664	0.0153552	676.302	694.609	760.406	573.892	944.552	647.876	863.162	809.653	808.752	714.982	751.675	803.451	886.001	1013.48	904.485	1068.1	1095.67	1077.92	1217.86	1084.21	1207.31	1177.99	1039.8	925.408	821.418	934.081	926.856
51481	A_52_P598835	ref|NM_001162903|gb|AK038660|gb|BC061478|ens|ENSMUST00000172332	ACTGTTATGTCTTAAGTGCATTAGAATGCAATTGTTTGTAATGGAACTGAAGTGTTTCCC	NM_001162903	ref|Mus musculus RIKEN cDNA 2010109K11 gene (2010109K11Rik), mRNA [NM_001162903]	12	33067657	33067716	2010109K11Rik	1.34129	0.00250325	510.859	521.296	547.991	463.291	685.209	526.045	615.345	663.777	591.954	550.359	537.348	717.336	696.869	793.5	838.927	804.843	778.49	806.948	837.781	662.176	667.323	653.009	630.785	647.822	648.457	733.915	671.593
14436	A_51_P490348	ref|NM_025423|ens|ENSMUST00000038830|gb|AK004308|gb|BC023385	TTGCCAGTGTTTTCACCTGTAAACAGTGTAAGTTAGTGTCACGTGATTATTGAAGTCTGT	NM_025423	ref|Mus musculus RIKEN cDNA 1110059E24 gene (1110059E24Rik), mRNA [NM_025423]	19	21672074	21672015	1110059E24Rik	1.35929	1.91907e-14	2572.37	2587.78	2546.27	2583.05	3496.58	3513.14	3439.42	4007.33	4072.01	3311.18	3413.48	3148.56	3301.71	3617.15	3687.15	3481.05	3671	3640.48	3644.58	3308.42	3243.15	3025.22	3414.08	3339.75	3568.84	3532.2	3544.93
54973	A_51_P320852	ref|NM_007657|ens|ENSMUST00000032492|gb|AK002251|gb|AK012793	CCTGCAATGAAAGGTACTATATTTGCCAGACTCTAGACATAAGATATTGTACATAAAGAG	NM_007657	ref|Mus musculus CD9 antigen (Cd9), mRNA [NM_007657]	6	125410446	125410387	Cd9	1.3338	0.00598118	681.932	605.353	711.19	729.252	909.563	1181.55	1237.59	849.001	775.639	956.138	984.899	998.911	1023.26	1102.51	890.174	830.1	881.794	884.996	820.821	753.005	752.977	826.818	873.663	742.17	768.675	917.776	957.923
31882	A_30_P01021970		GTTTGAAAATGAGGTGTAGTTTTAAAAGATTGAGAAAAGTAGGTTAAGTTGACGGCCGTT	chr19:5801802-5802597_R	lincRNA:chr19:5801802-5802597 reverse strand	19	5802250	5802191	chr19:5801802-5802597_R	0.972895	0.870481	24049.3	18611.8	23348.6	30187.5	23397.4	24810.5	24283.6	17447.5	17119.8	32875.6	36575.9	27887.5	25219	21675.6	17414	18378.2	20971.4	14321.6	15095.7	28158.6	25942	16889.4	18220.1	28431.2	16890.1	32800.8	33335.4
49319	A_51_P129317	ref|NM_025283|ens|ENSMUST00000161122|ens|ENSMUST00000162930|ens|ENSMUST00000162364	TCACTGGTGTGGCACTCATGGTTTTTAAATCAGTTTAGTATTATCTGTTGATAATGCCTG	NM_025283	ref|Mus musculus MOB family member 4, phocein (Mob4), mRNA [NM_025283]	1	55209833	55209892	Mob4	1.31256	6.57692e-06	4098.34	4124.89	3946	4224.14	5379.31	5195.8	5329.41	5141.12	5244.36	5194.69	4969.26	4470.11	4896.22	5443.39	5295.4	5903.07	5743.72	5654.21	5915.82	5079.62	5315.25	5289.7	5494.92	5297.24	6202.62	5834.19	5434.8
25182	A_55_P2032708	ref|NM_010439|ens|ENSMUST00000110505|ens|ENSMUST00000085546|gb|AK166007	GTTCTTGTTGGTGCACAGCACAAATTAGTTATATATGGGGACAGTAGTTTGGCTTTTTCT	NM_010439	ref|Mus musculus high mobility group box 1 (Hmgb1), mRNA [NM_010439]	5	149860053	149859994	Hmgb1	1.44329	0.0493546	27189.2	21079.7	32011.2	28476.7	39241.9	48810.9	45559.8	44448.1	42716.9	42539.3	41491.1	35071.7	37518.7	39742.7	29130.9	36130.3	36189.3	32721.8	33874.5	48674.7	49832.1	35291	33013	37594.8	38210.5	38474.3	36284.6
15527	A_55_P1972927	ref|NM_013508|ens|ENSMUST00000105291|ens|ENSMUST00000129827|ens|ENSMUST00000008542	GAACTGAAATCCAGTAATGTCCAAGTGATGGGTTTTTATATAAGAATGAACGAAGCCATA	NM_013508	ref|Mus musculus ELK3, member of ETS oncogene family (Elk3), transcript variant 1, mRNA [NM_013508]	10	92712156	92712097	Elk3	1.32482	0.0208046	509.168	500.548	444.886	582.071	674.557	980.308	1001.79	565.819	513.073	555.211	558.033	885.518	858.488	989.476	995.564	609.811	655.169	579.443	579.123	547.456	584.097	550.124	503.371	465.865	462.58	704.809	695.125
55211	A_66_P114695	ref|NM_009860|ens|ENSMUST00000060710|gb|U15562|gb|AK141737	ATCTGGGCAGTCCCATTACTACGGTTCCTAAGCTGAGTCAAAATGTAAAGCTAGAAGACC	NM_009860	ref|Mus musculus cell division cycle 25 homolog C (S. pombe) (Cdc25c), mRNA [NM_009860]	18	34903707	34903648	Cdc25c	1.18165	0.19821	558.658	552.252	467.723	655.999	660.136	639.565	710.807	642.851	613.41	672.658	627.747	566.939	590.267	608.284	711.319	664.202	678.087	614.669	624.639	718.111	663.279	585.357	596.367	702.207	756.618	761.858	773.756
61539	A_51_P234308	ref|NM_011284|ens|ENSMUST00000102561|gb|D00812|gb|AK169847	GAAGGAAGTAAACCAGGACTGGATTTCTTGTAAGAAATTCCAATAAGCTAGTCAGGACTC	NM_011284	ref|Mus musculus replication protein A2 (Rpa2), mRNA [NM_011284]	4	132333990	132334049	Rpa2	1.26734	0.0133418	1699.61	1759.06	1541.68	1798.1	2153.99	2150.97	1976.28	2100.24	2111.74	2122.99	2144.05	2087.02	2003.25	2162.81	2569.06	2438.8	2337.13	2253.57	2089.1	2261.81	2051.42	1748.05	1843.83	2021.49	2245.39	2307.1	2361.66
56108	A_30_P01026558		CATAGTTGGTTTGGGAAAATGACATATAATTTTAAGTTAACCTGCATGCTGTAAATGTGT	chr18:6144775-6202232_R	lincRNA:chr18:6144775-6202232 reverse strand	18	6201109	6201050	chr18:6144775-6202232_R	1.35707	0.061662	1782.06	1423.42	1965.74	1957	2418.38	2160.32	2073.66	2564.49	2292.82	2179.31	2010.85	2692.35	2665.3	2491.17	2070.17	2446.84	2597.9	2584.41	2502	2727.1	2739.62	2292.74	2239.11	2308.47	2672.49	2543.64	2349.65
33700	A_55_P1981241	ref|NM_019518|ens|ENSMUST00000000543|gb|AK213079|gb|AF236099	CACCGTTTTCTGCATATGTTGCTTCTGAACCACAAACTGTATAAAATTGATGGGTTTTTT	NM_019518	ref|Mus musculus GRP1 (general receptor for phosphoinositides 1)-associated scaffold protein (Grasp), mRNA [NM_019518]	15	101063123	101063182	Grasp	1.4019	0.23214	1263.27	679.635	1676.94	1433.23	1770.98	1905.08	1852.91	1874.42	1859.33	1813.41	1756.11	1756.08	1700.08	1681.24	1639.88	1634.49	1770.45	1526.66	1700.23	1994.92	2090.32	1703.64	1754.78	1678.83	1801.22	1722.64	1744.93
44486	A_51_P129317	ref|NM_025283|ens|ENSMUST00000161122|ens|ENSMUST00000162930|ens|ENSMUST00000162364	TCACTGGTGTGGCACTCATGGTTTTTAAATCAGTTTAGTATTATCTGTTGATAATGCCTG	NM_025283	ref|Mus musculus MOB family member 4, phocein (Mob4), mRNA [NM_025283]	1	55209833	55209892	Mob4	1.32134	0.000640247	3950.61	4008.4	3755.89	4087.53	5220.11	5176.63	5107.31	4754.29	5069.05	5287.5	5025.54	4667.23	4914.01	5294.26	5032.72	5641.15	5389.95	5459.99	5555.32	4998.12	4987.65	5141.09	5360.59	5370.13	5767.96	5534.96	5306.91
18775	A_55_P2002160	ref|NM_019929|ens|ENSMUST00000020501|ens|ENSMUST00000137841|gb|AK012742	GTGTGAGGCTTTGGGGTTTGTTTTTGTTTTCATTTTTGTTCCCTCCCATCCCTAACATTT	NM_019929	ref|Mus musculus SMT3 suppressor of mif two 3 homolog 3 (yeast) (Sumo3), mRNA [NM_019929]	10	77079173	77079232	Sumo3	1.25529	0.0971411	2121.61	2519.33	1813.95	2031.56	2663.25	2710.94	2955.99	3044.64	3088.34	2607.56	2706.64	2223.95	2385.28	2303.89	2438.52	2269.61	2455.41	2147.65	2184.81	4216.39	3817.1	1895.46	1969.4	2599.81	2748.12	2918.53	2903.38
49863	A_51_P185175	ref|NM_010219|ens|ENSMUST00000032508|ens|ENSMUST00000139448|gb|AK089972	TCCCCCGTTACACACAAGTGTATATCCTTTCACACGTACATCAGAATGTTAATTTATTTT	NM_010219	ref|Mus musculus FK506 binding protein 4 (Fkbp4), mRNA [NM_010219]	6	128380587	128380528	Fkbp4	1.35906	0.0154957	2422.09	2519.33	2143.39	2603.53	3291.77	3621.53	3559.99	3170.49	3385.35	3357.26	3314.57	3158.37	3015.29	3538.35	3916.01	3312.65	3246.96	3148.29	2926.47	3436.91	3113.18	3002.84	2867.49	3360.95	3319.91	3202.8	3443.3
33386	A_51_P468599	ref|NM_028887|ens|ENSMUST00000024850|ens|ENSMUST00000127430|ens|ENSMUST00000138193	AAACTAACATACGCCGTGTGTGTCTCTGTAAGTGCAAGACTTTTGCTCTGTGAATTTATT	NM_028887	ref|Mus musculus SMC hinge domain containing 1 (Smchd1), mRNA [NM_028887]	17	71694001	71693942	Smchd1	1.42399	0.0156117	10323.2	8775	11360.3	10834.4	14700.1	13707.9	13827.5	16954.3	16910.4	13880.3	12618.1	12365.2	12732.3	14361.3	11555.3	14959.9	15280	14492	15196.5	17910.7	17868	15464.9	16615	13905.3	14476.8	14844.4	13476.8
35990	A_66_P122730	ens|ENSMUST00000099182|gb|AK138367|gb|AK044122|tc|TC1683831	TCAAAAGGTCTGTTCGGTTAACGCATCCCCAGAGCAGGAGTTAATCGAGGACTGGATGCA	ENSMUST00000099182	ens|RIKEN cDNA A830092H15 gene [Source:MGI Symbol;Acc:MGI:3698881] [ENSMUST00000099182]	3	26230937	26230996	ENSMUST00000099182	1.22921	0.324284	1697.45	1108.07	2098.81	1885.46	2086.52	2197.84	1813.33	2072.09	2202.15	2247.05	2483.34	1928.72	1892.16	1722.14	1405.51	1820.93	1870.12	1693.68	1738.39	2297.93	2232.97	2268.56	2401.33	2405.72	2552.8	2342.98	2313.59
26932	A_55_P2144512		ATGAAGGGGTCGTTGATGGCAACAATCTCCACGGAGATTTTGCCACTGCAGACGGCAGCC	A_55_P2144512	Unknown	12	71022366	71022425	A_55_P2144512	1.31215	0.0521472	816.065	929.136	696.154	822.905	1070.8	1008.66	1054.58	984.154	936.24	1129.69	1092.3	1038.51	1196.75	1086.21	823.894	1043.27	1095.67	1027.78	1084.8	1018.83	967.098	1117.46	1146.99	1191.91	1274.21	1151.11	1087.52
40110	A_52_P532029	ref|NM_019786|ens|ENSMUST00000020316|gb|AF145705|gb|BC129911	CCCGATCTACCCCAGCTCTAACACCTTAGTGGAGATGACTCTTGGTATGAAGAAGTTAAA	NM_019786	ref|Mus musculus TANK-binding kinase 1 (Tbk1), mRNA [NM_019786]	10	120988587	120988364	Tbk1	1.27191	0.0227787	518.114	454.314	549.12	550.907	658.995	675.291	688.026	809.653	813.584	676.909	685.972	565.087	604.275	623.876	569.668	572.834	568.806	520.961	513.903	794.678	774.309	620.936	649.089	653.11	695.954	754.027	666.952
4476	A_55_P2048656	ref|NM_013795|ens|ENSMUST00000043675|gb|AK009806|gb|AK005380	GGCAAATGTGGCATTGTTGGCTATAATGTTTGAAAACCAATCTTTAACTTCTGATTTGAG	NM_013795	ref|Mus musculus ATP synthase, H+ transporting, mitochondrial F0 complex, subunit g (Atp5l), nuclear gene encoding mitochondrial protein, mRNA [NM_013795]	9	44721483	44721424	Atp5l	1.3194	0.00162882	18177.4	17097.3	19737.1	17697.7	23983.2	17553.2	20046.4	21216.2	20278.7	20841.5	20484.6	26687.6	26441.5	24822.2	27050.6	27159.8	28822.3	26070.7	27926	19030.4	20604	25170.4	25687.2	25853	26039	24702.9	25143.1
1898	A_30_P01028215		CGGCCTTGTAGATTAAAACGAAGGTTACCTAAATAGAATCTAAGTGGCATTTAAAACAGT	chr19:5801802-5802597_R	lincRNA:chr19:5801802-5802597 reverse strand	19	5802326	5802267	chr19:5801802-5802597_R	1.03338	0.86241	50234.1	39248.6	45038.3	66415.4	51910.9	56473.3	57961.7	45372.3	47909	76267.7	71776.4	52313.8	49881.6	45834	36755.6	38717.7	41747.5	29889	31395.2	63143.4	58264.2	37714.1	40559.3	60449.1	61865.1	71483.7	66265.7
24197	A_55_P1967568	ref|NM_023215|ens|ENSMUST00000107346|ens|ENSMUST00000049937|ens|ENSMUST00000076639	GGTGCATTTAGTCTGTTCTGTCTACTTTTTGATACTGTGTTATATGAAACCCTATTTTCC	NM_023215	ref|Mus musculus RIKEN cDNA 2500003M10 gene (2500003M10Rik), mRNA [NM_023215]	3	90303679	90303620	2500003M10Rik	1.47742	0.000831789	9177.16	8362.11	9356.6	9812.77	13558.5	14630.8	14991.6	16560.3	15658.1	13880.3	14050	11992.7	12645.1	13737.9	14107.8	12916.5	12652.9	12876.1	13087.4	15401.9	15025.1	11667.3	11249	13187	12805.1	13050	12114
28780	A_51_P368483	ref|NM_021437|ens|ENSMUST00000038539|gb|AK170890|gb|AK167989	CAGGAGATGTCTAAGTCTCAAGAATTTAATGACTGCTTTTGTTACTATAACTAAAGGGAC	NM_021437	ref|Mus musculus RIKEN cDNA 1700123O20 gene (1700123O20Rik), mRNA [NM_021437]	14	55309373	55309432	1700123O20Rik	1.3252	0.101621	1491.23	1152.38	1697.85	1623.46	1976.18	1931.67	1842.96	1900.29	2042.12	1878.51	1776.82	2106.29	2091.98	1993.87	2020.67	2029.69	2208.73	1823.92	1995.04	1910.17	1782.21	1826.61	2004.25	2052.77	2169.02	2023.95	2064.45
42167	A_55_P2119463	ref|NM_010281|ens|ENSMUST00000029904|ens|ENSMUST00000098242|gb|EU694104	CCTGGTTCTGATTCCTGGCTTAATACATGATTGTTTTTATCAGATTTGATAACCTGACAA	NM_010281	ref|Mus musculus gamma-glutamyl hydrolase (Ggh), mRNA [NM_010281]	4	19993114	19993173	Ggh	1.34488	4.08155e-10	3799.43	3699.94	3834.26	3864.08	5109.76	5224.59	5173.65	5749.58	5302.86	4998.24	4254.96	5020.59	5261.47	5317.82	5643.01	5232.44	5175.89	5039.86	5144.95	4447.38	4430.03	4813.51	4844.57	5318.05	5605.44	5120.55	5295.29
35082	A_55_P2146535	ref|NM_009924|ens|ENSMUST00000097843|ens|ENSMUST00000068830|gb|X86405	CCCTCTTCTGGTATGTTTGAAGAGAGCGATGGTGTACTCATATACATAAAATAAGTAAAT	NM_009924	ref|Mus musculus cannabinoid receptor 2 (macrophage) (Cnr2), mRNA [NM_009924]	4	135476052	135476111	Cnr2	1.83237	0.00232258	1226.63	1393.68	1125.33	1160.88	2247.63	831.942	869.753	620.227	601.831	1802.63	1839.3	3602.5	5163.42	3554.11	3757.8	3577.35	3608.81	4015.2	3705.95	1410.47	1429.05	1466.5	1765.82	1318.52	1145.07	1510.23	1851.44
36257	A_51_P125467	ref|NM_010515|ens|ENSMUST00000024599|gb|U04710|tc|TC1777311	AGAGTTGTATATAGGTGGCATTTACATACCCAAAAGCAAAGTACCCCGGCAGAATTTCTT	NM_010515	ref|Mus musculus insulin-like growth factor 2 receptor (Igf2r), mRNA [NM_010515]	17	12875263	12875253	Igf2r	1.29123	0.0196681	1638.12	1438.3	1687.39	1788.67	2115.2	2132.32	2129.14	2185.71	2171.95	2145.5	2054.9	1772.85	1794.43	1868.76	1986.05	1820.93	1828.12	2026.7	2142.14	2790.38	3032.87	2146.91	2192.12	1868.18	1955.43	2235.34	2253.61
36350	A_52_P585448	ref|NM_008974|ref|NM_001164745|ens|ENSMUST00000030578|ens|ENSMUST00000165853	GCCTGTTTACTGTTGATGCAATTGTTTTGATTTTTAACTAAATGCAAATACCTTCCTGCC	NM_008974	ref|Mus musculus protein tyrosine phosphatase 4a2 (Ptp4a2), transcript variant 1, mRNA [NM_008974]	4	129526571	129526630	Ptp4a2	1.31962	7.57991e-07	5126.05	5333.81	5011.7	5032.64	6764.45	6489.39	6744.06	6139.58	6281.47	6375.94	6323.2	6252.51	6294.93	6978.08	5738.15	7297.17	7236.6	8094.11	7850.32	6023.18	5939.84	7687.75	7293.75	7153.16	6581.42	7006.94	7036.42
61044	A_55_P1979973	ref|NM_001195025|ref|NM_028778|ens|ENSMUST00000072177|ens|ENSMUST00000082125	TTTTTGTGATTCTCACTTCTGTTTTTTGGTTTTTGTTTGTTTGTTTGTTTTTGTTTTTAA	NM_001195025	ref|Mus musculus NUAK family, SNF1-like kinase, 2 (Nuak2), transcript variant A, mRNA [NM_001195025]	1	134229534	134229593	Nuak2	1.3344	0.000465515	1604.3	1729.96	1552.08	1530.87	2140.78	1994.47	1944.71	1677.17	1776.62	1824.21	1999.9	1992.6	1810.43	1919.56	1785.4	2398.58	2667.73	2412.65	2593.21	2476.25	2531.16	2037.7	2285.9	2362.47	2212.59	2247.29	2146.47
11414	A_30_P01025896		TGTTAATGTTTATTCCAGTCTGTATCCTCATAAAGGTTTGTAGTTTTGTAGAGCCACATG	chr6:54591416-54597566_F	lincRNA:chr6:54591416-54597566 forward strand	6	54595413	54595472	chr6:54591416-54597566_F	1.40586	3.7119e-10	1266.76	1301.91	1263.95	1234.41	1780.89	1747.82	1833.05	1980.08	2061.92	1802.63	1704.42	1656.36	1723.48	1791.04	1925.36	1798.35	1819.8	1816.18	1738.39	1994.92	1930.65	1524.49	1656.24	1465.38	1740.41	1681.35	1787.25
4849	A_51_P114062	ref|NM_019681|ens|ENSMUST00000000199|gb|BC059825|gb|AK042865	CCTCCAAGATTCTTTCCAGTGTGTTTCTGCATTTACATGATCTAAAGATGCATGGGGACG	NM_019681	ref|Mus musculus neuronal calcium sensor 1 (Ncs1), mRNA [NM_019681]	2	31150630	31150689	Ncs1	1.33585	0.00014774	1114.66	1089.66	1072.46	1181.87	1489.03	1650.24	1616.23	1677.17	1686.7	1716.78	1756.11	1270.9	1332.38	1407.86	1494.86	1419.79	1396.15	1358.01	1334.2	1383.93	1329.67	1419.18	1394.19	1475.78	1587.16	1487.62	1563.63
30097	A_51_P190886	ref|NM_026718|ens|ENSMUST00000102578|ens|ENSMUST00000129001|ens|ENSMUST00000131803	CTTTTGGATACCTTTAGTAGTTAACTATTTTTGTCTAACCCTCCTGTAAATACCTACTGC	NM_026718	ref|Mus musculus ankyrin repeat domain 13a (Ankrd13a), mRNA [NM_026718]	5	115255540	115255599	Ankrd13a	1.24441	0.153079	1146.49	888.116	1274.75	1276.6	1426.7	1354.76	830.133	1355.15	1450.38	1357.83	1426.07	1387.09	1367.9	1481.28	1521.05	1529.24	1616.96	1321.4	1462.68	1756.17	1579.17	1241.31	1326.94	1413.09	1470.71	1498.97	1639.14
59555	A_55_P1974533	ref|NM_007917|ens|ENSMUST00000029803|gb|AK082867|tc|TC1573339	GAGGCTTTCTTACCAACATGTGGGATTCTAGTAGTTGTATCTATTAGAGATTAATTCTCA	NM_007917	ref|Mus musculus eukaryotic translation initiation factor 4E (Eif4e), mRNA [NM_007917]	3	138220427	138220486	Eif4e	1.3583	0.000407617	1082.52	1024.71	1072.46	1150.39	1470.39	1566.77	1542.72	1725.62	1677.77	1576.45	1589.77	1240.91	1233.13	1377.32	1317.48	1451.7	1368.88	1312.29	1441.62	1580.36	1586.03	1407.26	1349.43	1517.18	1524.26	1498.97	1462.73
62476	A_55_P2100241	ref|NR_003278|gb|JQ247698|gb|BC042411|gb|AK145507	AGCGCTGAGAAGACGGTCGAACTTGACTATCTAGAGGAAGTAAAAGTCGTAACAAGGTTT	NR_003278	ref|Mus musculus 18S ribosomal RNA (Rn18s), ribosomal RNA [NR_003278]	17	39985058	39985117	Rn18s	1.09413	0.467586	264726	302409	213127	278642	289645	294386	251718	157644	184674	250802	218459	273767	244347	243681	306944	347240	353960	399837	417946	245745	239598	264383	299353	304815	348648	318233	406016
46243	A_52_P650379	ref|NM_011499|ens|ENSMUST00000064910|gb|AK147179|gb|AK154158	CTGGATGGATACAATTGCTTCTCTTGTCTCTTTAAACATGCATGTTAGTTACTAAAACAG	NM_011499	ref|Mus musculus serine/threonine kinase receptor associated protein (Strap), mRNA [NM_011499]	6	137699817	137699876	Strap	1.35455	0.00422476	3596.65	3316.6	3834.26	3639.1	4871.85	4938.92	5418.94	5322.4	5098.24	5252.68	4980.51	4423.42	4250.5	4649.9	4168.66	4924.17	5041.59	5048.22	4759.16	5435.53	4987.65	4418.55	4527.24	4689.34	5007.09	5005.81	4832.25
52982	A_55_P2060253	ref|NM_001081019	GACAAGTACCTGTTTTTAATGTTGTCTGTCTTCTGTGCTATTCCTGTAAGTTTGCTATTA	NM_001081019	ref|Mus musculus predicted gene 12657 (Gm12657), mRNA [NM_001081019]	4	94266921	94266979	Gm12657	1.46708	5.20301e-08	40639.2	39373.3	41703	40841.3	59620.9	53716.6	54749.8	48587.3	51412.3	48497.9	48223.4	68832.7	66936.2	72712.1	73066.4	83224.6	72111.4	76614.9	67320.5	50052	48993.5	51816.9	51676	57283.7	54781.3	56371.7	54679.5
62768	A_55_P1994939	ref|NM_008252|ens|ENSMUST00000067925|ref|XR_140685|ref|XR_140686	CTGTCCTAAAGTGTGGAGTATATTTGCTCAGGCAATTATTTTGCTAAGAATGTGAAATTC	NM_008252	ref|Mus musculus high mobility group box 2 (Hmgb2), mRNA [NM_008252]	8	59992929	59992988	Hmgb2	1.35978	1.58839e-07	54048.6	54496.8	54022.1	53627.1	73494.4	93489.9	84693.9	85054.3	79686.3	80239.9	79982.6	66162.1	60490.9	67248.9	65807.4	77833.6	80627.3	79624.3	78960.6	44651.5	45226.9	68512.6	72402.5	76530.9	82000.2	74346.2	73304.6
16393	A_52_P15490	ref|NM_021496|ref|NM_021497|ens|ENSMUST00000096052|gb|BC125588	TTTGTCCATCCATTGACTGTCAATTATTCTGGCGTTTATGTCTGTAAAGTATCAAATTCC	NM_021496	ref|Mus musculus poliovirus receptor-related 3 (Pvrl3), transcript variant beta, mRNA [NM_021496]	16	46454836	46454777	Pvrl3	1.36936	0.000154931	1100.76	1156.48	1026.88	1118.92	1507.34	1686.14	1735.28	1693.32	1803.94	1748.92	1756.11	1300.56	1453.98	1377.32	1302.48	1451.7	1592.51	1518.23	1493.86	1366.19	1237.54	1288.04	1438.53	1537.72	1372.41	1476.19	1530.56
54001	A_55_P1986185	nap|NAP096343-001|nap|NAP111476-1|nap|NAP096354-001|nap|NAP096299-001	GAGTGCCCAGCTAGTTAAGCAACAAGAAAATATTTCAATAAAAGACTATCTGATAACCAG	NAP096343-001	Unknown	3	129771879	129771938	NAP096343-001	1.33303	0.00171949	16265.4	15024.1	16274.5	17497.6	21682.3	15355.2	16515	13624.2	12564.5	13270.3	13690.7	28525.5	26897.7	26342	29197.5	29216.9	28224.2	29484	29570.5	18283.7	16676.3	21609.3	20853.2	22550.8	20134.7	21350.7	23074.7
24939	A_30_P01031307		AAGTGCGTGCTGTGAATTTTAAAGTATGGGAAGATTGTTAACAAGGGTTTCAATGTTTTG	chr14:115443612-115445950_F	lincRNA:chr14:115443612-115445950 forward strand	14	115445732	115445791	chr14:115443612-115445950_F	1.56297	0.0168523	745.512	683.716	920.158	632.661	1165.21	1354.76	1260.56	889.535	827.988	1684.62	1621.3	1486.96	1503.47	1306.38	1189.84	1002.19	1007.45	834.155	802.769	1234.79	1375.93	894.613	876.887	1202.5	1241.78	1048.4	987.757
57026	A_55_P2043187	ref|NM_019393|ens|ENSMUST00000029269|gb|AK076096|gb|AK010253	AAGCTAAAGTGGTGGATCTCTGTGTGTGTGTGTGTGTATACATACTCAGTGCTAACAGCT	NM_019393	ref|Mus musculus exosome component 9 (Exosc9), mRNA [NM_019393]	3	36464428	36464487	Exosc9	1.59513	0.000195318	7431.21	8347.99	7069.74	6875.91	11853.7	10836.1	9981.26	14500.7	15762.2	7409.55	7880.37	13394.2	10416	13117.3	12709.9	12916.5	13242.4	11864.4	11601.9	14386.4	14479.3	11218.4	9175.82	11959.4	13639.2	10829.5	9460.96
53734	A_30_P01018650		CTTCCATCGGGATGTCATATTTTACTTAACCTGCATTTCCAGAAATTAAAGCATTCTAGA	chr15:32167516-32174427_R	lincRNA:chr15:32167516-32174427 reverse strand	15	32170388	32170329	chr15:32167516-32174427_R	1.33324	0.000917901	781.018	713.785	813.865	815.405	1041.28	1344.54	1356.06	1026.84	1020.45	878.068	794.823	1008.76	1114.63	1233.45	1227.24	1035.02	1051.26	1011.06	1029.66	790.585	910.066	926.312	897.291	1038.12	1081.75	1072.24	1059.99
57217	A_66_P123643	ref|NM_019550|ens|ENSMUST00000029780|gb|AF095718|gb|BC010255	AAGACAAAGAAAGTGTACTGCGAAAACTTGCAGGAAGATTAATTTTGTGGCAGTTTTCTA	NM_019550	ref|Mus musculus polypyrimidine tract binding protein 2 (Ptbp2), mRNA [NM_019550]	3	119422343	119422284	Ptbp2	1.38794	0.00169542	1867.01	1686.48	1998.84	1915.73	2591.3	1949.51	2241.92	2443.87	2624.42	2213.16	2256.85	2866.73	2962.49	2802.52	2801.58	2790.89	2589.11	2651	2563.05	3410.91	3174.27	2292.74	2156.81	2535.32	2585.55	2566.8	2529.12
59410	A_51_P247157	ref|NM_008258|ens|ENSMUST00000021083|gb|AK159784|gb|AK014212	GTGTTTTCTAGTAGTAGACTGGAGTAGTAGACTGTTTCTAAGAACAGATGATCTGGTTCC	NM_008258	ref|Mus musculus hematological and neurological expressed sequence 1 (Hn1), mRNA [NM_008258]	11	115359265	115359206	Hn1	1.39963	0.0439667	5234.33	6193.57	4595.07	4914.34	7326.12	7196.47	6952.77	8280.62	8161.82	7333.32	7602.31	6569.98	7127.81	7946.2	8107.06	7367.23	7262.31	7500.91	6694.03	7860.81	7790.98	6370.98	6597.09	7060.48	7105.52	7193.83	7091.98
52195	A_52_P279152	ref|NM_016794|ens|ENSMUST00000142613|ens|ENSMUST00000059983|gb|AF053724	TGTCATCATCTGTGTGATTGTCCTTATCATCGTCATCCTCATTATACTTTTTGCCACTGG	NM_016794	ref|Mus musculus vesicle-associated membrane protein 8 (Vamp8), mRNA [NM_016794]	6	72335579	72335520	Vamp8	1.35353	0.0169833	546.49	518.336	493.353	627.781	739.692	1018.03	1004.98	804.132	821.285	820.862	821.846	774.388	749.578	762.779	793.366	639.38	627.124	495.149	501.396	689.194	650.488	657.383	637.654	756.169	756.618	767.458	723.975
29808	A_65_P06029	ens|ENSMUST00000051454|gb|AK034250|gb|AK134751|tc|TC1621121	TACATACAACCTTGAAACTTTATAAAGCCCATTTTTATGACTTTCTGCAGGTGAATAGGG	ENSMUST00000051454	ens|family with sequence similarity 171, member B [Source:MGI Symbol;Acc:MGI:2444579] [ENSMUST00000051454]	2	83723111	83723170	Fam171b	1.42469	9.38079e-05	655.919	697.337	612.478	657.942	934.484	857.916	803.719	1035.32	1020.45	804.764	830.469	989.093	1050.68	933.924	1197.3	994.015	1016.19	952.403	1000.89	1002.51	938.581	698.895	806.73	917.93	916.844	858.556	931.467
36496	A_55_P2038519		ATTAATGTTTCTCATGAAGTGGAAGAACTCACATGAGGCTGGCTTGGTGCTGCCAAAGGA	A_55_P2038519	Unknown	5	88857239	88857298	A_55_P2038519	1.24643	0.0191192	1536.93	1700.95	1436.74	1473.1	1915.68	1365.03	1498.49	1336.19	1186.85	1510.05	1536.53	2077.43	2100.97	2233.22	1706.46	2301.85	2702.36	2559.13	3104.88	1175.42	1074.58	2207.83	2274.23	1959.56	2039.83	2023.95	2170.14
34648	A_51_P450527	ref|NM_011526|ens|ENSMUST00000034590|gb|L41154|gb|U36588	CTTTGAAGGAGACCCAGCCCAGCCTCTACATCTTTTCCTGGAATATGTTTTTGGGTTGAA	NM_011526	ref|Mus musculus transgelin (Tagln), mRNA [NM_011526]	9	45738156	45738097	Tagln	1.39864	0.0697953	506.939	579.818	374.338	566.66	709.025	1406.4	1531.83	552.277	618.73	429.133	476.352	940.449	1004.98	1053.76	1058.6	772.593	742.17	577.718	557.077	399.529	433.456	409.567	425.331	394.873	430.861	691.313	691.561
59503	A_55_P1970027	ref|NM_001243712|ref|NM_008395|ens|ENSMUST00000109685|ens|ENSMUST00000164757	GACTAAGTTGCTTTTAAGACCTTTTTCTCTGTAAGCATCGTAAATGCTAATCAACCTGTT	NM_001243712	ref|Mus musculus itchy, E3 ubiquitin protein ligase (Itch), transcript variant 2, mRNA [NM_001243712]	2	155052476	155052535	Itch	1.4758	0.0450607	1058.94	816.939	1146.51	1213.38	1562.78	1576.27	1404.67	1980.08	1677.77	1498.78	1482.08	1504.45	1503.47	1530.64	1546.74	1589.65	1584.32	1439.87	1504.14	1804.05	1967.7	1489.86	1504.26	1454.95	1449.03	1554.46	1333.94
5434	A_52_P584293	ref|NM_181415|ens|ENSMUST00000077282|ens|ENSMUST00000086783|gb|AK147492	TGAGCCGAATTTGTGAATGTCTCCTAAAAACAATCAAGTAATTTGATCAGCTTCTTTTGG	NM_181415	ref|Mus musculus attractin like 1 (Atrnl1), mRNA [NM_181415]	19	58207449	58207508	Atrnl1	1.50319	0.0100414	796.051	876.646	830.167	681.339	1196.62	1365.03	1249.02	1289.19	1314.07	1085.16	1073.54	1230.85	1196.75	1377.32	1398.35	1236.56	1150.56	1358.01	1280.73	1043.31	1038.57	1110.61	1146.99	1138.79	1071	1138.74	1032.47
45582	A_51_P112557	ref|NM_009085|ens|ENSMUST00000164448|ens|ENSMUST00000087026|gb|AK132114	CATTATATCTTTTCTGTGGAGTCTACTGGAGTTTTGCCACCAGATGTGTTGGTGAGTGAA	NM_009085	ref|Mus musculus polymerase (RNA) I polypeptide C (Polr1c), mRNA [NM_009085]	17	46381264	46381120	Polr1c	1.3083	0.000388324	6695.39	7072.32	6555.3	6458.56	8759.61	9984.85	9662.01	9868.97	9800.57	9123.4	9222.2	7855.46	8072.9	8665.6	8702.73	8600.25	8248.92	8440.83	8250.47	9045.38	8746.02	7503.56	8061.96	8542.63	8054.78	9269.75	8988.18
41290	A_66_P105175	ref|NM_009738|ens|ENSMUST00000029367|gb|BC099977|tc|TC1642426	ACTTCCCATTGTGGACTGTTATCTCTCTGAATCATATGCACAAAATAAAAACTTCCTTGT	NM_009738	ref|Mus musculus butyrylcholinesterase (Bche), mRNA [NM_009738]	3	73439794	73439735	Bche	1.27662	0.0208807	1325.44	1378.86	1426.09	1171.37	1692.09	1613.66	1616.23	1392.99	1383.02	1369.96	1403.24	1606.43	1668.97	1875.95	1879.59	1974.66	1965.11	2095.34	1795.85	1644.92	1734.69	1569.96	1732.76	1598.7	1689.7	1890.34	1723.83
32494	A_55_P1997895	ref|NM_021338|ref|NM_001130484|ref|NM_001130485|ens|ENSMUST00000172543	AGGCAAGAGATGTGCTTATGTGTATAAAGCAAAAAACAATACAATGACTCCTGGAGGTAA	NM_021338	ref|Mus musculus ribosomal protein L35A (Rpl35a), transcript variant 1, mRNA [NM_021338]	16	33057593	33058788	Rpl35a	1.29057	2.72507e-05	18056.4	18611.8	17959.7	17597.7	23303.1	18186.8	17572.7	17151.5	17119.8	17753.7	16804.1	29242.2	27882.5	27098	28730.7	27159.8	27967.6	27129.9	27537.3	18843.7	19391.3	24233.8	23235.3	24355.9	26039	25325.2	23906.5
36852	A_55_P2005229	ref|XM_003688890|ref|XM_001478694|ref|XM_003688893|ref|XM_003688892	AAAGCCTTTGCACGTCACAGTCATCTCCAATGTCATAAAAGAACACATACTGGAGAGAAA	XM_003688890	ref|PREDICTED: Mus musculus predicted gene 9241 (Gm9241), mRNA [XM_003688890]	12	18878570	18878629	Gm9241	1.34588	5.52739e-14	4831.86	4823.69	4767.44	4904.45	6503.12	6431.28	6477.77	5813.19	6002.95	6737.38	6356.26	7212.85	6630.89	6700.72	7232.9	5942.61	6093.22	6824.03	6388.34	6278.44	5902.89	6933.1	6915.99	6884.87	6137.44	6618.05	6553.51
17330	A_51_P119031	ref|NM_001081430|ens|ENSMUST00000153488|ens|ENSMUST00000037362|gb|AK044235	GTCATCACATATGAGTTGAGTATCTATGAACCATCACGTGTATCTCAAAAATATTGGACT	NM_001081430	ref|Mus musculus N(alpha)-acetyltransferase 30, NatC catalytic subunit (Naa30), mRNA [NM_001081430]	14	49810345	49810404	Naa30	1.44629	0.000264764	698.244	657.841	746.709	690.181	1009.86	932.361	959.014	1009.83	993.836	936.764	910.516	914.393	940.952	1029.55	1058.6	1118.23	1068.92	1145.37	1249.12	1059.64	1162.48	974.39	946.692	974.669	928.867	974.783	928.009
37471	A_51_P444994	ref|NM_177344|ens|ENSMUST00000170180|ens|ENSMUST00000104998|gb|AK051471	ACTGTCCAGTTTTCTTTATATATAAGATCGTTTCCTCGAGCAAAGCTTAAAAGTGAAGTC	NM_177344	ref|Mus musculus transmembrane protein 203 (Tmem203), mRNA [NM_177344]	2	25111726	25111785	Tmem203	1.34593	0.151207	915.547	633.159	1047.07	1066.41	1232.26	1255.75	1214.99	1430.34	1421.78	1248.2	1194.03	1250.94	1178.52	1143.4	1332.42	1177.27	1350.44	1231.72	1366.56	1125.41	1140.29	1032.58	1076	1202.5	1241.78	1196.22	1298.62
62781	A_51_P225948	ref|NM_175483|ens|ENSMUST00000050916|gb|AK053761|gb|AK142274	GGTCTTCTCAAATTACTCTTGTTGCACAGTGGGAAGGAAATCTGACCGAAATCCCAGAAG	NM_175483	ref|Mus musculus sorting nexin 33 (Snx33), mRNA [NM_175483]	9	56765299	56765240	Snx33	1.27879	0.000261392	709.188	747.481	703.635	676.447	906.9	1190.66	987.957	1009.83	874.824	912.998	911.578	757.997	796.976	918.16	995.564	863.373	858.565	783.099	887.385	929.005	860.118	839.618	927.35	872.099	842.301	945.724	986.61
20926	A_30_P01028303		CAGCAGAAGTATGCTGGGATCATCCTTCCTGGAAAAATCAACTTGATCCAAAAAGCCAAT	chr14:49314574-49358174_R	lincRNA:chr14:49314574-49358174 reverse strand	14	49315311	49315252	chr14:49314574-49358174_R	1.91287	0.00654057	6097.06	6690.34	5641.29	5959.56	11662.9	3353.89	3701.14	4453.48	4044.01	3207.02	3828.93	26366.5	24372.5	22831.2	26031.6	18298.4	18373.2	21301.5	21023.6	6023.18	5694.55	7557.83	6806.64	6843.45	5865.69	7477.46	9127.65
60338	A_52_P447971	ref|XM_001478694|nap|NAP107177-1|nap|NAP062455-1|nap|NAP061395-1	ATATCTCAGTAGTCTCCAATGTCATAAAAGAACACATACTGGAGAGAAACCCTATGAATG	XM_001478694	ref|PREDICTED: Mus musculus predicted gene 3993 (Gm3993), mRNA [XM_001478694]	12	20091261	20091320	Gm3993	1.30522	1.67991e-07	2794.42	2747.23	2769.74	2866.3	3647.33	2914.77	3119.96	3107.43	3145.31	3055.64	3171.32	4620.11	4018.86	3758.89	4804.88	3577.35	3715.48	4275.06	3979.8	3454.33	3160.63	3746.51	3899.54	3710.23	3395.79	3486.95	4122.32
29909	A_52_P205797	ref|NM_177683|gb|AK144447|gb|BC060305|gb|BC048841	TTATGAAGATGGACCTGTTGAACTACCAATACTTGGACAAGATGAACAACAATATCGGCG	NM_177683	ref|Mus musculus vestigial like 4 (Drosophila) (Vgll4), mRNA [NM_177683]	6	114871409	114871350	Vgll4	1.3916	0.106674	697.673	534.598	669.958	888.462	970.88	1145.38	1159.9	1225.21	1235.3	1052.78	1081.25	914.393	931.799	847.74	658.224	896.253	900.14	910.323	883.177	1076.01	1045.75	768.157	808.905	1005.83	913.563	965.495	933.771
58920	A_66_P107973	ref|NM_025845|ens|ENSMUST00000029480|ens|ENSMUST00000129273|gb|AK159267	AAGAGGTTTAAATTAGGCTTAGATTTGATCAGAAGTCCTTTTAGCATTCTACCTCAAAGG	NM_025845	ref|Mus musculus PRP38 pre-mRNA processing factor 38 (yeast) domain containing B (Prpf38b), mRNA [NM_025845]	3	108706263	108706204	Prpf38b	1.35085	0.015482	946.181	863.58	940.155	1034.81	1278.15	1324.28	1214.99	1252.33	1264.71	1260.32	1321.94	1210.63	1260.34	1322.37	1302.48	1287.31	1458.04	1179.57	1238.66	1278	1260.38	1195.18	1214.24	1413.09	1285.05	1253.21	1322.16
54346	A_55_P2062310	nap|NAP060054-1|nap|NAP026392-1	GAGGCTTGTCTATCCCTTGTAGTGTCAAATGGTTCCCTGGTTATGACTATGAAAGCAAGG	NAP060054-1	Unknown	15	22866615	22866674	NAP060054-1	1.38939	2.60377e-13	52706.6	52269.5	52681.1	53169.3	73230.1	75923.2	84218.6	77256.6	78631.3	73289.3	71409.9	75022.1	75285.7	78885.3	76133.6	77337.2	74564.4	81485.6	74303.6	61739	61238	65575.1	66620.1	75384.9	63299.9	72866.4	70592.4
15109	A_51_P346871	ref|NM_018854|ens|ENSMUST00000050366|ens|ENSMUST00000108275|ens|ENSMUST00000128788	AAATTGTTGGTGGTCTAATTGAGCTTGTTGATCAGCTTGCCAAAGAAGCAGAGAACGAGA	NM_018854	ref|Mus musculus intraflagellar transport 20 homolog (Chlamydomonas) (Ift20), mRNA [NM_018854]	11	78353480	78353539	Ift20	1.30179	0.00605724	2963.93	2668.03	3055.03	3168.73	3858.41	4448.74	4483.75	4772.14	4692.05	4388.41	4509.49	3533.44	3510.7	3498.97	3224.23	3240.47	3573.31	3401.13	3501.14	3151.35	3174.27	3700.18	3602.99	4291.77	4119.36	4011.1	4056.11
5008	A_51_P129317	ref|NM_025283|ens|ENSMUST00000161122|ens|ENSMUST00000162930|ens|ENSMUST00000162364	TCACTGGTGTGGCACTCATGGTTTTTAAATCAGTTTAGTATTATCTGTTGATAATGCCTG	NM_025283	ref|Mus musculus MOB family member 4, phocein (Mob4), mRNA [NM_025283]	1	55209833	55209892	Mob4	1.30096	0.0116629	4230.45	4299.39	3879	4512.95	5503.66	5186.21	5240.24	5440.47	5146.92	5543.38	5160.66	4809.48	5118.85	5623.54	5414.39	5831.81	5840.27	5502.18	5926.12	5115.66	5528.93	5508.12	5765.26	5704.6	6159.17	5730.71	5783.48
62516	A_51_P341571	ref|NM_027117|ens|ENSMUST00000021362|gb|AK009481|gb|AY513272	CGGGATGCTAGAATGAATGATCTTCACTATCTTAATCTGGATACGTGGGAGTGGAATGAA	NM_027117	ref|Mus musculus kelch domain containing 2 (Klhdc2), mRNA [NM_027117]	12	70406693	70406826	Klhdc2	1.34235	0.030598	4399.63	5024.76	4012.85	4161.27	5905.85	6334.2	6253.73	6202.81	6715.97	5973.44	5644.09	5263.39	5475.24	5639.18	6687.45	5942.61	5953.95	5907.84	5730.38	6363.29	5299.85	4802.35	5260.39	6312.4	6191.76	6063.42	5911.02
47342	A_66_P124551	ref|NM_029332|ens|ENSMUST00000166315|ens|ENSMUST00000065516|ens|ENSMUST00000171822	AAGTCGTCTCCAAATGCTGTATGAACATTTCTGTACTAAGCCCTATTAAATAAAAAGTCG	NM_029332	ref|Mus musculus A kinase (PRKA) anchor protein 13 (Akap13), mRNA [NM_029332]	7	82899226	82899285	Akap13	1.55485	3.71093e-10	1941.22	1952.35	1965.74	1905.57	3018.3	2730.12	2654.78	2636.89	2966.24	2800.42	2684.46	2323.84	2549.46	2923.74	2938.69	3144.15	3168.26	3571.97	3746.79	4023.95	3990.63	3138.8	3425.18	2780.65	2920.25	2612.82	2670.57
3563	A_51_P206251	ref|NM_145542|ens|ENSMUST00000029490|ens|ENSMUST00000138091|gb|AK004088	GGGTTATGTGTTAATGATAGGTACTAGAAATGTTTACTTCTCTCTTTCCACTGATCAGAG	NM_145542	ref|Mus musculus S-adenosylhomocysteine hydrolase-like 1 (Ahcyl1), mRNA [NM_145542]	3	107466642	107466583	Ahcyl1	1.43146	6.07424e-08	1456.48	1512.26	1393.94	1463.24	2084.9	1800.1	1783.97	2100.24	2262.62	1781.11	1870.87	2174.55	2074.05	2186.23	2629.98	2213.25	2162.97	2095.34	2078.54	2604.62	2431.35	1792.75	1832.6	2084.24	1945	2035.42	1928.06
58632	A_52_P161630	ref|NM_145933|ref|NM_001252505|ref|NM_001252506|ens|ENSMUST00000023601	TGTGGGGGAGTAAATTAATAAGTGTAATATGATTCTGATGTCTGTTAGACTTTCTCTGTG	NM_145933	ref|Mus musculus beta galactoside alpha 2,6 sialyltransferase 1 (St6gal1), transcript variant 1, mRNA [NM_145933]	16	23360037	23360096	St6gal1	1.34035	0.00785267	1019.92	1059.22	1083.03	917.493	1367.04	1365.03	1106.29	1374.1	1294.3	1212.11	1171.12	1320.13	1428.63	1437.71	1596.93	1435.81	1483.91	1430.9	1544.67	1313.06	1345.12	1229.72	1304.4	1318.52	1587.16	1382.38	1392.88
3355	A_52_P481423	ref|NM_030249|ref|NM_001163332|ref|NM_001163333|ens|ENSMUST00000077548	TGTGTATTTTTGCTAGTTCCTATCTTCTGAGATAATAAGCACAATCCTGAAATGGATCCA	NM_030249	ref|Mus musculus CTTNBP2 N-terminal like (Cttnbp2nl), transcript variant 1, mRNA [NM_030249]	3	104805139	104805080	Cttnbp2nl	1.43916	6.02386e-07	2312.25	2317.52	2375.7	2243.53	3327.69	3523.04	3483.35	3587.43	3501.3	3414.67	3182.36	3002.19	3006.47	3201.08	3471.63	3392.84	3378.78	3392.62	3276.44	3385.05	3529.31	3301.26	3248.66	3286.77	3352.43	3202.8	3088.68
44296	A_55_P2115281	tc|TC1733731|nap|NAP092576-001	TTTCTAACAGTTCATTGCTTTGGAATGGCCATGGATGCTTACTAAGGCTTGTATGTAGTG	TC1733731	tc|Q8K3S8_MOUSE (Q8K3S8) 16.7 kDa-like protein, complete [TC1733731]	4	147442068	147442009	TC1733731	1.49971	0.00269388	37572.8	33790.6	38269.3	40658.4	56348.4	57693.2	55780.1	59854.9	59988.3	57604	53059.7	59697.3	59015	60726.9	61061.8	60621.1	65565.2	61070.4	60935.8	51524.4	49245	46977.3	48594.7	53735.1	54685.5	51364.8	50864
25078	A_51_P114062	ref|NM_019681|ens|ENSMUST00000000199|gb|BC059825|gb|AK042865	CCTCCAAGATTCTTTCCAGTGTGTTTCTGCATTTACATGATCTAAAGATGCATGGGGACG	NM_019681	ref|Mus musculus neuronal calcium sensor 1 (Ncs1), mRNA [NM_019681]	2	31150630	31150689	Ncs1	1.34195	0.00155955	1117.64	1045.88	1104.17	1202.87	1499.82	1650.24	1626.41	1677.17	1668.83	1663.13	1860.32	1180.17	1445.58	1530.64	1454.48	1467.45	1322.41	1339.68	1302.02	1392.79	1368.25	1395.3	1547.71	1475.78	1587.16	1543.52	1496.93
51346	A_55_P2163198		TGAAGACTCCAGTGGAAATGTTGTGAGCAAGGAGACATATGAGGATCTGGAAAGACAAGG	A_55_P2163198	Unknown	3	93040324	93040383	A_55_P2163198	1.33802	3.26978e-05	4105.86	3862.11	4179.21	4276.26	5493.74	5224.59	4726.79	4960.53	4836.3	4499.07	4609.94	5979.44	5803.62	6059.26	6314.23	6359.79	6782.42	6790.7	6265.42	5400.35	5105.71	4702.37	4920.1	5027.81	5325.55	5442.78	5725.43
27093	A_51_P481788	ref|NM_011949|ens|ENSMUST00000069107|gb|AK048159|gb|AK148853	GTGGATGCCTTTTTGGTGTTGTATCCCAAACTGCATAGATTATTTAGGATAATGATAAGT	NM_011949	ref|Mus musculus mitogen-activated protein kinase 1 (Mapk1), transcript variant 1, mRNA [NM_011949]	16	17047243	17047302	Mapk1	1.36165	6.57283e-10	3345.24	3433.86	3290	3311.85	4555.05	4158.8	4225	4252.33	4407.71	3995.7	4035.96	3904.93	4018.86	4087.66	3996.68	4555	4448.74	5081.69	5360.02	5124.65	5581.83	4936.95	5338.28	4719.97	4881.44	4518.25	4580.67
62714	A_51_P363791	ref|NM_018829|gb|AK004740|gb|BC010667|tc|TC1572627	CCCTTTGACTAAGATCTAGTTCTAGTTTTAGTATCTTGTTCTTTTACCTCAAAAGCAAGC	NM_018829	ref|Mus musculus adaptor-related protein complex 3, mu 1 subunit (Ap3m1), mRNA [NM_018829]	14	21854321	21854262	Ap3m1	1.41767	0.000393757	2101.82	2242.39	1976.76	2086.32	2979.7	2924.62	2687.09	2973.25	3231.32	2766.08	2640.02	2799.12	2840.18	2825.17	3244.86	3216.4	3458.21	3392.62	3449.93	3111.1	3026.22	2537.57	2724.61	2917.56	3070.98	2952.52	2763.95
83	A_51_P204740	ref|NM_133654|ref|NM_001111059|ens|ENSMUST00000110815|ens|ENSMUST00000016638	CCAGAGATGAGAGGATTGGGTGTATTCTCTTCTGAATAAACGTGATGAGTGAAAATGATG	NM_133654	ref|Mus musculus CD34 antigen (Cd34), transcript variant 2, mRNA [NM_133654]	1	196787392	196787451	Cd34	1.20242	0.315523	4137.67	4008.4	3118.17	5286.44	4975.21	7590.4	7235.39	3740.72	3694.02	5194.69	5261.98	6008.81	5962.47	6564.68	7301.08	4538.52	4547.57	3341.66	3501.14	4148.87	4884.34	4526.91	3910.33	3149.23	3103.37	5581.04	5667.34
43004	A_52_P20048	ref|NM_011544|ref|NM_001253862|ref|NM_001253865|ref|NM_001253863	ATTTACAATAGCATTTTAAGAGCATAGTAGGTTCTAGCATACCATGTAGTTCCTATGGAG	NM_011544	ref|Mus musculus transcription factor 12 (Tcf12), transcript variant 1, mRNA [NM_011544]	9	71692369	71692310	Tcf12	1.32481	0.000155688	2706.88	2519.33	2839.98	2761.34	3586.11	3795.95	3428.43	4951.52	4332.83	3426.12	3193.39	3533.44	3991.92	3483.22	3258.6	3304.63	3176.99	2934.86	3064.92	4571.23	4462.81	2860.34	2991.4	3043.77	3729.97	3700.97	3657.18
36531	A_52_P464129	ref|NM_001142938|ens|ENSMUST00000173969|gb|AK010878|tc|TC1627224	ACCTGTGCTCTAGTTGGGGAACTCATTTCTTTTGTTTGATTGGAACAAGTTCATCACAGA	NM_001142938	ref|Mus musculus cDNA sequence AK010878 (AK010878), mRNA [NM_001142938]	12	103992083	103992024	AK010878	1.33917	0.0299058	1870.6	2135.76	1687.39	1788.67	2505.06	2577.46	2654.78	2717.07	2799.96	2743.27	2806.3	1964.98	1985.81	2327.45	2446.22	2462.91	2309.64	2438.87	2366.3	2813.85	2773.73	2423.5	2502.3	2513.77	2399.2	2566.8	2517.24
3054	A_51_P126525	ref|NM_145604|ens|ENSMUST00000034361|ens|ENSMUST00000124113|gb|BC066141	AATTAACTCATGTACAGCCTCATCTTGTATAGTTCATGATGAATGTGCAGGGGACCTGCC	NM_145604	ref|Mus musculus RIKEN cDNA D230025D16 gene (D230025D16Rik), mRNA [NM_145604]	8	107776648	107776707	D230025D16Rik	1.27725	0.00798064	555.173	510.929	561.406	593.182	709.092	792.039	791.676	702.96	731.064	768.768	685.972	620.924	581.083	653.228	654.467	709.648	730.252	699.305	639.078	795.496	810.054	683.569	643.374	711.918	686.373	749.556	759.212
14042	A_55_P2179106	ref|NM_001081086|ens|ENSMUST00000040915|ens|ENSMUST00000090858	CTGCTTCTCTTATCATTAGTCTAGTAAATGTTGAACTGTTTTCTGCAGATGGCATTTTAC	NM_001081086	ref|Mus musculus peptidyl-prolyl isomerase G (cyclophilin G) (Ppig), mRNA [NM_001081086]	2	69591935	69591994	Ppig	1.47512	3.62826e-12	1102.53	1073.83	1125.33	1108.43	1626.36	1528.12	1531.83	1717.54	1606.19	1543.46	1493.09	1631.44	1637.86	1805	1773.15	1768.39	1673.52	1800.75	1709.77	1708.56	1802.8	1581.22	1493.36	1496.53	1481.51	1510.23	1485.59
51755	A_51_P128775	ref|NM_023750|gb|AK008890|tc|TC1603139|riken|2210410P13	GTCTTGGTGTTAATGCTTGTAAATCATTTTCCCCCATTCCAATATATTTTCCAAAATCCC	NM_023750	ref|Mus musculus zinc finger protein 84 (Zfp84), mRNA [NM_023750]	7	30566378	30566437	Zfp84	1.38054	1.41363e-10	978.324	955.214	1001.2	978.556	1350.62	1365.03	1307.71	1519.73	1552.1	1345.67	1310.24	1119.09	1059.82	1249.76	1138.03	1329.33	1303.49	1430.9	1564.61	1278	1473.35	1524.49	1504.26	1308	1372.41	1382.38	1275.16
47425	A_51_P184197	ref|NM_031878|ref|NM_001130187|ens|ENSMUST00000021052|ens|ENSMUST00000106843	CCTTCTTTTTGGGTATTTGCACTATTTGGGGAGCAGGTTTTTCTATGTGGGAGCCACTTT	NM_031878	ref|Mus musculus SWI/SNF related, matrix associated, actin dependent regulator of chromatin, subfamily d, member 2 (Smarcd2), transcript variant 2, mRNA [NM_031878]	11	106124899	106124840	Smarcd2	1.30143	0.0628505	541.206	481.228	498.051	644.34	704.341	902.397	864.261	865.298	796.131	857.019	829.392	638.039	829.11	661.999	595.311	540.643	528.036	492.465	495.752	677.242	649.142	659.568	637.654	705.441	800.528	782.061	688.008
34332	A_52_P658122	ref|NM_011809|ens|ENSMUST00000023612|gb|AK198126|gb|AK038348	CATGGTGACCTCAGATCAGCAAGTGACATTGATAAAGAGCCGTTATACCATGAGACCACA	NM_011809	ref|Mus musculus E26 avian leukemia oncogene 2, 3' domain (Ets2), mRNA [NM_011809]	16	95942227	95942286	Ets2	1.37637	0.00711752	1039.26	922.584	1034.33	1160.88	1430.41	1826.2	2008.33	1207.36	1206.14	1109	1321.94	1589.68	1583.17	1715.31	1621.56	1459.6	1449.34	1376.35	1323.45	1580.36	1572.29	1252.92	1191.77	1117.46	1134.34	1417.93	1404.62
49173	A_55_P2024600	ref|NM_001008549|ens|ENSMUST00000107972|gb|AK155078|gb|BC043301	TCTTCTGGTGTGTCTGAAAGCAGCGACAGTGTACTCACATACATGAAATAAATCTTTTTT	NM_001008549	ref|Mus musculus zinc finger protein 658 (Zfp658), mRNA [NM_001008549]	7	50830763	50830822	Zfp658	1.50225	0.000123144	22458.1	22854	20879.5	23640.9	33737.7	19353.6	22285.5	16855.7	15242.1	36223	33963.6	42270.1	51159.1	42360.7	43319.8	44776.5	46903.4	47539.3	47801.2	31738.9	30775.6	26929.8	32116.1	25753.4	23876.6	29029.9	31956.4
30514	A_51_P112557	ref|NM_009085|ens|ENSMUST00000164448|ens|ENSMUST00000087026|gb|AK132114	CATTATATCTTTTCTGTGGAGTCTACTGGAGTTTTGCCACCAGATGTGTTGGTGAGTGAA	NM_009085	ref|Mus musculus polymerase (RNA) I polypeptide C (Polr1c), mRNA [NM_009085]	17	46381264	46381120	Polr1c	1.296	1.48414e-10	6741.55	6703.43	6635.53	6885.69	8737.03	9417.33	9662.01	9602.95	9990.3	8993.06	9124.59	7375.87	7944.27	8665.6	9231.42	8213.46	8223.19	8336.16	8211.58	8787.06	8672.03	7622.85	8113.88	8663.06	9063.19	9140.97	9159.85
28603	A_51_P511899	ref|NM_172761|ens|ENSMUST00000149718|ens|ENSMUST00000128052|gb|AK083317	AGCGTCTATTAGCATTGTCCTTTGTCCCAAAAGGGCAGGCCTCGCTCATATTAAAGGAAA	NM_172761	ref|Mus musculus methenyltetrahydrofolate synthetase domain containing (Mthfsd), transcript variant 2, mRNA [NM_172761]	8	123621913	123621854	Mthfsd	1.22831	0.16089	685.546	566.834	665.826	823.977	842.064	865.638	886.202	729.345	693.658	990.593	965.719	766.663	764.07	793.5	662.622	737.861	831.317	665.967	715.052	1010.67	1103.63	824.495	851.073	913.659	892.766	930.587	930.315
24755	A_55_P1958840	ens|ENSMUST00000139760|gb|AK159653|gb|BC059929|gb|BC056356	CTTTCTGAGCTTTCTTTGTCTACCTCAATATGATATAGAAGTAAAAGTTAACCGTGGAAG	ENSMUST00000139760	ens|integrin alpha 6 [Source:MGI Symbol;Acc:MGI:96605] [ENSMUST00000139760]	2	71690633	71690692	Itga6	1.25193	1.42674e-05	2532.35	2491.43	2638.81	2466.8	3170.33	2672.68	2611.48	2546.18	2452.05	2450.23	2472.07	3237.04	3283.63	3286.93	3334.13	3617.51	3733.28	3452.27	3807.9	3208.46	3236.21	3336.42	3270.58	3382.16	3482.41	3418.94	3454.62
20342	A_55_P2074771	ref|NM_001081188|ens|ENSMUST00000026891|gb|AK129057|gb|AK004437	CACGTTGGTTGCCTCACTTTTCATTGACACTGGTTTGTATATATTTCTCTTAATTGTCAA	NM_001081188	ref|Mus musculus exosome component 7 (Exosc7), mRNA [NM_001081188]	9	123045135	123045194	Exosc7	1.35992	0.0351486	5462.23	4605.63	5610.81	6170.24	7428.17	8349.3	7738.4	8496.42	8170.89	7507.28	7677.23	6974.08	7044.53	7429.18	5832.85	6641.71	6885.29	5696.47	6459.89	8443.33	8894.32	7752.55	6926.89	7907.81	7765.73	7855.9	6969.59
19010	A_51_P171288	ref|NM_008130|ens|ENSMUST00000110510|gb|AK048009|gb|AK037232	TGTTCTCCTCTGACAAGTTACGCTTGTATATCCTGCAGATGTGTAAAATAAACTGTGTTC	NM_008130	ref|Mus musculus GLI-Kruppel family member GLI3 (Gli3), mRNA [NM_008130]	13	15821502	15821561	Gli3	1.29694	8.37469e-05	2891.18	2906.96	3034.16	2732.41	3749.69	3689.86	3657.9	3306.23	3597.83	3137.26	3204.42	3543.32	3519.81	3640.79	3729.46	3681.83	3599.93	3913.64	3889.03	4979.93	5136.99	3962.04	4038.48	3583.47	2834.25	3845.77	4000.97
43152	A_51_P112557	ref|NM_009085|ens|ENSMUST00000164448|ens|ENSMUST00000087026|gb|AK132114	CATTATATCTTTTCTGTGGAGTCTACTGGAGTTTTGCCACCAGATGTGTTGGTGAGTGAA	NM_009085	ref|Mus musculus polymerase (RNA) I polypeptide C (Polr1c), mRNA [NM_009085]	17	46381264	46381120	Polr1c	1.32424	9.14349e-10	6593.24	6624.97	6425.12	6729.64	8731.07	9984.85	9768.16	9868.97	9612.24	8960.55	8973.22	7599.52	7742.41	8306.73	9165.22	8290.89	8283.23	8601.69	7977.58	8701.05	8524.31	7687.75	8009.98	8642.99	9487.97	8723.59	9170.59
6548	A_55_P2099232	ref|NM_001081061|ens|ENSMUST00000099262|ens|ENSMUST00000038104|gb|AK220262	CCAGTGTTTACCACCATTATTCAAATGCAAGTGACCATGTTTAATATCTTGCTTGAAGTT	NM_001081061	ref|Mus musculus B double prime 1, subunit of RNA polymerase III transcription initiation factor IIIB (Bdp1), mRNA [NM_001081061]	13	100788115	100788056	Bdp1	1.48622	0.000817922	1317.3	1187.75	1361.54	1402.61	1957.8	1878.65	1745.02	2204.85	2052.01	1813.41	1892.06	1739.38	1692.3	1971.38	1992.93	1943.47	1947.58	2035.2	1974.46	2467.49	2568.54	2037.7	1980.99	1678.83	1882.9	1763.91	1808.53
20759	A_51_P104897	ref|NM_080553|ens|ENSMUST00000049308|gb|AK028491|gb|AB182289	TACATGTCCTGTGTCCTGGGGACTAATGTGTTAATTGCCTTAAATAAATTAATAGACTCC	NM_080553	ref|Mus musculus inositol 1,4,5-triphosphate receptor 3 (Itpr3), mRNA [NM_080553]	17	27259102	27259161	Itpr3	1.31478	1.13919e-05	654.504	642.787	644.279	676.447	860.529	942	987.957	760.039	701.941	531.86	538.501	989.093	995.834	1143.4	1009.48	994.015	945.949	787.362	863.154	1035.15	1024.23	752.299	680.982	740.012	733.69	937.574	837.117
46525	A_55_P1970631	ref|NM_139061|ens|ENSMUST00000109578|ens|ENSMUST00000094375|ens|ENSMUST00000006221	CAGAGTGCCTAATCTTGTGGTTATAATGTACAATGAAATAATCTTGTGGGGGTTTTTTGT	NM_139061	ref|Mus musculus vacuolar protein sorting 54 (yeast) (Vps54), mRNA [NM_139061]	11	21220980	21221039	Vps54	1.50875	0.0076065	1023.74	911.099	1125.33	1034.81	1544.57	1604.4	1585.24	1603.89	1579.22	1543.46	1459.87	1555.95	1637.86	1667.64	1383.92	1619.57	1559.61	1592.18	1574.51	1636.92	1714.46	1478.21	1315.67	1568.33	1524.26	1417.93	1357.54
34907	A_55_P2119969	ref|NM_001172055|ref|NM_027208|ens|ENSMUST00000120397|ens|ENSMUST00000171974	GAGTGTGACTCTTTAATAGTCTCTCGTCTCTTCTGAAGCTGTGGTAAATAAATCAAATAA	NM_001172055	ref|Mus musculus 3-hydroxybutyrate dehydrogenase, type 2 (Bdh2), transcript variant 1, mRNA [NM_001172055]	3	134967309	134967368	Bdh2	1.37607	3.4488e-05	2249.43	2181.6	2187.98	2378.73	3095.37	4668.29	4255.9	3731.74	3501.3	2869.51	2784.17	3543.32	3747.61	3554.11	3589.28	2830.93	2719.62	2412.65	2249.01	1860.68	2020.65	2700.41	2480.16	3107	3374.11	3020.62	3077.13
39900	A_51_P452820	ref|NM_053257|ref|NM_001252218|ref|NM_001252219|ens|ENSMUST00000086535	CATTTTCAGTTCCAGGTTTATGTGTGAGCCTAAGATTAGGTAAAGATTGAGGTTATAACT	NM_053257	ref|Mus musculus ribosomal protein L31 (Rpl31), transcript variant 3, mRNA [NM_053257]	1	39428508	39428567	Rpl31	1.31719	0.0197762	2792.12	3114.94	2587.67	2673.76	3677.77	3900.29	4121.94	3910.21	3912.72	3787.04	3687.15	3837.29	3874.66	3664.43	3687.15	3697.92	3626.57	3922.12	3777.37	3000.43	3026.22	3242.89	3183.28	3678.59	3804.59	3978.14	3589.92
11426	A_55_P2078623	ref|NM_011504|ens|ENSMUST00000029481|ens|ENSMUST00000102621|gb|AK138609	ATGGGTAGTTTTTACAGCCTGCTGTATACATACTAGTTACTGTATACTTACGCTGAAATA	NM_011504	ref|Mus musculus syntaxin binding protein 3A (Stxbp3a), mRNA [NM_011504]	3	108596439	108596380	Stxbp3a	1.32098	2.12682e-09	1401.24	1438.3	1393.94	1371.48	1851.02	1985.44	1965.7	1815.45	2002.78	2168.03	2132.84	1451.39	1645.64	1674.44	1797.7	1701.39	1689.61	1716.64	1690.68	1804.05	1865.68	1792.75	1877.7	2011.11	2136.48	1956.19	1840.66
52714	A_55_P1957875	nap|NAP112239-1|nap|NAP112321-1|nap|NAP112181-1	CTACCCCATTGCACTCAACTGAATAGAAATATTTGGATTTAGAACATCTCAAAAGTGGGT	NAP112239-1	Unknown	13	61825999	61826058	NAP112239-1	1.37322	0.000230089	1287.32	1343.61	1178.35	1339.98	1767.76	1375.34	1237.59	1345.66	1421.78	1521.24	1437.4	1772.85	1754.84	1926.9	2269.94	2109.08	2135.61	2280.17	2174.13	1836.28	1775.39	1692.56	1776.88	1768.29	1791.07	1763.91	1723.83
42281	A_55_P1957598	ref|NM_001099628|gb|AK220160|gb|AK003687|gb|CJ231645	GTATGTCTACTTTGTAGATTAAGTACACTTCATCAACTATGGTCTATTCTGGGTTTGTAG	NM_001099628	ref|Mus musculus ATPase family, AAA domain containing 2B (Atad2b), mRNA [NM_001099628]	12	5053983	5054042	Atad2b	1.40467	6.88396e-05	2587.35	2491.43	2739.66	2530.97	3634.39	3552.68	3252.12	3794.48	3645.99	3426.12	3226.47	3395.05	3538.04	3884.49	4221.74	3859.18	3938.36	3998.31	3848.51	4043.1	4014.64	3348.15	3536.3	3244.41	3179.05	3498.27	3511.12
53706	A_30_P01025102		GGAACATCAGCTATTCCCATATTATGTTTGAAAGAAAGCATTCGGGATATTTATTTGGCT	chr13:48620882-48643532_R	lincRNA:chr13:48620882-48643532 reverse strand	13	48631100	48631041	chr13:48620882-48643532_R	1.43818	0.00159841	574.716	578.382	637.12	508.645	826.543	932.361	766.78	676.417	635.522	1188.28	1103.41	998.911	977.546	973.54	882.97	732.829	713.972	628.366	675.899	562.151	655.2	706.593	650.231	1074.65	1091.42	767.458	789.436
23964	A_55_P1973770	ref|NM_029770|ens|ENSMUST00000105458|ens|ENSMUST00000077925|gb|AK041547	CCTGTTCGTCCATTCTGTAAATAACTTGTAAATAGTCTTTAGCATTCCTCTTGTAACAAG	NM_029770	ref|Mus musculus unc-5 homolog B (C. elegans) (Unc5b), mRNA [NM_029770]	10	60225457	60225398	Unc5b	1.37991	0.0358705	4520.09	4168.51	3979.44	5412.3	6237.3	6547.38	6084.69	5204.51	4981.57	4532.48	4688.31	7608.41	7701.89	7873.79	8636.69	6876.12	7159.48	7769.96	7525.4	5214.23	5521.35	5095.54	5315.99	5359.71	5282.76	5983.33	6256.95
24314	A_55_P2130575	nap|NAP111303-1	ATACGAATTCGTGGCCTAATGTACACAAAGACATAAAAGTACCAGCACCAGGACAAAAAA	NAP111303-1	Unknown	11	6459044	6458985	NAP111303-1	1.4184	0.00304654	12519.9	12044.1	12441.4	13074.2	17758.2	9519.2	9461.04	9691.37	9990.3	9628.75	9363.65	30992.9	28260.1	25355.3	28262.4	21977	23919.8	25662.5	26366.9	14294.4	14323.8	15575.1	16075.3	14418.6	13639.2	16394.7	17508.4
40000	A_51_P128775	ref|NM_023750|gb|AK008890|tc|TC1603139|riken|2210410P13	GTCTTGGTGTTAATGCTTGTAAATCATTTTCCCCCATTCCAATATATTTTCCAAAATCCC	NM_023750	ref|Mus musculus zinc finger protein 84 (Zfp84), mRNA [NM_023750]	7	30566378	30566437	Zfp84	1.35702	4.69106e-07	990.293	972.955	1035.39	962.532	1343.85	1284.64	1260.56	1448.7	1533.9	1321.27	1194.03	1078.6	1087.22	1143.4	1101.58	1211.14	1341.14	1421.89	1603.96	1366.19	1537.58	1547.31	1515.14	1360.57	1524.26	1441.43	1240.1
44002	A_51_P192089	ref|NM_028228|ens|ENSMUST00000022528|gb|AJ344106|gb|BC115636	AAGAAGAAGAAGAAAGTTTCCAGATAACTTGTGGCCTCCAACCACTCAACTGTCAGCACA	NM_028228	ref|Mus musculus PIN2/TERF1 interacting, telomerase inhibitor 1 (Pinx1), mRNA [NM_028228]	14	64538435	64538494	Pinx1	1.36004	8.16983e-05	1024.52	960.071	1047.07	1066.41	1393.39	1082.32	1319.71	1052.26	993.836	1260.32	1368.6	1806.62	2376.07	1592.7	1658.11	1490.84	1431.8	1616.04	1409.64	1018.83	1067.35	1592.45	1427.49	1170.69	1145.07	1299.6	1474.19
42759	A_66_P114229	ens|ENSMUST00000039118|tc|TC1625950|nap|NAP050280-1	ATCCTGGACTGTACCTGTATCCAAAAGTCTTTGTATAACAATCAAACAAACAACTTTGGT	ENSMUST00000039118	ens|zinc finger protein of the cerebellum 5 [Source:MGI Symbol;Acc:MGI:1929518] [ENSMUST00000039118]	14	122857845	122857786	Zic5	1.34531	0.0134388	2104.06	2089.81	1910.98	2311.38	2830.6	2983.97	3087.02	3017.82	3022.36	2857.95	3071.86	2731.29	2656.48	2727.1	2561.42	2879.05	2942.92	2765.26	2623.14	2315.97	2415.71	3014.01	2755.31	2991.16	3157.41	2850.71	2845.34
19404	A_55_P1997282	ref|NM_026604|ens|ENSMUST00000027337|ens|ENSMUST00000097806|gb|AK087116	GAGCTGTTATTGCTAGCATAGTATTTTAAATTCTCTAATTTGGGGCTTTTGGTGGACAAT	NM_026604	ref|Mus musculus family with sequence similarity 135, member A (Fam135a), mRNA [NM_026604]	1	24018802	24018743	Fam135a	1.42007	7.46101e-09	1316.34	1345.07	1263.95	1339.98	1869.29	1703.88	1696.18	1953.13	1831.5	1663.13	1652.59	1955.86	1834.62	1805	2150.1	2101.11	2036.14	1992.99	1923.66	2234.71	2256.94	1558.65	1743.76	1818.09	1648.94	1722.64	1840.66
2232	A_55_P2000102	ref|NM_025964|ens|ENSMUST00000114079|ens|ENSMUST00000053469|gb|AK033578	GGGTCTCATGTCATACCTTTTTACCAGATTTCAGGAGCAAGTATATAAGCAATGAAATAA	NM_025964	ref|Mus musculus methyltransferase like 21A (Mettl21a), mRNA [NM_025964]	1	64653745	64653686	Mettl21a	1.31872	0.0597737	1649.66	1358.23	1792.66	1798.1	2175.45	2406.37	2310.14	2527.78	2481.34	2224.45	2166.52	2283.75	2219.35	2001.4	1958.82	2006.04	2036.14	1823.92	1913.61	2297.93	2320.8	2110.39	1946.3	2168.97	2190.78	2199.57	2265.59
27132	A_51_P125467	ref|NM_010515|ens|ENSMUST00000024599|gb|U04710|tc|TC1777311	AGAGTTGTATATAGGTGGCATTTACATACCCAAAAGCAAAGTACCCCGGCAGAATTTCTT	NM_010515	ref|Mus musculus insulin-like growth factor 2 receptor (Igf2r), mRNA [NM_010515]	17	12875263	12875253	Igf2r	1.31071	0.0930405	1795.27	1399.62	1943.77	2042.42	2353.08	2605.98	2479.5	2358.39	2452.05	2483.97	2404.25	1893.1	1883.84	2162.81	2034.7	2053.42	2027.19	2368.69	2291.79	3159.46	3215.47	2446.72	2355.49	2073.73	2158.16	2485.32	2373.68
55662	A_51_P104897	ref|NM_080553|ens|ENSMUST00000049308|gb|AK028491|gb|AB182289	TACATGTCCTGTGTCCTGGGGACTAATGTGTTAATTGCCTTAAATAAATTAATAGACTCC	NM_080553	ref|Mus musculus inositol 1,4,5-triphosphate receptor 3 (Itpr3), mRNA [NM_080553]	17	27259102	27259161	Itpr3	1.3528	4.48208e-06	629.347	630.4	627.908	629.734	851.379	970.776	1027.19	661.26	874.824	535.591	547.712	1008.76	995.834	1159.78	1002.52	937.023	954.799	683.056	811.268	1018.83	974.23	764.749	709.259	686.09	703.442	885.205	818.147
41166	A_52_P8043	ref|NM_011358|ens|ENSMUST00000072341|ens|ENSMUST00000092404|ens|ENSMUST00000175994	GAGCGACTTCAGATTTCATTATTGGATTGGATATTTGAGGTAAAATTTCATTTTTGTTTA	NM_011358	ref|Mus musculus serine/arginine-rich splicing factor 2 (Srsf2), mRNA [NM_011358]	11	116712053	116711994	Srsf2	1.33718	9.18655e-09	2992.63	2947.73	2941.32	3088.83	4001.68	4113.2	4194.1	3972.09	4230.29	4093.63	3872.51	4498.16	3802.14	3978.38	3354.73	4127.4	3849.12	3571.97	3531.89	4786.97	4184.47	3583.38	3536.3	4485.53	4171.08	4131.74	3967.89
43577	A_51_P130544	ref|NR_002840|gb|BC004622|gb|BC080708|gb|AK083453	GCGCAATGTAAGCAATTTTGTGTGTGCATGTGGTCCCATTACAAGGAATACCCAATGGCA	NR_002840	ref|Mus musculus growth arrest specific 5 (Gas5), non-coding RNA [NR_002840]	1	162966369	162966428	Gas5	1.35059	0.028746	753.544	623.483	777.73	859.421	1017.73	1284.64	1452.41	984.154	1038.29	1576.45	1459.87	989.093	1023.26	886.763	816.313	735.342	757.915	570.81	516.186	1366.19	1298.78	748.917	690.053	1053.17	1102.16	1075.63	963.664
57007	A_52_P615952	ref|NM_001159517|ens|ENSMUST00000097414|gb|AF090402|gb|AK161210	CAGCTGTGTTATACCTGGACAATTTAGATGTTTATCAAAGGTCTTTTATGGGGAAGAAAG	NM_001159517	ref|Mus musculus quaking (Qk), transcript variant 1, mRNA [NM_001159517]	17	10400185	10400126	Qk	1.46308	3.76286e-06	1315.85	1287.79	1383.17	1276.6	1925.2	2169.68	2140.32	2138.06	2282.76	2022.14	1967.23	1840.81	1875.56	1926.9	1724.58	1866.45	1828.12	1855.14	1954.03	1986.32	1997.81	1714.73	1710.82	1878.26	1913.84	1815.9	1744.93
6051	A_30_P01029802		AGGAACGTAATTATCTCTCCTCTCTCTCTCTTCTTCCTGCAACTTGATAGAGATACCTCT	chr12:119825125-119850750_R	lincRNA:chr12:119825125-119850750 reverse strand	12	119841405	119841346	chr12:119825125-119850750_R	1.43354	0.000107299	826.112	831.251	849.84	797.243	1184.27	833.86	789.494	1484.71	1552.1	508.127	494.017	1572.86	1196.75	1257.89	967.746	1490.84	1387.11	1321.4	1259.62	1893.56	1443.95	1010.55	813.25	1244.79	1295.91	1218.91	1016.42
36494	A_52_P381303	ref|NM_178856|ens|ENSMUST00000126094|gb|BC082565|gb|AK014776	GGCCATTAACCTGAAACAGAGACAGAAGTGCCGCCTGTTACCTCCGGAATGGATGGATGT	NM_178856	ref|Mus musculus GINS complex subunit 2 (Psf2 homolog) (Gins2), mRNA [NM_178856]	8	123112686	123112627	Gins2	1.19124	0.339577	1958.77	1387.74	2076.53	2412.05	2333.37	2539.46	2578.81	2991.06	3154.84	2731.89	2640.02	2048.84	2012.01	1854.44	1958.82	1790.85	1887.13	1576.08	1623.4	2891.58	2627.08	2013.64	2074.46	2438.16	2607.34	2647.11	2647.13
8960	A_52_P79947	ref|NM_008306|ens|ENSMUST00000066785|ens|ENSMUST00000169273|gb|AK147282	TGTACGTGTATTTTAAAAGTAAGTTGCAGTATCATGAGACTATTTATCCCTAGTGTTGCC	NM_008306	ref|Mus musculus N-deacetylase/N-sulfotransferase (heparan glucosaminyl) 1 (Ndst1), mRNA [NM_008306]	18	60845913	60845854	Ndst1	1.3043	0.0014209	1248.43	1255.81	1318.11	1171.37	1628.33	1557.2	1520.84	1307.89	1431.36	1417.88	1471.01	1656.36	1645.64	1660.84	1706.46	1760.93	1762.31	1831.69	1815.15	1692.69	1572.29	1558.65	1721.78	1688.79	1669.35	1597.54	1776.65
33948	A_55_P2069083	ref|NM_172693|ens|ENSMUST00000107744|ens|ENSMUST00000045041|gb|AK082014	TTGAAAACTTTAAAAATGTCTCCTGGCATCCTGCTTTCTGAGGGCAATCCTAAGATGTTG	NM_172693	ref|Mus musculus UDP-N-acetyl-alpha-D-galactosamine:polypeptide N-acetylgalactosaminyltransferase 12 (Galnt12), mRNA [NM_172693]	4	47135581	47135640	Galnt12	1.26645	0.140039	1061.61	904.532	971.986	1308.31	1344.48	1595.08	1745.02	1612.11	1497.17	1333.47	1321.94	1433.29	1411.5	1338.25	1302.48	1261.96	1178.78	1019.42	1011.18	1043.31	1074.58	1299.83	1293.12	1423.58	1513.63	1487.62	1381.12
42119	A_52_P554267	ref|NM_010561|ref|NM_001042707|ens|ENSMUST00000067646|gb|AF098967	CCGTGTCTTCAGTGGTTTGTTAGTTACCATTACGTAAACCTTGTCTGAGTAGTGTTCCGA	NM_010561	ref|Mus musculus interleukin enhancer binding factor 3 (Ilf3), transcript variant 1, mRNA [NM_010561]	9	21209475	21209534	Ilf3	1.42705	0.0446993	1958.61	1512.26	2199.11	2164.46	2795.03	3393.83	3208.03	3533.08	3366.05	3357.26	3292.57	2672.81	2901.22	2529.66	2622.39	2478.96	2199.57	2009.79	2047.02	3333.81	3194.82	2376.48	2355.49	2535.32	2791.21	2726.57	2564.67
62677	A_55_P1954418	nap|NAP060415-1	AAGTCTGGGATGAGAGTCAGTGAAGTGGCCACACAAAATAGTGAAGATAAACCCAGACAG	NAP060415-1	Unknown	17	65909942	65909883	NAP060415-1	1.27976	8.87427e-07	4258.48	4197.58	4322.42	4255.44	5449.84	7187.03	6777.14	5813.19	5867.51	6008.17	6334.22	4838.1	5288.21	4885.5	4405.37	4809.74	4916	4132.98	4558.41	4684.37	5345.99	6176.65	6171.87	4536.45	5659.55	5948.95	5551.09
34851	A_52_P123400	ref|NM_027269|ens|ENSMUST00000163664|gb|AB455811|gb|AK012767	GAAAGTAGTACTACCTACTCGACTGAGGAAAAGGAAAATATAAGAGAGCCAGTAATAAGC	NM_027269	ref|Mus musculus RIKEN cDNA 1110034A24 gene (1110034A24Rik), mRNA [NM_027269]	12	70291120	70291061	1110034A24Rik	1.25724	0.155559	1435.47	1108.07	1676.94	1521.39	1804.72	1632.04	1735.28	1652.89	1704.6	1684.62	1631.75	1823.66	1676.74	1728.98	1905.59	1966.84	2036.14	2095.34	2036.57	1497.19	1421.54	1826.61	1957.83	1868.18	1945	1858.14	2018.32
33025	A_66_P121459	ref|NM_007681|ens|ENSMUST00000134372|ens|ENSMUST00000134846|ens|ENSMUST00000133316	GTTCAGGAAGAAGCCTTTCAGCATGGTTGTTAGAGAAATATGTGAGAAGTTCAGCCGTGG	NM_007681	ref|Mus musculus centromere protein A (Cenpa), mRNA [NM_007681]	5	30974916	30975386	Cenpa	1.28858	0.0454088	4498.31	3906.11	4497.35	5091.49	5796.46	6275.83	6854.14	6409.82	6300.55	5648.16	6157.32	5773.41	5883.13	5592.25	5325.21	5481.49	5673.29	5115.19	5042.93	6660.06	6848.5	4461.8	4413.06	5788.44	5670.38	6131.94	6015.14
20738	A_51_P112557	ref|NM_009085|ens|ENSMUST00000164448|ens|ENSMUST00000087026|gb|AK132114	CATTATATCTTTTCTGTGGAGTCTACTGGAGTTTTGCCACCAGATGTGTTGGTGAGTGAA	NM_009085	ref|Mus musculus polymerase (RNA) I polypeptide C (Polr1c), mRNA [NM_009085]	17	46381264	46381120	Polr1c	1.28882	0.00175052	6853.11	7312.95	6565.32	6681.06	8832.41	9611.97	9959.9	10047.6	9800.57	8938.9	9538.56	7563.94	7807.13	8234.79	9430.43	8290.89	8514.65	8682.05	8289.33	8701.05	8746.02	7579.51	8051.57	8723.23	9295.85	9140.97	9364.05
404	A_55_P2125823		CCGGTTATCAGTAGTTCTGAATGTTAGATATTTTTTCCATGGGGTCAAAGATATCAAAGT	A_55_P2125823	Unknown	2	119495335	119495394	A_55_P2125823	1.47294	0.000195602	15123.9	14191.2	14684.7	16495.9	22276.5	24810.5	22991.5	27975.4	27820.3	23419.3	23886.4	24182.2	26136.7	23292	24865.9	19256.9	19411.1	17710.3	19722.5	23517	23299.1	18191.3	17580.5	20736.3	20447.8	20289	20541.4
56077	A_55_P2003643	ref|NM_173033|ens|ENSMUST00000107772|gb|BC057893|tc|TC1629435	TTCTTTTTACTGAGTTGCTACGATCAAATTGGAAATAAAAGATTGTTTCACCACGCTTCC	NM_173033	ref|Mus musculus thiosulfate sulfurtransferase (rhodanese)-like domain containing 2 (Tstd2), mRNA [NM_173033]	4	46127680	46127621	Tstd2	1.43156	4.29963e-05	1909.65	1862.13	1846.06	2020.74	2733.77	1985.44	1965.7	1553.88	1831.5	1835.03	1766.46	3021.62	3130.77	3451.74	3457.85	3681.83	3938.36	3683.3	3716.17	2813.85	2834.22	2892.77	2535.16	2448.97	2443.18	2566.8	2588.3
12292	A_55_P2067682	ref|NM_013795|ens|ENSMUST00000043675|gb|BC086880|gb|AK146520	AGGACTGCTATCTGAATAAAATACTAGGTGTTGAAAACACTGCTGTGTTTTCTCTGTCAA	NM_013795	ref|Mus musculus ATP synthase, H+ transporting, mitochondrial F0 complex, subunit g (Atp5l), nuclear gene encoding mitochondrial protein, mRNA [NM_013795]	9	44721390	44721331	Atp5l	1.54354	0.000390058	5438.86	5081.62	5610.81	5624.17	8395.09	5071.58	5074.25	5713.22	5215.12	5264.28	5183.18	12926.2	12732.3	13040	11626.5	12527.3	12149.5	11948.2	12589.3	5549.29	5453.01	7032.75	6773.71	7184	6956.68	7028.99	7652.58
5738	A_55_P2126644		AAATGAGATGGTGTTATCCATGCTGTTCAAACAGTGCCCTGGATTCAAGGAGGTTCGCTT	A_55_P2126644	Unknown	9	31241820	31241761	A_55_P2126644	1.21215	0.0178684	2630.23	2420.29	2699.48	2770.93	3188.23	3193.7	3054.14	3731.74	3202.58	2927.46	3093.98	3207.5	3483.36	3193.29	3265.47	3112.02	2917.13	2765.26	3005.32	3047.54	2986.46	2914.54	3205.01	3371.55	3363.27	3566.07	3533.67
308	A_55_P1975456	ref|NM_010914|ens|ENSMUST00000143749|ens|ENSMUST00000105309|ens|ENSMUST00000130911	TTGTGTATGTGCTGTGGTAGTTCTAGCTCTATCAAAAATGGCTTATTGTATAGTCTGTCC	NM_010914	ref|Mus musculus nuclear transcription factor-Y beta (Nfyb), mRNA [NM_010914]	10	82212091	82212032	Nfyb	1.36349	0.00157016	1568.24	1672.01	1436.74	1595.99	2138.29	2625.01	2344.24	2233.62	2717.23	2292.25	2256.85	1884.29	1883.84	2024.1	1932	2181.11	2162.97	2086.68	1995.04	2082.33	2201.05	1725.82	1810.23	2158.32	2212.59	2271.2	1961.58
31086	A_55_P1999022	ref|NM_001008501|ens|ENSMUST00000073312|gb|AK079118|gb|BC085182	CTCACACCTTGGCTTTCTTTGAAAATGGTCAATAGTAACTGTAGGTTTCCATATTTTAGT	NM_001008501	ref|Mus musculus zinc finger protein 760 (Zfp760), mRNA [NM_001008501]	17	21862423	21862482	Zfp760	1.41862	0.0758298	910.904	683.716	1058.72	990.28	1292.23	1304.31	1331.78	1402.39	1431.36	1296.84	1298.55	1108.94	1187.64	1322.37	1174.96	1403.62	1422.96	1358.01	1377.35	1269.3	1421.54	1127.73	1146.99	1255.34	1328.6	1253.21	1205.21
14351	A_52_P27332	ref|NM_012023|ref|NM_001081457|ens|ENSMUST00000065483|ens|ENSMUST00000084985	GATTCCCCATGCTAATTGTTCAGCTTGTATGTTGTTAAGACACTGTTGATTCTGTACCAG	NM_012023	ref|Mus musculus protein phosphatase 2, regulatory subunit B (B56), gamma isoform (Ppp2r5c), transcript variant 1, mRNA [NM_012023]	12	111820692	111820751	Ppp2r5c	1.40052	1.90377e-06	1344.1	1407.05	1274.75	1350.51	1882.45	2216.66	2106.85	2481.38	2362.98	2010.99	1978.09	1589.68	1591.02	1770.24	1736.68	1701.39	1633.17	1543.34	1690.68	1969.2	2090.32	1714.73	1754.78	1858.13	1986.89	1753.58	1873.12
6114	A_55_P1999992	ref|NM_172693|ens|ENSMUST00000107744|ens|ENSMUST00000045041|gb|AK033638	AAATGTTGAGTTAGAGTTCTCTCAGGGGGATGAGGTGGACACTAGAAATACTGTTGATTT	NM_172693	ref|Mus musculus UDP-N-acetyl-alpha-D-galactosamine:polypeptide N-acetylgalactosaminyltransferase 12 (Galnt12), mRNA [NM_172693]	4	47135796	47135855	Galnt12	1.23707	0.0121575	2254.58	2242.39	2065.41	2455.94	2789.08	3023.72	3657.9	3143.44	3116.78	2834.89	2839.49	2934.36	3292.67	2862.99	2801.58	2662.99	2685.06	2043.72	2110.26	1877.07	2051.42	2657.66	2285.9	3085.91	3309.07	3214.19	2868.56
56672	A_51_P504314	ref|NM_025845|ens|ENSMUST00000156808|ens|ENSMUST00000127478|ens|ENSMUST00000125208	AACATTGATCAGCAGATTAAAACTCGACCTAGGAAAATCAAGAAAGACGGAAAGGAAGGC	NM_025845	ref|Mus musculus PRP38 pre-mRNA processing factor 38 (yeast) domain containing B (Prpf38b), mRNA [NM_025845]	3	108708129	108708070	Prpf38b	1.13146	0.375136	1227.12	963.302	1274.75	1443.31	1388.43	1604.4	1676.47	1701.39	1686.7	1695.35	1776.82	1200.49	1059.82	973.54	875.731	1093.09	1007.45	1094.69	1197.19	1226.23	1192.3	1454.74	1656.24	1475.78	1587.16	1554.46	1755.49
19786	A_65_P08022	ens|ENSMUST00000176359|ens|ENSMUST00000177051|ens|ENSMUST00000169846|ens|ENSMUST00000109849	TTTATAGTGTGAAGCAGTATTCTGGAAAGTTTTTCTAAGACTAGTGAAGAACTGAAGGAG	ENSMUST00000176359	ens|heterogeneous nuclear ribonucleoprotein K [Source:MGI Symbol;Acc:MGI:99894] [ENSMUST00000176359]	13	58493784	58493725	Hnrnpk	1.42618	0.00923548	3170.93	3463.33	2819.88	3229.59	4522.33	4331	4431.66	4523.81	4473.53	4289.67	4265.96	5253.63	4701.09	5443.39	4941.89	4612.65	4484.67	4623.75	4809.6	4805.51	4119.45	4072.43	4006.67	4536.45	4212.32	4252.45	4299.62
16647	A_30_P01018332		GATGTTAGATCCCTTGTTTGTTTTGTGGCAGGCTGTTTGTGAGCTCTGAACCTAGTTTTA	chr6:122741562-122743423_R	lincRNA:chr6:122741562-122743423 reverse strand	6	122742200	122742141	chr6:122741562-122743423_R	1.27685	0.0991575	1324.81	1497.55	1064.01	1412.88	1691.59	1826.2	1813.33	1749.9	1822.28	1781.11	1818.39	1368.22	1411.5	1620.02	1860.36	1701.39	1534.66	1623.92	1420.34	1893.56	1782.21	1383.33	1460.54	1918.73	1852.15	1753.58	1819.2
38288	A_55_P2065501	ref|NM_011279|ens|ENSMUST00000057500|gb|AK002628|gb|AK003248	GGATTGTTCAACCACTTAGTTCTAAAGAACTGTTTTCTGTTTTTGCGAAGGTTGTATTGT	NM_011279	ref|Mus musculus ring finger protein 7 (Rnf7), mRNA [NM_011279]	9	96371577	96371518	Rnf7	1.30413	0.101977	19887.3	15578	22015.3	22068.7	25935.7	26201.6	22756.3	25992.2	24524.7	25509.3	26781.8	26366.5	25831.4	26266.3	28997.7	27714.6	28480.7	27292.6	28314	22956.7	23052.7	22031.7	24669.3	26151.6	27062	26152.6	27479.3
31022	A_66_P117838	ref|NM_172594|ens|ENSMUST00000038574|gb|AK199744|gb|AK028342	CTTGAAAATCCAAAGATGTCCCTTGAAAATGACAAGATTCTACAGATCATTACAGAATTG	NM_172594	ref|Mus musculus DEAH (Asp-Glu-Ala-His) box polypeptide 29 (Dhx29), mRNA [NM_172594]	13	113756813	113759374	Dhx29	1.27338	1.56984e-06	680.664	666.023	668.924	707.044	866.741	735.293	707.807	756.393	793.209	752.521	730.313	787.94	804.316	902.441	1044.46	920.742	901.051	943.999	953.281	1010.67	967.098	872.337	858.608	861.466	928.867	930.587	904.902
50370	A_55_P2112622	ref|NM_008540|ens|ENSMUST00000025393|gb|BC046584|gb|AK004804	ACCACAGACACACATGTATACTTTCTACCTAGTTACTAGCGTAAATAAAACTGAGTCACT	NM_008540	ref|Mus musculus MAD homolog 4 (Drosophila) (Smad4), mRNA [NM_008540]	18	73798729	73798670	Smad4	1.40506	0.0148308	6544.89	5715.77	7130.85	6788.05	9195.95	9891.34	9640.82	10227.4	10470.7	9740	9913.34	8332.96	8792.27	8378.6	7907.28	8831.93	8574.6	8320.05	8463.86	10257.5	10247.5	9112.76	8969.83	9204.07	9386.86	8777.04	8870.24
38291	A_51_P490509	ref|NM_009773|ens|ENSMUST00000038341|ens|ENSMUST00000166245|gb|AK133909	AGACAGTGAATTGTGGAATAAATTCTTTGTGCGGATTCTGAATGCCAGTGACAAGTCCAC	NM_009773	ref|Mus musculus budding uninhibited by benzimidazoles 1 homolog, beta (S. cerevisiae) (Bub1b), mRNA [NM_009773]	2	118466830	118466889	Bub1b	1.26769	0.123193	1877.48	1512.26	1921.89	2198.29	2380.05	2415.89	2344.24	2434.44	2520.04	2427.71	2449.5	2323.84	2329.95	2397.96	2645.13	2326.05	2446.38	2191.64	2206.2	2654.3	2423.54	1849.38	2215.64	2265.37	2432.19	2485.32	2576.49
37801	A_52_P681	ref|NM_016877|ref|NM_001164411|ens|ENSMUST00000044163|gb|AK075887	AGTGAGTGGGGTACTTCATAAGGCAGAATGTAAAGTGATGCTTTGATAATGCAAAACTTC	NM_016877	ref|Mus musculus CCR4-NOT transcription complex, subunit 4 (Cnot4), transcript variant 2, mRNA [NM_016877]	6	34995272	34995213	Cnot4	1.36084	0.0911717	819.15	612.353	954.483	890.613	1114.73	1127.39	1170.78	1298.52	1206.14	1441.38	1333.63	846.03	886.001	926.036	904.485	912.591	954.799	960.8	1064.41	1383.93	1421.54	1140.28	1180.55	1011.21	1145.07	1049.54	1158.9
5060	A_55_P2134979	ref|XM_003085889|ref|XM_884320|nap|NAP113769-1|nap|NAP113826-1	CGAGCATCCTGGCTTATCCGTTGGTGATGCTGCAAAGAAACGAGGAGAGATGTAGAACAA	XM_003085889	ref|PREDICTED: Mus musculus predicted gene 6115 (Gm6115), mRNA [XM_003085889]	13	101808857	101808798	Gm6115	1.27179	0.149797	36259.1	27456.6	43227.4	38093.3	46113.9	58026.7	51330.2	61620.2	59200.2	49460.5	52703.8	49841.7	40726	29724.4	18574.9	32365.6	30610.5	30212.9	32827.7	61177.9	62943.1	50606	45815.1	50475.1	48549.3	48252.7	49462.2
40355	A_51_P104897	ref|NM_080553|ens|ENSMUST00000049308|gb|AK028491|gb|AB182289	TACATGTCCTGTGTCCTGGGGACTAATGTGTTAATTGCCTTAAATAAATTAATAGACTCC	NM_080553	ref|Mus musculus inositol 1,4,5-triphosphate receptor 3 (Itpr3), mRNA [NM_080553]	17	27259102	27259161	Itpr3	1.3163	5.54382e-05	677.357	635.914	695.092	701.066	891.606	1018.03	1006.04	757.304	722.514	562.409	669.14	998.911	986.69	1110.68	1101.58	1018.58	945.949	769.448	891.59	1092.42	1031.39	791.006	785.986	738.933	791.735	962.009	862.993
18757	A_52_P583458	ref|NM_010093|ens|ENSMUST00000102948|gb|BC059262|gb|AK129048	CCTGTTCCAGCTGTGATCTTACCACTTCAAATGGATGTAATTTGAATAAATTTTGTATGG	NM_010093	ref|Mus musculus E2F transcription factor 3 (E2f3), mRNA [NM_010093]	13	29998539	29998480	E2f3	1.33338	0.0141863	2714.61	2434.68	2890.44	2818.7	3619.61	3709.27	3461.4	4086.33	3874.98	3585.44	3490.26	3444.49	3565.39	3341.75	3224.23	3529.19	3617.69	3215.13	3388.56	4052.69	4070.93	3571.65	3691.66	3731.31	3665.7	3667.34	3645.98
55151	A_51_P336403	ref|NM_133749|gb|AK176977|gb|AK088738|gb|AK013744	GTGCAACTGTTGTCTCTGTTAACTTCTTAACACATGTTTTGTACTTGGTACACAAGAAAA	NM_133749	ref|Mus musculus RIKEN cDNA 2900064A13 gene (2900064A13Rik), mRNA [NM_133749]	2	112307403	112307462	2900064A13Rik	1.4012	0.0145514	3055.61	2747.23	2982.37	3437.23	4281.53	4742.35	4684.1	4754.29	4692.05	4644.59	4856.75	4142.85	4215.06	4477.64	4543.9	4045.79	3938.36	3845.62	3838.37	4235.69	4364.44	3641.93	3436.28	4485.53	4376.54	4197.54	4034.05
276	A_51_P112734	ref|NM_016972|ens|ENSMUST00000022787|gb|AK136752|gb|Y19022	TATTTCTTTTGGATTTTTTAATGTATGGCGGTTTGGGGGCAGAGCTAGAACCTTAATAAT	NM_016972	ref|Mus musculus solute carrier family 7 (cationic amino acid transporter, y+ system), member 8 (Slc7a8), mRNA [NM_016972]	14	55341196	55341137	Slc7a8	1.03395	0.826851	578.172	555.18	464.267	715.067	597.798	831.942	976.198	714.306	792.235	426.906	459.06	730.399	729.9	709.139	515.193	425.288	454.539	377.48	408.486	373.634	487.652	380.566	481.862	649.936	669.458	760.738	796.643
30015	A_55_P2174942	nap|NAP059947-1|nap|NAP102330-1	CTGAAAGATGTCACTTTAAAGAAGCAATGTGTGCCATTCTGAAGGTATAATGGTGGAGTC	NAP059947-1	Unknown	16	20797710	20797651	NAP059947-1	1.367	0.000235417	15080.6	14608.1	15745.6	14888.2	20615.3	16607.2	15108.5	15773.8	15034.5	14368.3	15488.7	32507.2	29615.7	25811.3	29197.5	28743	24611.9	24024.5	24401.8	14570.6	15181.5	17107.2	18007.2	18506.4	18252.4	19862.1	20754.8
36985	A_55_P2088070	ref|NM_001163511|ref|NM_021343|ens|ENSMUST00000108112|ens|ENSMUST00000029277	CACTGGAGTTGAAGAGCCAATGTTTTGACTCATTTGAGTATAATAAACATTTCTCTGGGC	NM_001163511	ref|Mus musculus spermatogenesis associated 5 (Spata5), transcript variant 1, mRNA [NM_001163511]	3	37477953	37478012	Spata5	1.23658	0.134241	1381.37	1103.85	1499.97	1540.29	1708.18	1437.43	1475.68	1595.64	1487.89	1510.05	1345.31	1648.07	1606.67	1833.13	1760.96	1843.62	1930.17	1894.77	2026.14	1596.63	1606.52	1837.97	1832.6	1748.42	1841.93	1858.14	1862.26
19511	A_30_P01023802		ATAAGGTAGCAATCTCTCCCTTGAGGTACAAACCAACCAGAAATTTACGAATATCCTATA	chr5:23195569-23218551_R	lincRNA:chr5:23195569-23218551 reverse strand	5	23204339	23204280	chr5:23195569-23218551_R	1.24269	0.00118819	678.543	635.914	714.451	685.263	843.216	746.011	811.41	762.779	837.501	861.473	808.885	730.399	635.122	754.382	711.319	821.708	883.639	773.716	812.33	1051.47	1125.58	929.835	856.456	917.93	891.67	895.664	931.467
59815	A_55_P1954897		TATCTGAAGGATGTCACTTTAAAGAAGTAATGTGTGCCATTCCGGGGGGATAATGGTGGC	A_55_P1954897	Unknown	12	73150108	73150049	A_55_P1954897	1.26105	0.0574303	27083.9	23262.5	28180.7	29808.6	34154.3	35620.4	34755.7	36086.3	31641.5	27356.4	31125.4	38070.3	37291.1	34031	36952.4	35895.2	35599.4	35722.5	34729.2	29263.7	29105.2	32148.5	32614.5	33816	36646.5	36147.1	36776.2
50181	A_30_P01018462		CCGTTTACAACTTGAACTATTTTCTAGAAGAGTGTTGGACAAAATGAATTGTCTTCAAGC	chr8:119732348-119749198_F	lincRNA:chr8:119732348-119749198 forward strand	8	119739803	119739862	chr8:119732348-119749198_F	1.35747	0.000421783	591.35	595.489	634.051	544.508	802.739	644.554	621.351	753.663	651.431	637.854	575.058	711.802	709.744	735.404	785.676	1010.37	928.135	977.577	1005.01	904.464	981.363	1010.55	896.217	763.684	764.288	799.002	793.042
15205	A_55_P2098321	ens|ENSMUST00000098494|nap|NAP093739-001	GCTTTTCTTGCTCAGTGGTTTTAAAGAAATTGACTAGCTCCCATGTGATTTTTTGTTTTG	ENSMUST00000098494	ens|adaptor-related protein complex 3, sigma 1 subunit, pseudogene 2 [Source:MGI Symbol;Acc:MGI:1929217] [ENSMUST00000098494]	18	46949844	46949901	ENSMUST00000098494	1.38993	0.00586027	2388.4	2151.05	2504.38	2509.78	3319.71	3143.61	3384.41	3794.48	3818.13	3391.74	3325.57	3345.61	3310.76	3286.93	3189.82	3176.27	2942.92	2942.97	3205.5	3741.61	3848.3	3301.26	3075.78	3329.16	3049.41	3225.58	3203.84
26906	A_55_P1967144	ref|XM_112297|ref|XM_993821|ref|XM_003086913|ref|XM_984258	TCCGAGGAGTCCGAAGATGACAGGGGCTTTGGTCCTTTTTTACTACACTGCTTTTGTTAA	XM_112297	ref|PREDICTED: Mus musculus predicted gene 13229 (Gm13229), mRNA [XM_112297]	4	145059653	145059594	Gm13229	1.39028	4.60942e-07	71469.9	71927.6	69216.9	73265.1	99363.1	90589	79238.5	80385.8	82272.1	79743.4	72020.8	122612	124955	112443	113421	108380	140350	117570	119356	84831.2	86704.9	97191.8	90026.6	96133.5	95381.1	96170.2	96211.3
57191	A_51_P278994	ref|NM_009302|ens|ENSMUST00000033325|gb|AK150621|gb|AK146773	GAGTGTCTGTCTGTGTGTTCACTGTAATCAGCCCTTTCCTCCAACGAGAGATGAGATTAT	NM_009302	ref|Mus musculus SWA-70 protein (Swap70), mRNA [NM_009302]	7	117426705	117426764	Swap70	1.23448	0.13199	694.899	563.93	730.974	789.793	857.839	961.211	944.987	872.505	800.994	863.696	824.003	886.48	801.563	839.963	660.106	846.794	898.315	823.958	842.016	814.337	881.535	799.054	886.554	833.867	920.124	965.495	904.902
35520	A_52_P174915	ref|NM_010288|ens|ENSMUST00000068581|gb|AK036979|gb|AK029291	CTACACATTAACTCAGAACTTGTATTCTGAGTTTAACAGTCTTTTAGATTGACGAGCAAC	NM_010288	ref|Mus musculus gap junction protein, alpha 1 (Gja1), mRNA [NM_010288]	10	56109814	56109873	Gja1	1.33408	0.0208253	575.522	524.255	536.591	665.721	767.795	932.361	906.97	736.498	806.815	618.699	564.873	1339.51	1205.85	1078.08	1051.52	846.794	810.544	725.842	594.191	400.397	391.96	538.744	498.61	664.768	629.584	761.858	787.029
54155	A_55_P2116054	ref|NM_016739|ref|NM_001111289|ref|NM_001111290|ens|ENSMUST00000028607	GGGCAGTTTTCTTCCATGTTTAGTTTTTGTCTCAACATTTGGAAGCTATTGAAGGTTTTA	NM_016739	ref|Mus musculus cell cycle associated protein 1 (Caprin1), transcript variant 1, mRNA [NM_016739]	2	103603241	103603182	Caprin1	1.36097	0.00024933	829.951	788.954	870.487	830.413	1129.54	1109.4	1039.84	1225.21	1225.55	1047.26	985.967	979.309	1041.54	1110.68	1058.6	1160.36	1169.32	1145.37	1197.19	1209.19	1298.78	1160.84	1146.99	1138.79	1166.52	1134.24	1099.01
25910	A_52_P209944	gb|AK029460|gb|AK048540|gb|BG247185|tc|TC1581727	GGGGTGCTATTTACCTAGAACCATTGTCTACTACAATTAACATTTACATTACAAAGTGTG	AK029460	gb|Mus musculus 0 day neonate head cDNA, RIKEN full-length enriched library, clone:4833441G08 product:hypothetical protein, full insert sequence. [AK029460]	13	83880591	83880650	C130071C03Rik	1.49955	0.0126502	1300.15	1176.9	1541.68	1181.87	1949.63	1976.42	1793.74	2367.95	2471.6	2540.14	2404.25	1731.05	1606.67	1585.86	1553.1	1798.35	1982.73	1623.92	1554.67	2270.85	2546.18	1860.83	1934.78	1949.32	1841.93	1805.44	1692.17
23297	A_51_P219721	ref|NM_025942|ens|ENSMUST00000028517|ens|ENSMUST00000152608|gb|AK013055	AATGCATGTTTTACAGTACTCCAGATGTCTACACTCAATAAAACATTTGACAAAACCAGC	NM_025942	ref|Mus musculus Obg-like ATPase 1 (Ola1), transcript variant 1, mRNA [NM_025942]	2	72931313	72931254	Ola1	1.32875	0.0011075	4857.99	4576.45	4906.03	5091.49	6455.06	7073.53	6733.02	6382.9	6310.09	6181.25	6499.15	6503.13	6859.99	6821.03	6958.28	6359.79	6893.86	4956.34	6612.77	6048.77	6269.58	6176.65	6273.17	6427.34	6602.98	6696.3	6371.41
59351	A_30_P01018498		CCAAAGTTTATGTTCATTCCTTTAGCTAAAGAGTTGTTTGCTCAACATATAACCAGTAGC	chr1:141070245-141076841_F	lincRNA:chr1:141070245-141076841 forward strand	1	141072314	141072373	chr1:141070245-141076841_F	1.37486	0.00316097	567.583	516.855	593.716	592.178	780.348	634.566	676.283	690.032	854.437	772.258	806.722	736.056	731.674	730.875	793.366	855.097	758.846	815.455	862.098	855.326	924.324	752.299	802.375	807.367	781.847	741.735	784.62
10666	A_52_P920129	ref|NM_010305|ens|ENSMUST00000074694|gb|BB047410|riken|6330599A21	ACCCACATTGCGAAGCTATGTATGAAATTCAAGTATACTCTGGATAAATTTGAATGGTGA	NM_010305	ref|Mus musculus guanine nucleotide binding protein (G protein), alpha inhibiting 1 (Gnai1), mRNA [NM_010305]	5	17771136	17771077	Gnai1	1.37243	0.00614626	596.16	568.284	649.394	570.802	818.186	800.517	849.963	966.898	937.13	827.712	799.151	786.002	796.059	770.434	808.694	855.097	817.157	811.202	802.769	829.913	845.827	769.294	736.199	806.307	780.749	774.19	828.834
2893	A_30_P01029835		GATTAATGAATTTGGCCATTAAAACTACAGGAATTTTAGTCAACATTCCTCTCATATTTG	chr7:67111261-67120645_R	lincRNA:chr7:67111261-67120645 reverse strand	7	67114812	67114753	chr7:67111261-67120645_R	1.39151	0.00866942	1675.02	1497.55	1867.6	1659.9	2330.81	1887.44	1803.52	2062.76	2171.95	2022.14	2065.97	2604	2311.49	2155.02	2269.94	2293.79	2509.3	2456.27	2603.21	2938.12	2913.8	2316.82	2389.92	2492.19	2509.03	2199.57	2301.58
14444	A_55_P2097665	ref|NM_001039515|ref|NM_007487|ens|ENSMUST00000101472|ens|ENSMUST00000144910	CTGCAGTTCAACGAATTTGTAAATACCGTACCTACCAAAGGATTTAACACTGAGAAAATT	NM_001039515	ref|Mus musculus ADP-ribosylation factor-like 4A (Arl4a), transcript variant 2, mRNA [NM_001039515]	12	40763216	40763157	Arl4a	1.09528	0.316295	593.74	518.336	601.054	661.83	650.309	769.694	720.881	755.482	791.26	725.073	798.069	493.172	526.697	618.698	499.277	593.962	625.4	603.522	620.488	473.147	481.23	626.528	669.615	644.652	674.729	977.104	618.128
36225	A_55_P2179296	ref|NM_019499|ens|ENSMUST00000101343|gb|AK082934|gb|BC089012	AGAGAGGCAGGGAGGACAGCTTTACTATTCAAAAGTTCTGTACTTTACTCTCATTCCCAA	NM_019499	ref|Mus musculus MAD2 mitotic arrest deficient-like 1 (yeast) (Mad2l1), mRNA [NM_019499]	6	66490355	66490414	Mad2l1	1.19878	0.0493167	605.346	671.471	583.118	561.449	725.676	709.957	750.843	668.822	704.719	836.796	866.911	656.014	725.478	719.6	801.043	672.807	713.972	755.781	767.697	605.319	602.241	640.932	679.846	689.305	770.869	814.914	810.998
25026	A_51_P114062	ref|NM_019681|ens|ENSMUST00000000199|gb|BC059825|gb|AK042865	CCTCCAAGATTCTTTCCAGTGTGTTTCTGCATTTACATGATCTAAAGATGCATGGGGACG	NM_019681	ref|Mus musculus neuronal calcium sensor 1 (Ncs1), mRNA [NM_019681]	2	31150630	31150689	Ncs1	1.35515	0.00199142	1115.22	1096.78	1046.01	1202.87	1511.29	1668.26	1735.28	1693.32	1677.77	1673.88	1776.82	1300.56	1350.2	1502.59	1461.31	1427.82	1312.97	1385.5	1312.72	1497.19	1421.54	1478.21	1526.01	1527.46	1524.26	1453.09	1541.64
37015	A_51_P119401	ref|NR_002321|gb|BC057363|gb|AK165129|gb|AK088174	GGACCTTATGGTGAATCCTAGACTATGAGGCTAATGGAAATTATTGTCTATTCAAGTGGA	NR_002321	ref|Mus musculus taurine upregulated gene 1 (Tug1), transcript variant a, non-coding RNA [NR_002321]	11	3540530	3540471	Tug1	1.37245	0.00011103	924.223	855.446	963.253	953.97	1268.45	1604.4	1452.41	1430.34	1487.89	1532.38	1448.67	1200.49	1214.95	1274.12	1094.35	1043.27	989.95	1111.51	1064.41	1419.28	1414.01	1252.92	1115.82	1138.79	1134.34	1264.73	1216.82
52499	A_55_P2059352	ref|NM_001109991|ref|NM_009929|ens|ENSMUST00000072755|ens|ENSMUST00000081654	GACAATGTGTGCTATGATGCCATTTCAAAGAGGCACCAAATAAAAATGACATTTTATACC	NM_001109991	ref|Mus musculus collagen, type XVIII, alpha 1 (Col18a1), transcript variant 1, mRNA [NM_001109991]	10	76514985	76514926	Col18a1	1.30661	0.0435816	9583.29	9559.21	8253.54	10937.1	12521.6	12697.4	12564.2	10499.2	9706.23	9562.26	9979.93	13113.5	13603.4	14283.3	15731	13463.7	14343.3	13385.4	13287.3	13469.4	13780.8	11554.9	11905.6	10943.2	11872.8	13275.2	12453.9
35032	A_55_P2137736	ref|NM_080448|ens|ENSMUST00000133702|ens|ENSMUST00000088373|gb|BC128297	AACAACTGTCGTCTTTCCTTCTCTTCAGTGCTAACTTCTCACCTTGAAGCGCCTTTTGAG	NM_080448	ref|Mus musculus SLIT-ROBO Rho GTPase activating protein 3 (Srgap3), mRNA [NM_080448]	6	112669395	112669336	Srgap3	1.26725	0.0100198	513.662	491.639	481.648	567.698	650.937	547.811	540.056	673.881	575.58	635.74	586.259	405.561	527.61	627.564	570.387	666.543	611.458	709.576	738.082	811.059	795.743	720.967	834.9	637.261	726.087	711.539	666.952
40454	A_51_P129317	ref|NM_025283|ens|ENSMUST00000161122|ens|ENSMUST00000162930|ens|ENSMUST00000162364	TCACTGGTGTGGCACTCATGGTTTTTAAATCAGTTTAGTATTATCTGTTGATAATGCCTG	NM_025283	ref|Mus musculus MOB family member 4, phocein (Mob4), mRNA [NM_025283]	1	55209833	55209892	Mob4	1.34149	5.65849e-05	4032.59	4081.24	3834.26	4182.27	5409.66	5071.58	5295.93	4933.52	4788.09	5299.11	4935.49	4761.91	5252.56	6082.44	5100.58	6108.3	5620.36	5890.93	6173.03	4824.01	5559.18	5738.87	5573.58	5589.44	5594.63	5488.87	5330.16
13984	A_52_P612803	ref|NM_009831|ens|ENSMUST00000020576|gb|AK147026|gb|AK159831	AGAAATAAAATTGCTGAGTTTATCTGCAAAACCTTTCTCTAAGTCTTATGGGACGTAAGG	NM_009831	ref|Mus musculus cyclin G1 (Ccng1), mRNA [NM_009831]	11	40562486	40562427	Ccng1	1.34484	0.000137985	657.843	615.143	674.103	684.281	884.69	863.707	848.862	1052.26	967.295	819.717	808.885	831.538	837.375	832.194	988.613	912.591	919.159	901.887	975.073	1043.31	1052.94	753.428	801.285	798.879	689.561	850.475	914.157
22865	A_52_P504330	ref|NM_001003909|ens|ENSMUST00000043551|gb|BC089031|gb|AK010017	GCACTTTCATAGTCTATACTTGATACATTCCCACTTTATATACAGTAGGATTCTACAGAC	NM_001003909	ref|Mus musculus ankyrin repeat and IBR domain containing 1 (Ankib1), mRNA [NM_001003909]	5	3690548	3690489	Ankib1	1.41265	2.51217e-05	613.64	630.4	578.835	631.686	866.857	841.543	826.826	966.898	923.744	869.238	906.271	675.062	723.716	824.435	925.744	879.853	899.228	969.191	971.966	920.827	938.581	821.013	840.295	859.341	841.202	851.628	794.242
3752	A_51_P280158	ref|NM_030109|ens|ENSMUST00000025774|gb|AK191378|gb|AK146063	TCTTGAACCTCTCTCTCTTTTAGCTTCTGCAAAAGCATCTACTTCTTGCCTGTAATCACA	NM_030109	ref|Mus musculus splicing factor 3b, subunit 2 (Sf3b2), mRNA [NM_030109]	19	5274289	5274230	Sf3b2	1.29107	0.00011665	14305.5	13786.9	13939.7	15190	18469.4	19779.4	18750	19725.2	20808	18828.1	19183.4	15521.9	14899.6	16314.6	17486.8	16864	17080	16275.8	16204	26494.3	24617.5	15685.1	15641.9	18506.4	19298.8	19326.6	19035.8
8743	A_66_P111660	ref|NM_013602|ens|ENSMUST00000062980|ens|ENSMUST00000034215|gb|AK018727	CCTGTTTACTAAACCCCCGTTTTCTACCGAGTACGTGAATAATAAAAGCCTGTTTGAGTC	NM_013602	ref|Mus musculus metallothionein 1 (Mt1), mRNA [NM_013602]	8	96704165	96704224	Mt1	1.32588	0.000467388	1125.37	1110.88	1125.33	1139.9	1492.1	2141.64	2366.95	1094.65	1101.9	1200.17	1263.51	1992.6	1834.62	2194.05	2084.52	1427.82	1431.8	1069.56	1156.15	1026.99	1147.67	1419.18	1304.4	1286.96	1263.38	1543.52	1474.19
39047	A_55_P2011440	ref|NM_177658|ens|ENSMUST00000109486|ens|ENSMUST00000046274|gb|AK122470	CCCACGGGATATTGAATGTACTACACACAGTCAATTAAATTTTAAGGAGCTTCTTATCTA	NM_177658	ref|Mus musculus Ral GTPase activating protein, beta subunit (non-catalytic) (Ralgapb), mRNA [NM_177658]	2	158324926	158324985	Ralgapb	1.34146	3.16098e-09	2860.79	2893.46	2870.22	2818.7	3837.64	3542.81	3439.42	3936.77	3837.11	3731.44	3566.91	3178.01	3337.94	3530.47	3680.12	3722.06	3671	3981.4	3868.78	4952.58	5345.99	3849.59	3713.75	3878.3	3994.42	3956.15	3713.03
34406	A_55_P1982049	ref|NM_010494|ens|ENSMUST00000001055|gb|X65493|gb|BC039970	GCAGCAGATGCGGGGGACATTTCCTCTCCTTTTTAGCCTCAATACAAATATCTGGATTTC	NM_010494	ref|Mus musculus intercellular adhesion molecule 2 (Icam2), mRNA [NM_010494]	11	106239030	106238971	Icam2	1.15867	0.37219	1517.19	1657.55	1114.75	1779.29	1757.92	3033.68	2891.05	1326.73	1284.42	1716.78	1787.19	2253.79	2449.56	2131.69	2262.36	1387.32	1449.34	1457.66	1431	1313.06	1368.25	1335.46	1338.19	1191.91	1198.72	2093.34	1972.84
60315	A_52_P437795	ref|NM_009866|ens|ENSMUST00000075190|gb|D21253|gb|AK028271	TATTTTAGTATACATACAAATATCAGTATTCTGACATGTACGAAAATGTTACAGCATCAC	NM_009866	ref|Mus musculus cadherin 11 (Cdh11), mRNA [NM_009866]	8	105157532	105157473	Cdh11	1.31165	0.0815126	1941.72	1526.92	2032.07	2266.17	2546.87	2003.53	1955.18	2291.27	1954.19	1673.88	1589.77	3513.69	3374.22	3240.05	3464.74	3079.89	3176.99	3392.62	3195.39	1952.19	2059.16	2220	2203.88	2373.28	2114.87	2450.01	2752.3
27615	A_51_P414653	ref|NM_032398|ens|ENSMUST00000048452|gb|BC013517|gb|AF369900	TTTCCAGCCTCCCTCTTAAAGGCCACTAGGGTTTCCAGATCCTATTTGAGAGTCTCCAGG	NM_032398	ref|Mus musculus plasmalemma vesicle associated protein (Plvap), mRNA [NM_032398]	8	74021936	74021877	Plvap	1.01339	0.893932	913.415	879.92	825.516	1034.81	925.645	1566.77	1487.15	532.895	487.982	896.692	939.161	1048.49	1068.95	1184.37	1160.14	830.1	833.203	722.418	791.077	855.326	881.535	736.568	751.795	578.028	564.417	1230.3	1216.82
46694	A_55_P2210575	gb|AK080460|riken|A730020G15|nap|NAP118030-1	TGCCAGATTCTGCTGTGTCTGAAGTCAGCTACAGTGTACTCATATACAATAAATTAAAGT	AK080460	gb|Mus musculus 7 days neonate cerebellum cDNA, RIKEN full-length enriched library, clone:A730020G15 product:unclassifiable, full insert sequence. [AK080460]	7	80882874	80882815	A830073O21Rik	1.6191	0.00142172	9036.91	9266.62	7979.6	9864.5	14631.7	7016.61	7759.61	6030.97	5507.64	12904.9	12736.8	21622.3	27049.5	21366.7	23339.3	20696.5	22272.8	23778.1	22121	11932.2	11853.9	9597.25	11576.4	9704.99	8820.05	11073.8	13135.6
22945	A_55_P2062508	ref|NM_009455|ens|ENSMUST00000022296|gb|X92665|gb|AK090177	GGAAACCTGTAGTGAAATACCTTAAGCTGTTAACTGTACATGTGGAATAGAAATTGTTCA	NM_009455	ref|Mus musculus ubiquitin-conjugating enzyme E2E 1, UBC4/5 homolog (yeast) (Ube2e1), mRNA [NM_009455]	14	19115359	19115300	Ube2e1	1.41343	9.98558e-05	10743.6	10609.1	10172.5	11449.2	15185.3	14321.9	14641.3	16166.7	15346	14124.4	14289.7	15247.8	15412.6	16939	18285.5	17341.6	17769	16360.4	17110.3	12290.8	12700	13913.1	14660.7	14213.3	14162.4	14509.5	14271.3
52654	A_52_P67200	ref|NM_024222|ens|ENSMUST00000035010|gb|AK017675|gb|AK170079	TAGGCAACTTTATACAGACTTGAAATCTTTATCCAGTTGTTTAGTAAAGTGAGAGAGAGG	NM_024222	ref|Mus musculus STT3, subunit of the oligosaccharyltransferase complex, homolog B (S. cerevisiae) (Stt3b), mRNA [NM_024222]	9	115151984	115151925	Stt3b	1.39501	5.956e-07	3550.02	3611.14	3410.51	3628.41	4952.31	4948.35	4986.46	4523.81	5205.37	4963.71	4823.02	4914.68	4905.11	4956.25	5730.84	5521.47	5014.69	5367.27	4910.8	5514.38	5082.19	4440.16	4516.83	4424.41	4694.76	4868.62	4637.54
18735	A_51_P506787	ref|NM_001146707|ens|ENSMUST00000171797|gb|AK050375|gb|AK011301	CATAGTTCATCTAAACACAGCCTATTTTCGTGAACATTGAAGTTTGTAACGGAAAGATAG	NM_001146707	ref|Mus musculus nucleosome assembly protein 1-like 1 (Nap1l1), transcript variant 1, mRNA [NM_001146707]	10	110934911	110934970	Nap1l1	1.38062	2.34955e-07	11085.9	10890.1	10816.3	11551.4	15305.4	15667.1	16280.3	18139.3	17748.9	16552.2	16923.5	13581.2	13168.1	14439.4	15510.2	15355.6	14853.7	15172.8	14894.2	17072.6	15887.4	13017.6	13561.7	14418.6	14791.4	14509.5	15174.1
3729	A_52_P210338	ref|NM_001033305|ens|ENSMUST00000095128|gb|BC147062|gb|BC147063	GTTCACTATTATGTCAAATATCATATGGCTACTAAACCATACACCATTGTTAGCTCGAAG	NM_001033305	ref|Mus musculus NADH dehydrogenase (ubiquinone) 1 beta subcomplex, 6 (Ndufb6), nuclear gene encoding mitochondrial protein, mRNA [NM_001033305]	4	40224715	40219858	Ndufb6	1.28155	0.0194778	7678.23	6874.02	8137.39	8023.29	9840.07	8137.37	9103.4	9426.81	9425.28	9254.3	9265.66	10983	10332.9	9888.43	11272.4	10369.9	10474.7	10376.4	10242.8	8701.05	8672.03	10076.2	9299.63	10307.6	10318.2	10289.4	10263.9
26854	A_55_P2130965		AATTGGTGGGCTGAGGATTACAGGCATTTGGCTGTTATGAGAGGTCTTAGGGAAATTTGC	A_55_P2130965	Unknown	3	63710190	63710249	A_55_P2130965	1.38651	0.0639814	25844.9	31444.5	22939.4	23150.7	35834.3	40364.9	40946.7	34301.1	37799.9	36107.1	36917.2	35797.5	33744.4	40414.2	41312	35032.9	34418.8	32721.8	35013.7	36564.5	33283.3	30416.9	32116.1	35853.6	36058.2	35539.4	33630.5
23646	A_55_P2067942	ref|NM_001252438|ref|NM_025967|ref|NM_001252439|ref|NM_001252440	GGTTTTGCTCTGTCCTGAAGAAAACTTACCTTTGAAGCTTTTTGGAAGGAGTTTCTGGGG	NM_001252438	ref|Mus musculus DNA segment, Chr 16, ERATO Doi 472, expressed (D16Ertd472e), transcript variant 1, mRNA [NM_001252438]	16	78543855	78543796	D16Ertd472e	1.27037	0.0350994	1704.11	1773.65	1846.06	1492.62	2164.85	1913.92	1852.91	2062.76	1983.26	2168.03	2043.85	1789.69	2056.2	2062.24	1899.05	2197.17	2364.57	2456.27	2291.79	2162.63	2454.68	2232.16	2355.49	2276.14	2443.18	2366.87	2193.9
29930	A_51_P443443	ref|NR_028359|gb|AY040842|gb|AK017936|gb|BC040255	TGAGTGGTGTGTAGTGCTTATAGCTCTATTCTAGTGCTACCAATATATTGCTGCAAAACT	NR_028359	ref|Mus musculus RIKEN cDNA 5830417I10 gene (5830417I10Rik), non-coding RNA [NR_028359]	3	88629840	88629898	5830417I10Rik	1.37137	0.075328	2623.27	2043.86	3055.03	2770.93	3597.49	3592.08	3527.19	3569.32	3818.13	3875.36	3850.72	3099.6	2918.7	3333.91	3327.27	3216.4	3564.44	3016.28	3521.64	4226.04	4184.47	3826.83	3910.33	3668.03	4077.85	3418.94	3601.14
39112	A_55_P2096530	ref|NM_133788|ref|NR_037908|ens|ENSMUST00000048892|ens|ENSMUST00000151372	TCTTTCACAGATACTGAATATTCTTTCTAATTCTTAAATAAAACTGTACTTGGTTTCACT	NM_133788	ref|Mus musculus isoprenylcysteine carboxyl methyltransferase (Icmt), transcript variant 1, mRNA [NM_133788]	4	151681172	151681231	Icmt	1.42073	0.0846903	655.653	460.315	723.219	783.425	931.504	694.602	626.328	678.11	632.874	664.196	633.104	1139.44	1078.09	1118.85	1204.77	1253.5	1387.11	1258.25	1291.36	827.453	910.066	823.334	868.289	825.386	823.617	824.051	930.315
52093	A_30_P01020357		GCTAGCAATTGAGGTGTGTTAACCTGTATATTGTTGCCTATGAGTAATTTTCCATAATCT	chr5:74487385-74497428_F	lincRNA:chr5:74487385-74497428 forward strand	5	74490275	74490334	chr5:74487385-74497428_F	1.2936	0.0533711	2471.17	2641.45	2729.63	2042.42	3196.71	3363.88	3373.39	2367.95	2500.74	3995.7	4046.87	3325.85	3283.63	3255.66	3437.19	2951.31	2960.14	2542.18	2613.19	2984.8	3167.45	2700.41	2589.03	4230.35	4025.77	3225.58	3386.58
6729	A_30_P01019468		AGTTATGTGTATGGTGAGATGGACTATAACGTTCAGCCCTTGAATTTAATGCCTCTGAGT	chr3:62727150-62758225_F	lincRNA:chr3:62727150-62758225 forward strand	3	62755889	62755948	chr3:62727150-62758225_F	1.18784	0.220538	532.939	649.639	481.648	467.53	633.047	501.203	457.17	503.763	537.12	477.511	442.007	740.793	690.937	386.507	904.485	846.794	819.991	767.74	750.742	670.89	672.047	555.116	571.074	610.885	594.708	649.378	776.174
7813	A_52_P297075	ref|NM_177171|ens|ENSMUST00000040583|gb|AK122493|gb|AK161523	CATTTTCCCTCCACTTCAGTATTGTTCTGTGTGAATTGACCACTGTGTCAGAATGATGCA	NM_177171	ref|Mus musculus HEAT repeat containing 5A (Heatr5a), mRNA [NM_177171]	12	52977125	52977066	Heatr5a	1.3524	0.00341546	1011.08	976.159	1104.17	952.899	1367.38	1334.38	1272.2	1392.99	1533.9	1321.27	1310.24	1210.63	1087.22	1266.01	1376.65	1387.32	1350.44	1339.68	1388.14	1708.56	1626.88	1513	1482.44	1234.23	1241.78	1346.76	1357.54
28409	A_51_P411345	ref|NM_177448|ens|ENSMUST00000064231|gb|AK133854|gb|AK049560	CTCTGTCTTGGCACTGAAGGGCAGCACTGTACATGTTACCTCAATAAATGAAAGGAGTCT	NM_177448	ref|Mus musculus monoacylglycerol O-acyltransferase 2 (Mogat2), mRNA [NM_177448]	7	106367660	106367601	Mogat2	1.11874	0.261118	1206.34	1133.14	1093.6	1392.29	1349.59	1566.77	1564.17	1189.67	1092.68	1164.66	1061.49	1564.42	1583.17	1495.52	1391.15	1387.32	1207.42	1145.37	1228.25	1117.13	1169.91	1218.18	1202.99	1527.46	1587.16	1597.54	1628.46
42867	A_55_P1963579		TGCTGCTGCCAGCCATGCTGCTGCCAGCCATGCTGCTGCCGGACCACCTGCTGCAGGACT	A_55_P1963579	Unknown	11	99601361	99601302	A_55_P1963579	1.27565	0.0463182	609.397	701.434	536.591	590.166	777.375	562.619	525.535	712.551	717.798	622.985	605.013	950.129	986.69	965.592	960.778	888.062	887.321	827.358	903.14	767.691	681.519	753.428	645.66	734.614	774.162	838.96	790.638
26163	A_51_P266224	ref|NM_013860|ens|ENSMUST00000026269|gb|AJ132409|gb|AK003523	GCTCTGGTAGAGTCTAATTTTGTGTCAAGATGATTGATGAAGATTGCAGTGGAATTAGTG	NM_013860	ref|Mus musculus LIM domains containing 1 (Limd1), mRNA [NM_013860]	9	123430444	123430503	Limd1	1.372	0.00143629	3415.44	3229.51	3621.6	3395.21	4685.99	4714.53	4791.15	4807.9	4855.62	4510.19	4232.97	4943.5	4595	4759.78	4690.02	5054.39	5166.94	4906.32	5012.39	4824.01	4979.73	4159.59	4174.86	4475.34	4304.81	4540.62	4592.02
6452	A_51_P247637	ref|NM_080563|ref|NM_001081977|ens|ENSMUST00000020971|ens|ENSMUST00000062149	CCTCACAATGAACCCAAACCCTTATGAAGTTAAATGAGGTGAAGAAATTTGGCTATTGCC	NM_080563	ref|Mus musculus ring finger protein 144A (Rnf144a), transcript variant 2, mRNA [NM_080563]	12	26992304	26992245	Rnf144a	1.36561	1.69956e-06	876.797	831.251	898.848	900.293	1197.36	1406.4	1380.4	1355.15	1450.38	1453.02	1321.94	1190.34	1004.98	1061.85	1287.44	1059.81	1077.8	960.8	997.802	1339.57	1245.13	1079.74	1031.07	1170.69	1123.62	1173.63	1170.46
57450	A_55_P2081405	gb|BC066226|tc|TC1634461|nap|NAP114292-1	CTGGCCTGACTGATACACAGTTCTATAAATGTACATGTTTGTCTACTTATCTCTTTTTTG	BC066226	gb|Mus musculus cDNA sequence BC052688, mRNA (cDNA clone IMAGE:30112726). [BC066226]	13	61901708	61901767	BC052688	1.36418	0.0184045	4931.38	4328.5	5344.81	5120.84	6727.3	6845.15	6908.98	7345.97	6865.02	6227.21	6564.88	7820.36	7416.59	7156.44	7041	6813.65	7022.4	7023.45	6896.34	6065.83	5917.68	6222.49	6025.17	6729.35	5909.16	6550.78	6632.77
39176	A_30_P01024054		GACAAGAAGAGTTGCTGCATTCAGAAAAAATTTAGTGGAACTTGCAGAACTAGAACTGAA	chr12:55844075-55898175_R	lincRNA:chr12:55844075-55898175 reverse strand	12	55852838	55852779	chr12:55844075-55898175_R	1.251	0.00147891	594.759	588.393	560.3	635.584	744.046	608.452	609.295	699.496	752.248	624.053	615.891	675.062	697.721	724.102	967.746	707.197	816.212	733.544	784.699	1010.67	967.098	585.357	692.317	724.888	782.946	773.067	816.957
61499	A_52_P220810	ref|NM_144551|ens|ENSMUST00000020922|gb|AK144192|gb|AK082329	ACTCTGGCTTTTCTATTGCTGTATGATACAGAACTCTTTTGGCATAAATATTTGTGTTCC	NM_144551	ref|Mus musculus tribbles homolog 2 (Drosophila) (Trib2), mRNA [NM_144551]	12	15799068	15799009	Trib2	1.47702	0.00262254	832.362	911.099	727.641	858.345	1229.41	1008.66	1380.4	1758.02	1402.48	1394.06	1471.01	979.309	1059.82	1184.37	1287.44	1219.62	1095.67	1294.14	1125.53	1366.19	1375.93	1038.36	1236.74	1060.7	1083.9	1101.6	1123.16
48911	A_55_P1969396	gb|BC018156|nap|NAP121453-001|nap|NAP096583-001	GTGGTTGTTACTTATGTGTCTGATCCAAATAAAGGCAGCTGCTGATTTGTTGTTAAAAAA	BC018156	gb|Mus musculus transmembrane protein 97, mRNA (cDNA clone MGC:25841 IMAGE:4192256), complete cds. [BC018156]	16	22231660	22231719	Tmem97	1.33659	1.04601e-11	4561.4	4620.22	4540.84	4523.14	6096.71	5767.95	5915.18	5150.17	5605.09	5613.23	5688.93	5537.62	5599.72	6213.49	6406.37	7047.79	7065.23	6840.69	7077.34	5688.26	5664.58	5992.68	6194.4	6354.22	6516.7	6404.4	5783.48
[truncated: 14,108 more rows]
